# Supplementary material for: Effects of in vitro hemolysis and repeated freeze-thaw cycles in protein abundance quantification using the SomaScan and Olink assays
Source: bioRxiv. 2025 Apr 5:2024.09.21.613295. Preprint. [Version 3] doi: 10.1101/2024.09.21.613295 (PMC11956925; doi:10.1101/2024.09.21.613295)
Supplement: Supplement 2 [file media-2.xlsx]

## Sheet: SOMAmer-UniProt pairs
	Supplementary Data 2. List of 10,893 unique SOMAmer-UniProt ID pairs, along with protein annotations extracted from the UniProt Knowledgebase (UniProtKB).
	SeqId	Target	UniProt	Gene Names (primary)	Length	Mass	pH dependence	Redox potential	Temperature dependence	Interacts with	Subcellular location [CC]	n_interact
	10000-28	CRBB2	P43320	CRYBB2	205	23380				P05813; P43320; P61968	P43320	3
	10001-7	c-Raf	P04049	RAF1	648	73052				P05067; O95816; P15056; Q14790; P49368; P30304; Q16543; P31327; P01112; P07900; P08238; P11021; P01116; P01116-2; Q8IVT5; Q02750; P36507; Q15773; Q12968; P01111; O43482; Q13177; Q6TCH7; P30086; Q96S96; Q13526; P14618; P67775; Q13362; P04049; P62834; P06400; P53805-2; P31947; Q13188; Q9UNE7; Q3ZCQ8; P31946; P62258; P61981; Q04917; P27348; P63104; P32883; P28301; Q9ESN9-2; P03495; O39474; P01120	SUBCELLULAR LOCATION: Cytoplasm. Cell membrane. Mitochondrion. Nucleus. Note=Colocalizes with RGS14 and BRAF in both the cytoplasm and membranes. Phosphorylation at Ser-259 impairs its membrane accumulation. Recruited to the cell membrane by the active Ras protein. Phosphorylation at Ser-338 and Ser-339 by PAK1 is required for its mitochondrial localization. Retinoic acid-induced Ser-621 phosphor…	49
	10003-15	ZNF41	P51814	ZNF41	821	93728				Q8IZU0; P60409; Q8IZU0; P55081; Q6ZUT1; Q15287	SUBCELLULAR LOCATION: Nucleus {ECO:0000305}.	6
	10006-25	ELK1	P19419	ELK1	428	44888				P05067; Q06787-7; O00358; P27361; Q16236; P63165; P63279; P63165	SUBCELLULAR LOCATION: Nucleus.	8
	10008-43	GUC1A	P43080	GUCA1A	201	22920				O95994; Q9BXJ0; Q96D03; Q96PH6; O15499; Q9BW62; P31321	SUBCELLULAR LOCATION: Membrane; Lipid-anchor {ECO:0000250|UniProtKB:P46065}. Photoreceptor inner segment {ECO:0000269|PubMed:9620085}. Cell projection, cilium, photoreceptor outer segment {ECO:0000269|PubMed:9620085}. Note=Present at higher levels in cone than in rod outer segments (PubMed:9620085). Subcellular location is not affected by light or dark conditions. {ECO:0000269|PubMed:9620085}.	7
	10010-10	BECN1	Q14457	BECN1	450	51896				Q9C0C7; Q6ZNE5; P54253; P54252-1; P46379-2; P10415; Q07817-1; O15392; P38398-6; P48643; Q96A83-2; P53355; O75190-2; O14645; P00533; Q8IYI6; P15311; P21333-2; P01100; P50440; P62993; P42261; P28799; P09429; P04792; P42858; O60333-2; O14901; P05783; Q13449; Q07820; Q9UBU9; Q8N2W9; Q8NEB9; Q16512; P60891; Q14964; P63000; P10276-2; Q9Y3C5; Q92622; Q9H714-3; Q96ES7; P14678-2; P12931; Q9NYJ8; Q8N5C8; P…	SUBCELLULAR LOCATION: Cytoplasm {ECO:0000269|PubMed:19713971, ECO:0000269|PubMed:21364619, ECO:0000269|PubMed:22498477, ECO:0000269|PubMed:25484083}. Golgi apparatus, trans-Golgi network membrane {ECO:0000269|PubMed:19050071}; Peripheral membrane protein {ECO:0000269|PubMed:19050071}. Endosome membrane {ECO:0000269|PubMed:23878393}; Peripheral membrane protein {ECO:0000269|PubMed:23878393}. Endop…	65
	10011-65	OCRL	Q01968	OCRL	901	104205				Q00610; P61106; P62820; Q9H0U4; P20339; P20340; P61006; P63000; Q9Y5X1; P11442; Q68FD5; Q91VH2; Q9UBR4-2; Q8N4B1-4; Q6ICB4; Q96HR9-2	SUBCELLULAR LOCATION: Cytoplasmic vesicle, phagosome membrane {ECO:0000250|UniProtKB:D3ZGS3}. Early endosome membrane {ECO:0000269|PubMed:21971085, ECO:0000269|PubMed:25869668}. Membrane, clathrin-coated pit {ECO:0000269|PubMed:25869668}. Cell projection, cilium, photoreceptor outer segment {ECO:0000269|PubMed:22543976}. Cell projection, cilium {ECO:0000269|PubMed:22543976}. Cytoplasmic vesicle {…	16
	10012-5	SPDEF	O95238	SPDEF	335	37518				Q8WUW1; Q86XR8-3; P20674; Q9H0I2; Q96MY7; P25786; Q7Z614-3; Q5W5X9-3	SUBCELLULAR LOCATION: Nucleus {ECO:0000305}.	8
	10014-31	SLUG	O43623	SNAI2	268	29986				Q9NPB3; P68400; P21673; P36406; P36508	SUBCELLULAR LOCATION: Nucleus {ECO:0000269|PubMed:25893292}. Cytoplasm. Note=Observed in discrete foci in interphase nuclei. These nuclear foci do not overlap with the nucleoli, the SP100 and the HP1 heterochromatin or the coiled body, suggesting SNAI2 is associated with active transcription or active splicing regions.	5
	10015-119	KCAB2	Q13303	KCNAB2	367	41000				P05067; P42858	SUBCELLULAR LOCATION: Cytoplasm {ECO:0000250|UniProtKB:P62483}. Membrane {ECO:0000269|PubMed:11086297, ECO:0000269|PubMed:21357749}; Peripheral membrane protein {ECO:0000305}; Cytoplasmic side {ECO:0000305}. Cell membrane {ECO:0000250|UniProtKB:P62483}; Peripheral membrane protein {ECO:0000305}; Cytoplasmic side {ECO:0000305}. Cell projection, axon {ECO:0000269|PubMed:11086297}. Synapse, synaptos…	2
	10022-207	POLH	Q9Y253	POLH	713	78413				P51587; Q86YC2; Q6FI35; P0CG48	SUBCELLULAR LOCATION: Nucleus {ECO:0000269|PubMed:12606586, ECO:0000269|PubMed:16357261, ECO:0000269|PubMed:22801543, ECO:0000269|PubMed:24553286}. Note=Binding to ubiquitinated PCNA mediates colocalization to replication foci during DNA replication and persists at sites of stalled replication forks following UV irradiation (PubMed:12606586, PubMed:16357261, PubMed:24553286). After UV irradiation…	4
	10023-32	VDR	P11473	VDR	427	48289				P35222; Q09472; Q15648; P50222; Q15788; P26045; P19793; Q13573; Q13501; P04637; Q15645; Q9JLI4; P28700; X5D778; Q96HA8; Q01804; Q96S38; P48443	SUBCELLULAR LOCATION: Nucleus {ECO:0000255|PROSITE-ProRule:PRU00407, ECO:0000269|PubMed:12145331, ECO:0000269|PubMed:16207705, ECO:0000269|PubMed:28698609}. Cytoplasm {ECO:0000269|PubMed:12145331, ECO:0000269|PubMed:16207705, ECO:0000269|PubMed:28698609}. Note=Localizes mainly to the nucleus (PubMed:12145331, PubMed:28698609). Translocated into the nucleus via both ligand-dependent and ligand-ind…	18
	10024-44	HOGA1	Q86XE5	HOGA1	327	35249				Q96PU9; Q9NQZ5	SUBCELLULAR LOCATION: Mitochondrion {ECO:0000250|UniProtKB:Q0P5I5}.	2
	10025-1	DLDH	P09622	DLD	509	54177				P42858; O14713; O00330; P30041; P62258	SUBCELLULAR LOCATION: Mitochondrion matrix {ECO:0000305|PubMed:29211711, ECO:0000305|PubMed:3693355}. Nucleus {ECO:0000269|PubMed:29211711}. Cell projection, cilium, flagellum {ECO:0000250|UniProtKB:Q811C4}. Cytoplasmic vesicle, secretory vesicle, acrosome {ECO:0000269|PubMed:15888450}. Note=Mainly localizes in the mitochondrion. A small fraction localizes to the nucleus, where the 2-oxoglutarate…	5
	10030-8	MutY homolog	Q9UIF7	MUTYH	546	60069				Q6RW13	SUBCELLULAR LOCATION: Nucleus {ECO:0000269|PubMed:25820570}. Mitochondrion {ECO:0000250|UniProtKB:Q99P21}.	1
	10035-6	DUS4	Q13115	DUSP4	394	42953				Q9H8Y8; Q96S90; Q8IV50-2; Q9BRK4; P28482; P45984; Q86UR1-2; Q9H8W4; Q96N21; Q13077; Q9BUY5; Q8N720	SUBCELLULAR LOCATION: Nucleus {ECO:0000269|PubMed:7535768}.	12
	10036-201	ZHX3	Q9H4I2	ZHX3	956	104658				Q9UBE8; P54253; P54252; P46379-2; Q96A83-2; P14136; O14901; Q9UBE8	SUBCELLULAR LOCATION: Nucleus {ECO:0000255|PROSITE-ProRule:PRU00108, ECO:0000269|PubMed:12659632}.	8
	10037-98	SIG12:Ig-like V-type 2	Q96PQ1	SIGLEC12	595	64984				Q96CM8; Q15848; P18859; O14735; Q6UXB4; Q96LL9; Q01638-2; P10620; Q8IY26; Q96GM1; Q59EV6; Q13635-3; Q9NRS4; Q9Y548	SUBCELLULAR LOCATION: Membrane; Single-pass type I membrane protein.	14
	10039-32	PNP	P00491	PNP	289	32118				P05067; Q9UQM7; O14576-2; P06241; P14136; Q92993-2; Q9BXM7; P00491; P17612; P63000; Q92673; Q15583	SUBCELLULAR LOCATION: Cytoplasm {ECO:0000269|PubMed:22509282}.	12
	10040-63	P73L	Q9H3D4	TP63	680	76785				P35637; Q9H2X6; Q99729; P61978; Q96J02; Q96EZ8; Q9UFN0; Q96FA3; Q9HAT8; Q13526; Q05655; Q15796; P04637; Q13625; Q9H3D4; O15350; P57075-2; P46937; Q8TDN4; Q99729; Q99729; Q9UPW6	SUBCELLULAR LOCATION: Nucleus {ECO:0000269|PubMed:12446779, ECO:0000269|PubMed:20123734}.	22
	10041-3	HNF4A	P41235	HNF4A	474	52785				Q99967; A8MYZ6; P04150; Q9UBK2; Q92786; P23246; Q12772; P11532; O14602; O43688	SUBCELLULAR LOCATION: Nucleus.	10
	10042-8	SGK3	Q96BR1	SGK3	496	57108				Q96J02	SUBCELLULAR LOCATION: Cytoplasmic vesicle {ECO:0000250}. Early endosome. Recycling endosome. Note=Endosomal localization is a prerequisite for complete kinase activity. It is essential for its colocalization with the kinase responsible for phosphorylating Ser-486 thus allowing PDPK1 phosphorylation of Thr-320 resulting in complete activation of SGK3. Localized in vesicle-like structures and in th…	1
	10043-31	BRD4	O60885	BRD4	1362	152219				Q86YD7; P62993; Q6NYC1; P16333; Q04206; A6NLX3; Q15672; P03120; P04015; P06790; P17383; P10275; O60563; P50750; P62805; Q15672; P03120; P03122	SUBCELLULAR LOCATION: Nucleus {ECO:0000269|PubMed:16109376, ECO:0000269|PubMed:25593309}. Chromosome {ECO:0000269|PubMed:16109376, ECO:0000269|PubMed:21890894}. Note=Associates with acetylated chromatin (PubMed:16109376, PubMed:21890894). Released from chromatin upon deacetylation of histones that can be triggered by different signals such as activation of the JNK pathway or nocodazole treatment …	18
	10044-12	WN10A	Q9GZT5	WNT10A	417	46444					SUBCELLULAR LOCATION: Secreted, extracellular space, extracellular matrix {ECO:0000305}. Secreted {ECO:0000269|PubMed:26902720}.	0
	10045-47	CUL3	Q13618	CUL3	768	88930				Q969K4; O00154; Q9H0C5; Q9BSF8; Q9BX70; Q9Y2F9; Q96KE9-2; Q86VP6; Q14790; O60826; P12277; Q92905; Q8IWE4; Q15369; Q53SE7; Q96IK5; P08238; P42858; Q8NFY9; Q9H3F6; Q8WZ19; Q8NC69; Q96MP8-2; Q7L273; Q14145; Q9NR64; Q53G59; Q9P2N7; O95198; Q9Y2M5; Q8N4I8; Q9UH77; Q96PQ7; Q8IXQ5; Q9P2G9; Q9P2J3; P62877; Q8TBC3; O43791; Q13829; P50591; O94888; Q9H898; Q9H898-2; Q8IWE4	SUBCELLULAR LOCATION: Nucleus {ECO:0000269|PubMed:10500095, ECO:0000269|PubMed:22085717, ECO:0000269|PubMed:23213400}. Golgi apparatus {ECO:0000269|PubMed:10500095}. Cell projection, cilium, flagellum {ECO:0000269|PubMed:28395323}. Cytoplasm, cytoskeleton, spindle {ECO:0000269|PubMed:23213400}. Cytoplasm. Cytoplasm, cytoskeleton, microtubule organizing center, centrosome {ECO:0000269|PubMed:23213…	45
	10046-55	cIAP-1	Q13490	BIRC2	618	69900				Q13490; Q96CA5; P51451; P51813; Q9Y3E2; A0A087WZT3; P55210; P55211; Q9NR28; Q96CJ1; Q9NQT4; Q96CN9; P14136; Q8WXH2; O60341; Q8TBB1; P08949; P08949-2; Q96HA8; Q9UBU9; Q96FW1; Q8N3J5; P63000; P40937; Q13546; O43353; Q9Y572; P57078; Q06455-2; Q9Y4C2-2; Q9NP84; Q13077; Q12933; Q9BZW7; Q13490-1	SUBCELLULAR LOCATION: Cytoplasm. Nucleus. Note=Agents that induce either the extrinsic or intrinsic apoptotic pathways promote its redistribution from the nuclear compartment to the cytoplasmic compartment. Associated with the midbody in telophase cells, and found diffusely in the nucleus of interphase cells.	35
	10047-12	NCF-2	P19878	NCF2	526	59762				P04899; P62873; Q08379; Q92845; P14598; Q15080; Q05655; P27870	SUBCELLULAR LOCATION: Cytoplasm.	8
	10047-7	NCF-2	P19878	NCF2	526	59762				P04899; P62873; Q08379; Q92845; P14598; Q15080; Q05655; P27870	SUBCELLULAR LOCATION: Cytoplasm.	8
	10048-7	PEBB	Q13951	CBFB	182	21508				Q9NVM9; P11137; Q01196; Q01196-8; Q13761-2; P12504	SUBCELLULAR LOCATION: Nucleus {ECO:0000305}.	6
	10049-112	TERF1	P54274	TERF1	439	50246				Q9BWD1; Q03154; Q01433; P49418; Q13315; P54132; Q6P2H3; Q9BR76; P53674; Q14894; Q96C57; Q9UMR2; Q9BUQ8; O00148; P25685; O43598; Q9H4G0; Q9UKT5-1; P07332; P48637; P14317; Q96MH2; Q93099; P17066; Q14145; Q8TBB5; P07195; Q6UWE0; Q15691; P40925; Q9BU76; P26038; P55209; P07196; Q9UGY1; Q9Y5A7; Q9UNF0; O96013; P12955; Q96BK5; O15355; Q06830; P30041; P54829; P0DJD3; O94761; Q8N5U6; Q9H6T3; P84098; O9519…	SUBCELLULAR LOCATION: Nucleus {ECO:0000269|PubMed:24692559}. Cytoplasm, cytoskeleton, spindle {ECO:0000269|PubMed:11943150}. Chromosome, telomere {ECO:0000269|PubMed:24692559}. Note=Colocalizes with telomeric DNA in interphase and prophase cells. Telomeric localization decreases in metaphase, anaphase and telophase. Associates with the mitotic spindle (PubMed:11943150). Colocalizes with TRIOBP is…	97
	10053-5	ILK1	Q13418	ILK	452	51419				Q14790; P55211; Q9NWT6; P08238; Q9H0C8; P48059; P48059-3; Q9NVD7; Q9HBI0; Q6R327; Q9BWU0; Q9UMS6; P14373; P62258	SUBCELLULAR LOCATION: Cell junction, focal adhesion {ECO:0000269|PubMed:11402068, ECO:0000269|PubMed:12167643}. Cell membrane; Peripheral membrane protein; Cytoplasmic side {ECO:0000269|PubMed:11402068}. Cell projection, lamellipodium {ECO:0000250|UniProtKB:O55222}. Cytoplasm, myofibril, sarcomere {ECO:0000269|PubMed:11402068}.	14
	10054-3	GAN	Q9H2C0	GAN	597	67638				P46821; Q8IVD9; O60260-5; P31947; Q99426; P22314; P40337-2; P62258; Q5U300	SUBCELLULAR LOCATION: Cytoplasm. Cytoplasm, cytoskeleton.	9
	10056-5	FOXM1	Q08050	FOXM1	763	84283				Q8N9N5-2; Q8N9N5-7; P24864; P35222; P14868; O43524; A0A455ZAR2; Q13416; O00541; O75152; Q00534; P03129; B4DE54; Q8N9N5-2; Q8N9N5-7	SUBCELLULAR LOCATION: Nucleus.	15
	10058-1	RD23A	P54725	RAD23A	363	39609				Q6AI12; Q9NP61; P54253; P54252; Q4VBR4; Q8N137; P48730-2; Q15038; P68104; P26378-2; B7ZLH0; P42858; P06756; P59991; Q9H8M7; Q9UHC7; Q15843; Q96IV0; Q8TBJ4; Q07869; Q13200; P55036; Q9UJ41-4; Q04864-2; Q6NTF9-3; Q9H4P4; P62979; Q16586; Q8NCS7; Q13501; O43463; P21580; Q12933; Q13114; Q9Y228; O00463; Q9Y4K3; Q9HCM9-2; Q86XT4; Q9BYV2; Q9BYV6-2; Q9BZR9; Q15654; P62987; Q9UHD9; Q04323-2; Q96RL1-2; Q9UHP…	SUBCELLULAR LOCATION: Nucleus.	54
	10063-10	FANCL	Q9NW38	FANCL	375	42905				Q5BKX5-3; Q3KP44; Q9BQD7; O43307; A2RRN7; Q5T4B2; Q9NX63; Q9GZU7; Q6BCY4-2; A8MQ03; O95865; Q8NF50-2; Q9NRA8; P15976-2; P28799; Q9BSH5; P09016; Q02363; Q8IYA8; Q9UKT9; Q9BVG8; Q9BVG8-5; Q8IUC1; Q52LG2; Q3LI70; Q9BRK4; A6NJ78-4; Q6PF18; P49720; Q8IUH3; Q9UFD9; Q9Y3C5; Q9BWG6; Q96H20; Q8IXS7; Q9Y2D8; Q12800; Q5W5X9-3; Q6NVU6; Q9UDW3; Q9NZL3; Q9P0T4; Q6NX45; Q9NPD8	SUBCELLULAR LOCATION: Cytoplasm {ECO:0000250|UniProtKB:Q9CR14}. Nucleus {ECO:0000250|UniProtKB:Q9CR14}.	44
	10064-12	RBBP9	O75884	RBBP9	186	21000				O95199; Q9NYB0	O75884	2
	10069-2	PIN1	Q13526	PIN1	163	18243				Q9NYB9; Q9NYB9-2; Q6UY14-3; P78563; Q96IF1; A2BDD9; Q4VCS5-2; Q6AI12; P05067; P05067-4; P85298-4; O94989; Q03989; Q86V38; Q99728-1; Q9H165-2; P38398-1; Q9H0E9-2; Q3SXR2; P35520; Q8NA61; Q8NA61-2; Q494R4-2; Q52MB2; Q16204; A6NC98; Q15131; Q53EZ4; Q8TAP6; Q969H4; O75553; O75553-5; Q16254; O43281-2; P41212; O00167-2; Q5TD97; P01100; P15407; Q12951-2; O15353; O15409; Q9BTY2; P08151; Q9UKD1; Q08379; A…	SUBCELLULAR LOCATION: Nucleus {ECO:0000269|PubMed:16476580, ECO:0000269|PubMed:23623683}. Nucleus speckle {ECO:0000269|PubMed:21497122}. Cytoplasm {ECO:0000269|PubMed:21497122}. Note=Colocalizes with NEK6 in the nucleus (PubMed:16476580). Mainly localized in the nucleus but phosphorylation at Ser-71 by DAPK1 results in inhibition of its nuclear localization (PubMed:21497122). {ECO:0000269|PubMed:…	152
	10070-22	PLCG2	P16885	PLCG2	1265	147870				P10275; P00533; P19235; P04626; O95073-2; Q13480; P10721; O43242; O14796	SUBCELLULAR LOCATION: Membrane raft {ECO:0000250|UniProtKB:Q8CIH5}.	9
	10073-22	TYDP1	Q9NUW8	TDP1	608	68420				P46379-2; Q9H816; Q9BYZ2; A4FUJ8; O75925; Q9NS23-4; Q6ZNA4-2; Q8N488; Q8IUW3; Q15554-4; Q08AM6; P18887	SUBCELLULAR LOCATION: Nucleus {ECO:0000269|PubMed:15647511}. Cytoplasm {ECO:0000269|PubMed:15647511}.	12
	10074-128	BRD2	P25440	BRD2	801	88061				P62805; Q13761	SUBCELLULAR LOCATION: Nucleus {ECO:0000269|PubMed:18406326, ECO:0000269|PubMed:25593309}. Chromosome {ECO:0000269|PubMed:18406326, ECO:0000269|PubMed:25593309, ECO:0000269|PubMed:28262505}. Note=Detected on chromatin and nucleosomes. {ECO:0000269|PubMed:18406326}.	2
	10075-75	ACBD6	Q9BR61	ACBD6	282	31151				P30419; O60551	SUBCELLULAR LOCATION: Cytoplasm {ECO:0000269|PubMed:18268358}.	2
	10076-1	AP4M1	O00189	AP4M1	453	49977				P49354; Q9UJC3; Q96N21; Q96K76; Q96K76-3	SUBCELLULAR LOCATION: Golgi apparatus, trans-Golgi network membrane {ECO:0000269|PubMed:20230749, ECO:0000269|PubMed:29180427, ECO:0000269|PubMed:32073997}; Peripheral membrane protein {ECO:0000305|PubMed:32073997}. Early endosome {ECO:0000269|PubMed:20230749}. Note=Found in soma and dendritic shafts of neuronal cells. {ECO:0000250|UniProtKB:Q2PWT8}.	5
	10078-5	BAG3	O95817	BAG3	575	61595				Q96B67; Q86V38; Q9UHR4; Q9H2G9; Q96IK1-2; P48643; Q16630-2; P02489; Q9GZU7; A8MQ03; Q9H1C7; Q15038; P50570; Q8N9I9; Q86TH3; Q14204; Q05215; O00167-2; A1KXE4-2; Q9NU39; Q86UU5; Q8NEA6-2; A0A087WSW0; Q96IS6; P04792; Q16082; Q9UBY9; Q9UJY1; Q0VD86; Q8WZ19; Q92876; Q96PV6; Q99732; Q5S007; Q9Y5V3; Q99750; Q15773; Q96DV4; P07196; Q86XR2; A8MTQ0; Q13133-3; Q9NPF4; O76083; O76083-2; Q9NR12; Q9BRX2; Q8WWB…	SUBCELLULAR LOCATION: Nucleus {ECO:0000269|PubMed:26159920}. Cytoplasm {ECO:0000269|PubMed:26159920}. Note=Colocalizes with HSF1 to the nucleus upon heat stress (PubMed:26159920). {ECO:0000269|PubMed:26159920}.	77
	10080-9	EI2BA	Q14232	EIF2B1	305	33712				Q9Y2D1; Q9BV19; Q14232; Q9H8Y8; Q9NX70; Q96HA8; Q7Z3Z2; Q8IWR1; Q8N7C3; Q7KZS0; Q01338; P30545	SUBCELLULAR LOCATION: Cytoplasm, cytosol {ECO:0000250|UniProtKB:Q9USP0}.	12
	10081-17	SATB2	Q9UPW6	SATB2	733	82555				Q9H1A7; Q8TBN0; Q9H3D4-2	SUBCELLULAR LOCATION: Nucleus matrix {ECO:0000255|PROSITE-ProRule:PRU00108, ECO:0000255|PROSITE-ProRule:PRU00374, ECO:0000269|PubMed:14701874}.	3
	10082-251	NFL	P07196	NEFL	543	61517				P20933; P13928; Q9NP61; Q9Y575-3; P21281; O95817; Q8IXM2; Q96LL4; Q8N5S9-2; Q8IYE1; P0C7W6; A0A1B0GWI1; Q6P2R3; Q494V2-2; Q9Y240; Q8IUI8; Q7L576; Q5TAQ9-2; P17661; P63172; Q6UXG2-3; Q9H6S3; Q99504; Q6P587-2; Q8IZU1; Q8TC84; Q53R41; Q7L622; P14136; Q9NXC2; Q08379; Q9BQQ3; Q14005-2; Q6ZU52; Q9BVG8-5; Q6P597-2; P13646; P19012; P05783; P08727; Q14525; Q8IUC2; Q14847-2; A2RU56; Q9NS73-5; P51608; Q1504…	SUBCELLULAR LOCATION: Cell projection, axon {ECO:0000250|UniProtKB:P08551}. Cytoplasm, cytoskeleton {ECO:0000250|UniProtKB:P08551}.	102
	10085-25	STAR	P49675	STAR	285	31914				Q6RW13-2; Q8IZR5-2; Q6ZPD8; P42858; G5E962; P43364; P43364-2; Q15276; O60906; Q9UNK0	SUBCELLULAR LOCATION: Mitochondrion {ECO:0000250|UniProtKB:P51557}.	10
	10086-39	CBS	P35520	CBS	551	60587				Q9UQM7; P35520; P35222; Q15438; Q08426; O75344; P51116; P06241; P22466; P42858; Q92993-2; O75928-2; Q13526; P17612; P54619; P25786; P57075; Q7KZS0; Q9UJ78-2	SUBCELLULAR LOCATION: Cytoplasm {ECO:0000269|PubMed:17087506, ECO:0000269|PubMed:23981774}. Nucleus {ECO:0000269|PubMed:17087506}.	19
	10087-10	Alpha crystallin A chain	P02489	CRYAA	173	19909				Q8NC06-3; P35611; Q9NP61; O95817; Q8TBE0; Q9UQB8-6; Q9H0W9-3; Q9NNX6-10; Q9BXL8; P49336-2; P20849; Q86WV2; P02489; P02511; P26998; P07315; Q9Y6W6; Q99944; P60228; P23588; Q6NXG1; Q6NXG1-3; Q6NZ36-4; Q96GL9; Q06547-2; P15976-2; Q9NXC2; Q9H8Y8; Q13322-4; V9HW27; Q9P0W2; Q4VB01; P04792; O43464; P42858; Q14005-2; Q0VD86; O60333-2; P57682; Q9Y2M5; Q14533; Q3LI72; Q3SYF9; Q8IUC2; Q92615; Q14847-2; Q6DK…	SUBCELLULAR LOCATION: Cytoplasm {ECO:0000269|PubMed:14512969, ECO:0000269|PubMed:19464326, ECO:0000269|PubMed:19503744, ECO:0000269|PubMed:26004348, ECO:0000269|PubMed:30340470}. Nucleus {ECO:0000269|PubMed:19464326}. Note=Translocates to the nucleus during heat shock and resides in sub-nuclear structures known as SC35 speckles or nuclear splicing speckles.	106
	10088-37	APT	P07741	APRT	180	19608				Q7Z699; Q6DKK2	SUBCELLULAR LOCATION: Cytoplasm.	2
	10089-7	ASML	O95671	ASMTL	621	68857				Q14203-5; Q9H8Y8; Q15323; O76011; Q6A162; Q96CV9; Q8ND90; Q04864-2; P48775; Q8N720	O95671	10
	10336-3	CHIP	Q9UNE7	STUB1	303	34856				P01023; Q96AP0; P61158; A0A0S2Z5Q7; Q86WG3; Q99933; O95816; O95817; J3KQ12; Q9UQM7; Q9NRJ3; Q8N5K1; Q8NE08; P21964-2; Q15438; P53355; G5E9A7; Q8WXU2-2; A0AVK6; P00533; O00471; O75344; Q9BZS1; P06241; P22466; Q53GS7; P28799; P07900; P08238; P08107; P11142; P04792; P42858; P02545; Q07954-2; Q5S007; Q9Y2U5; P10636; Q15773; P00540; P05164; P13591; P35240; P08138; Q96PB7; Q96PB7-3; Q9BZ23-2; O00628-2;…	SUBCELLULAR LOCATION: Cytoplasm {ECO:0000269|PubMed:10330192, ECO:0000269|PubMed:17369820, ECO:0000269|PubMed:23973223}. Nucleus {ECO:0000269|PubMed:23973223}. Mitochondrion {ECO:0000250|UniProtKB:A6HD62}. Note=Translocates to the nucleus in response to inflammatory signals in regulatory T-cells (Treg). Localizes to mitochondria following oxygen and glucose deprivation-induced cellular stress (By…	75
	10339-48	NSE	P09104	ENO2	434	47269				Q9BSI4	SUBCELLULAR LOCATION: Cytoplasm {ECO:0000250}. Cell membrane {ECO:0000250}. Note=Can translocate to the plasma membrane in either the homodimeric (alpha/alpha) or heterodimeric (alpha/gamma) form. {ECO:0000250}.	1
	10342-55	PIAS4	Q8N2W9	PIAS4	510	56504				O43865; P05067; Q14457; Q96IK1-2; Q9BSJ5; P27797; Q8N5S9-2; Q6ZP82-1; P12830; Q15078; Q8IUI8; P36957; O00472; P11474; Q6P1L5; Q8TAK5; F2Z2M7; P15976-2; Q9Y4H4; Q16665; P09017; P42858; P80217-2; Q9UKP3-2; Q8WZ19; Q9UIH9; Q92615; Q5T752; Q14693; Q8TD91-2; Q9NP98; I6L9F6; Q8TDX7; O60551; P09874; P57052; Q04206; O75446; O60902-3; Q96GM5; Q86W54-2; P61956; O60506-4; O75528; P04637; Q05BL1; O00635; Q9N…	SUBCELLULAR LOCATION: Nucleus, PML body {ECO:0000269|PubMed:11248056, ECO:0000269|PubMed:12727872, ECO:0000269|PubMed:15831457}. Note=Colocalizes with SUMO1 and TCF7L2/TCF4 and LEF1 in a subset of PML (promyelocytic leukemia) nuclear bodies. {ECO:0000269|PubMed:12727872, ECO:0000269|PubMed:15831457}.	50
	10344-334	IL-10 Ra	Q13651	IL10RA	578	63003				P27449; Q9Y297; Q86Z23; Q8IX05; O95674; Q96MX0; P02724; B0YJ81; Q6Y1H2; P22301; P21145; Q0D2K0; Q8IY26; Q96GQ5; Q9Y6D0; Q9BRI3; Q9NVC3; Q8N2U9; Q8TBB6; Q9NRQ5; Q9NWH2; Q9H2L4; Q71RG4; O95183; Q96EC8; P03180; P03495; P17150	SUBCELLULAR LOCATION: Cell membrane {ECO:0000269|PubMed:22087322, ECO:0000269|PubMed:26962683}; Single-pass type I membrane protein. Cytoplasm {ECO:0000269|PubMed:26962683}.	28
	10346-5	STAT3	P40763	STAT3	770	88068				O14874; Q96G01; P51451; P51813; P07384; P50750; P31146; Q99062; Q9UER7; O95661; Q13011; P30084; P00533; P04626; Q15910; Q8TAE8; Q9BVP2; P12268; P23458; Q07666; P25791; O43318; O15264; P45984; P45984-1; Q8TE76; Q92665; Q16236; Q14938-3; Q14938-4; P22736; Q9ULD0; P06401; Q96HA1-2; P32119; P18031; Q04206; P07949; O75116; P46781; O00570; P08047; P30626; P42224; P40763; Q06520; P43405; Q810M5; Q9DUM3;…	SUBCELLULAR LOCATION: Cytoplasm {ECO:0000269|PubMed:15653507, ECO:0000269|PubMed:16285960, ECO:0000269|PubMed:28065600, ECO:0000269|PubMed:31899195}. Nucleus {ECO:0000269|PubMed:15653507, ECO:0000269|PubMed:16285960, ECO:0000269|PubMed:28065600, ECO:0000269|PubMed:31899195}. Note=Shuttles between the nucleus and the cytoplasm. Translocated into the nucleus upon tyrosine phosphorylation and dimeri…	50
	10351-51	IRF1	P10914	IRF1	325	36502				Q14653; Q16236; P63165; P03129	SUBCELLULAR LOCATION: Nucleus {ECO:0000269|PubMed:37622993}. Cytoplasm {ECO:0000250|UniProtKB:P15314}. Note=MYD88-associated IRF1 migrates into the nucleus more efficiently than non-MYD88-associated IRF1. {ECO:0000250|UniProtKB:P15314}.	4
	10354-57	STAT3	P40763	STAT3	770	88068				O14874; Q96G01; P51451; P51813; P07384; P50750; P31146; Q99062; Q9UER7; O95661; Q13011; P30084; P00533; P04626; Q15910; Q8TAE8; Q9BVP2; P12268; P23458; Q07666; P25791; O43318; O15264; P45984; P45984-1; Q8TE76; Q92665; Q16236; Q14938-3; Q14938-4; P22736; Q9ULD0; P06401; Q96HA1-2; P32119; P18031; Q04206; P07949; O75116; P46781; O00570; P08047; P30626; P42224; P40763; Q06520; P43405; Q810M5; Q9DUM3;…	SUBCELLULAR LOCATION: Cytoplasm {ECO:0000269|PubMed:15653507, ECO:0000269|PubMed:16285960, ECO:0000269|PubMed:28065600, ECO:0000269|PubMed:31899195}. Nucleus {ECO:0000269|PubMed:15653507, ECO:0000269|PubMed:16285960, ECO:0000269|PubMed:28065600, ECO:0000269|PubMed:31899195}. Note=Shuttles between the nucleus and the cytoplasm. Translocated into the nucleus upon tyrosine phosphorylation and dimeri…	50
	10356-21	c-Jun	P05412	JUN	331	35676				P78563; Q06481; P05067; P18846; P15336; P18847; P18848; P17544; Q16520; Q8N1L9; Q8N1L9-1; Q9NR55; Q8IWZ6; Q99966; Q9UGL9; O43889; P20042; P14921; P22607; P01100; P15407; P15408; Q9UJY5; Q9HD26; P06396; P07900; P11142; P10809; P05412; P52292; P53779; P45983; P45983-1; Q9UPY8; Q00987; Q13330; I6L9F6; P07197; O95644; Q13469-2; Q16236; O60829; P27986-2; P48634; P63000; Q8WTV0; Q15796; Q9NRL3; P56279;…	SUBCELLULAR LOCATION: Nucleus.	58
	10361-25	OAS1	P00973	OAS1	400	46029				P12814; O00471; Q96LA8; P14373; P12814; Q96RK4; Q9Y2V7; O00471; Q08379; Q96ED9-2; Q96T51-2; P14373	SUBCELLULAR LOCATION: Cytoplasm {ECO:0000269|PubMed:19923450, ECO:0000269|PubMed:3753689, ECO:0000269|PubMed:3754863}. Mitochondrion {ECO:0000269|PubMed:19923450}. Nucleus {ECO:0000269|PubMed:19923450, ECO:0000269|PubMed:3753689}. Microsome {ECO:0000269|PubMed:19923450}. Endoplasmic reticulum {ECO:0000269|PubMed:19923450}. Secreted {ECO:0000250|UniProtKB:Q29599}. Note=Associated with different su…	12
	10362-35	c-Myc	P01106	MYC	454	50565				Q9UBB4; O15169; O00499-10; O00499-11; Q15059; P55212; P45973; Q8N163; P06307; A5D8W4; P11802; Q86XR8; P28329-3; Q14839; O15111; Q8TCG1; Q01658; Q15029; Q96L91; Q96L91-2; Q969H0; Q8N3Y1; P22607; O43524; P49841-2; P06396; Q00403; Q9Y5Q9; Q92769; O15379; Q9Y6K9; O60341; O00629; P13473-2; P61244; O95983; P33993; A9UHW6; P01106; O75928; Q13526; O75400-2; P62913; Q9Y371; O75182; Q96EB6; Q8N6T7; Q13309;…	SUBCELLULAR LOCATION: Nucleus, nucleoplasm {ECO:0000269|PubMed:17558397}. Nucleus, nucleolus {ECO:0000269|PubMed:17558397, ECO:0000269|PubMed:25775507}. Nucleus {ECO:0000269|PubMed:22719065}. Cytoplasm {ECO:0000269|PubMed:22719065}.	68
	10363-13	SMAD3	P84022	SMAD3	425	48081				Q06481-5; P05067; Q9H2G9; Q9UQM7; P29466-3; E9PSE9; Q8N5R6; Q9H2X0; Q8N684; Q8N684-3; O43186; Q96PZ7; P48730-2; P98082; P17844; Q9BZ29; Q86YD7; Q01543; O75593; O43524; P10070; Q16665; O15397; Q8WXH2; P50222; Q9NYA4; Q99836; P46934-3; Q16822; Q8IXK0; Q8IXK0-5; P27986-2; Q9BZL4; P17612; P20618; Q96EP0; P0C264; Q9BYW2; P12755; Q15796; P84022; Q13485; Q9HAU4; Q13573; Q13501; Q8WW24; Q15583; Q08117; Q…	SUBCELLULAR LOCATION: Cytoplasm {ECO:0000269|PubMed:15799969, ECO:0000269|PubMed:16156666, ECO:0000269|PubMed:16751101, ECO:0000269|PubMed:17327236, ECO:0000269|PubMed:19218245, ECO:0000269|PubMed:19289081, ECO:0000269|PubMed:21145499, ECO:0000269|PubMed:22781750}. Nucleus {ECO:0000269|PubMed:15601644, ECO:0000269|PubMed:15799969, ECO:0000269|PubMed:16156666, ECO:0000269|PubMed:16751101, ECO:0000…	58
	10364-6	SMAD2	Q15796	SMAD2	467	52306				Q12955; P05060; O15111; P98082; Q9BZ29; O75593; P05412; Q9NYA4; P07197; Q8TAK6; P35813; Q9H6Z4; P61586; P12755; Q15796; P84022; Q13485; Q9HAU4; Q13573; P04637; Q9H3D4; Q9UPN9; O00308; Q96KR1; O95405; P70056	SUBCELLULAR LOCATION: Cytoplasm {ECO:0000269|PubMed:16751101, ECO:0000269|PubMed:19289081, ECO:0000269|PubMed:21145499, ECO:0000269|PubMed:9865696}. Nucleus {ECO:0000269|PubMed:16751101, ECO:0000269|PubMed:19289081, ECO:0000269|PubMed:21145499, ECO:0000269|PubMed:21599657, ECO:0000269|PubMed:22781750, ECO:0000269|PubMed:9865696}. Note=Cytoplasmic and nuclear in the absence of TGF-beta. On TGF-bet…	26
	10366-11	PDGFRA	P16234	PDGFRA	1089	122670				P46108; P46109; P00533; Q8N6L0; P04085; P01127; Q9NRA1; P31947; P62258; Q9NRA1-1; A8T7D5; P05067; Q8IY26	SUBCELLULAR LOCATION: Cell membrane {ECO:0000269|PubMed:14644164, ECO:0000269|PubMed:2554309, ECO:0000269|PubMed:8188664}; Single-pass type I membrane protein {ECO:0000269|PubMed:14644164, ECO:0000269|PubMed:2554309, ECO:0000269|PubMed:8188664}. Cell projection, cilium {ECO:0000250|UniProtKB:P26618}. Golgi apparatus {ECO:0000250|UniProtKB:P26618}.	13
	10370-21	STAT1	P42224	STAT1	750	87335				Q16531; Q01094; P00533; Q8N9N8; P04626; P01100; P17181; P48551; P15260; P23458; P52294; Q7Z434; Q01804; Q05397; O95786; P19793; P42224; P52630; P40763; P0DTC9; P07239; P0DTC2; Q4VW77; P03255-1; P03255-2; P26664; PRO_0000037566 [P27958]; PRO_0000037576 [P27958]; Q9Y4C1; P42224-1; P06498; P42224-2	SUBCELLULAR LOCATION: Cytoplasm {ECO:0000269|PubMed:15322115, ECO:0000269|PubMed:26479788, ECO:0000269|PubMed:27796300, ECO:0000269|PubMed:28753426}. Nucleus {ECO:0000269|PubMed:15322115, ECO:0000269|PubMed:26479788, ECO:0000269|PubMed:28753426}. Note=Translocated into the nucleus upon tyrosine phosphorylation and dimerization, in response to IFN-gamma and signaling by activated FGFR1, FGFR2, FGF…	32
	10372-18	STAT6	P42226	STAT6	847	94135				Q09472; P24394; Q13287; P42226; Q86WV6; Q9UHD2	SUBCELLULAR LOCATION: Cytoplasm. Nucleus {ECO:0000269|PubMed:36758835}. Note=Translocated into the nucleus in response to phosphorylation. {ECO:0000269|PubMed:36758835}.	6
	10382-1	ANGL3	Q9Y5C1	ANGPTL3	460	53637					SUBCELLULAR LOCATION: Secreted {ECO:0000250, ECO:0000305|PubMed:11877390}. Cell projection, lamellipodium {ECO:0000250|UniProtKB:Q9R182}. Note=Colocalized with HSPG2 and activated ITGB3 on podocytes. {ECO:0000250|UniProtKB:Q9R182}.	0
	10387-1	BNP	P16860	NPPB	134	14726				A8MQ03; P57678; Q6A162; P60411; Q7Z3S9; P25788; Q9UJW9	SUBCELLULAR LOCATION: [NT-proBNP]: Secreted {ECO:0000269|PubMed:18466803, ECO:0000269|PubMed:25339504}. Note=Detected in blood. {ECO:0000269|PubMed:18466803, ECO:0000269|PubMed:25339504}.; SUBCELLULAR LOCATION: [proBNP(3-108)]: Secreted {ECO:0000269|PubMed:17367664}. Note=Detected in blood. {ECO:0000269|PubMed:17367664}.; SUBCELLULAR LOCATION: [Brain natriuretic peptide 32]: Secreted {ECO:0000269…	7
	10390-21	ZNRF3	Q9ULT6	ZNRF3	936	100574				O60353; Q9BXB1; O75581; Q2MKA7; Q5BVD1	SUBCELLULAR LOCATION: Cell membrane {ECO:0000269|PubMed:22575959}; Single-pass type I membrane protein {ECO:0000255}.	5
	10391-1	ANGL3	Q9Y5C1	ANGPTL3	460	53637					SUBCELLULAR LOCATION: Secreted {ECO:0000250, ECO:0000305|PubMed:11877390}. Cell projection, lamellipodium {ECO:0000250|UniProtKB:Q9R182}. Note=Colocalized with HSPG2 and activated ITGB3 on podocytes. {ECO:0000250|UniProtKB:Q9R182}.	0
	10396-6	Mcl-1	Q07820	MCL1	350	37337				Q16611; Q07812; Q9BXH1; Q9BXH1-2; O43521; Q14457; P55957; Q96LC9; Q03135; Q7Z6Z7; Q9H3M0; Q13794; Q7L3V2; Q9UNK0; Q93008; P49817; Q9JM54; Q91AU0; Q07820-2	SUBCELLULAR LOCATION: Membrane {ECO:0000305}; Single-pass membrane protein {ECO:0000305}. Cytoplasm. Mitochondrion. Nucleus, nucleoplasm. Note=Cytoplasmic, associated with mitochondria.	19
	10398-110	ANKR1	Q15327	ANKRD1	319	36252				Q96GN5; Q9UPY8; Q6FHY5; Q9UJ70-2; Q5MJ10; Q9NWS9-2	SUBCELLULAR LOCATION: Nucleus {ECO:0000269|PubMed:15805281, ECO:0000269|PubMed:7730328}.	6
	10418-36	STX12	Q86Y82	STX12	276	31642				O95477; Q13520; O94778; Q9BXK5; P11912; Q8N5K1; Q86UW9; Q15125; Q9Y282; Q5T7V8; Q8N6L0; O95214; Q6ZSS7; Q8N4V1; O14524-2; Q13113; Q96GM1; Q7Z5B4-5; Q9BY50; Q3KNW5; Q8N2U9; O95721; Q5SQN1; Q16623; P32856-2; Q12846; Q9Y2K9; Q9NPL8; Q96MV1; Q9NUH8; Q9NRX6; Q8N661; Q9Y320	SUBCELLULAR LOCATION: Endosome membrane {ECO:0000250|UniProtKB:G3V7P1}; Single-pass type IV membrane protein {ECO:0000250|UniProtKB:G3V7P1}. Golgi apparatus membrane {ECO:0000250|UniProtKB:G3V7P1}; Single-pass type IV membrane protein {ECO:0000250|UniProtKB:G3V7P1}. Endomembrane system {ECO:0000250|UniProtKB:G3V7P1}; Single-pass type IV membrane protein {ECO:0000250|UniProtKB:G3V7P1}; Cytoplasmic…	33
	10419-1	SCAR5	Q6ZMJ2	SCARA5	495	53994				Q86Z23; Q96DZ9-2; Q08426; Q8IYI6; Q63ZY3; Q96HA8; Q7Z4N8; P20618; Q2KHN1; Q969S0; Q96GM5; Q9BTX3; Q99816; Q9Y3C0	SUBCELLULAR LOCATION: Cell membrane {ECO:0000255|HAMAP-Rule:MF_03070}; Single-pass type II membrane protein {ECO:0000255|HAMAP-Rule:MF_03070}.	14
	10420-30	FAIM1	Q9NVQ4	FAIM	179	20215				O43597; Q86X02; Q9UN19; Q0VD86; Q9UBR4-2; Q9BVG3; P17020; Q9UGI0	SUBCELLULAR LOCATION: Cytoplasm {ECO:0000250}.	8
	10424-31	NPDC1	Q9NQX5	NPDC1	325	34516				A8MQ03; P50402; Q5TD97; P61978-2; Q5VWX1; Q07627; Q8IUG1; P60370; P60371; P60409; P60410; P60411; P59991; P60328; Q9BYR9; Q9BYQ7; Q9BYR3; P26371; Q9BYQ3; P21145; Q99750; Q5J8X5; Q7Z3S9; P0DPK4; Q9UKJ1; Q15415; Q5BVD1	SUBCELLULAR LOCATION: Membrane {ECO:0000305}; Single-pass membrane protein {ECO:0000305}.	27
	10425-3	B4GT5	O43286	B4GALT5	388	45119					SUBCELLULAR LOCATION: Golgi apparatus, Golgi stack membrane {ECO:0000250|UniProtKB:P15291}; Single-pass type II membrane protein. Golgi apparatus {ECO:0000250|UniProtKB:A0A1S6M251}. Note=Trans cisternae of Golgi stack. {ECO:0000250|UniProtKB:P15291}.	0
	10426-21	GOSR2	O14653	GOSR2	212	24775				Q13520; Q3SXY8; O15155; P62952; Q96BA8; P49447; Q53TN4; Q15125; Q9GZR5; Q9NYP7; Q8TBP5; Q5JX71; Q969F0; Q0D2H9; Q08AF8; Q8TDT2; O15529; Q8TED1; P31937; Q7Z5P4; Q9Y5U9; Q8N5M9; Q8N6L0; A8MZ59; Q9H400; Q5T0T0; Q9GZY8-5; Q5SR56; Q6N075; Q8N4V1; Q96FA3; Q86VR2; Q7Z5B4-5; Q6ZMZ0; Q14973; Q3KNW5; Q9NPE6; Q16623; Q12846; Q13190; O43752; Q96MV1; Q96DZ7; Q8N6Q1; Q96A25; Q9BVX2; Q6UW68; Q53FP2	SUBCELLULAR LOCATION: Golgi apparatus, cis-Golgi network membrane {ECO:0000269|PubMed:21549339}; Single-pass type IV membrane protein {ECO:0000255}. Golgi apparatus membrane {ECO:0000269|PubMed:9349823}. Endoplasmic reticulum membrane {ECO:0000250|UniProtKB:O35165}. Note=Concentrated most in the intermediate compartment/cis-Golgi network and the cis-Golgi cisternae 1 and 2. Greatly reduced in con…	48
	10428-1	KI2S2	P43631	KIR2DS2	304	33502					SUBCELLULAR LOCATION: Cell membrane; Single-pass type I membrane protein.	0
	10430-31	4F2:CD	P08195	SLC3A2	630	67994				O15354; Q9UPY5; Q01650; Q9UM01; O52302; Q01650; Q9NX09; Q15125; P21333-2; P04792; O60333-2; Q5T3J3; P31153; Q9UPY5; Q9UHI5; O76024; Q96BH6	SUBCELLULAR LOCATION: Apical cell membrane {ECO:0000269|PubMed:11742812}. Cell membrane {ECO:0000269|PubMed:11311135, ECO:0000269|PubMed:11389679, ECO:0000269|PubMed:11557028, ECO:0000269|PubMed:11564694, ECO:0000269|PubMed:12225859, ECO:0000269|PubMed:15769744, ECO:0000269|PubMed:16496379, ECO:0000269|PubMed:25998567, ECO:0000269|PubMed:3476959, ECO:0000269|PubMed:3480538, ECO:0000269|PubMed:360…	17
	10432-3	K1644	Q3SXP7	SHISAL1	199	22573				Q5BKT4; Q5I7T1; Q12797-6; Q8WVX3-2; Q8NBI2; Q96F15; P29033; Q8TDV0; O00155; P04921; Q9UBY5; Q9GZY8-5; Q6N075; Q6ZSS7; Q8IY26; Q01453; Q8TAC9; Q7RTY0; Q8TB61; Q9NVC3; Q92504; Q96JW4; Q9NWF4; Q5BJH2-2; Q9NV12; E9PQX1; Q69YG0; O95159	SUBCELLULAR LOCATION: Membrane {ECO:0000305}; Single-pass type I membrane protein {ECO:0000305}.	28
	10435-2	ASPG	P20933	AGA	346	37208				O60333-2; Q8IUG1; P07196; O76024	SUBCELLULAR LOCATION: Lysosome.	4
	10438-19	CSF2R	P15509	CSF2RA	400	46207				Q969F0	SUBCELLULAR LOCATION: Cell membrane; Single-pass type I membrane protein.; SUBCELLULAR LOCATION: [Isoform 3]: Secreted {ECO:0000305}.; SUBCELLULAR LOCATION: [Isoform 4]: Secreted {ECO:0000305}.; SUBCELLULAR LOCATION: [Isoform 6]: Secreted {ECO:0000305}.	1
	10439-57	Alpha-amylase 2B	P19961	AMY2B	511	57710					SUBCELLULAR LOCATION: Secreted {ECO:0000250}.	0
	10440-26	ACAM:ECD	Q9H6B4	CLMP	373	41281				P80188	SUBCELLULAR LOCATION: Cell junction, tight junction {ECO:0000269|PubMed:14573622, ECO:0000269|PubMed:22155368}. Cell membrane {ECO:0000305}; Single-pass type I membrane protein {ECO:0000305}.	1
	10442-1	TM190	Q8WZ59	TMEM190	177	19457				Q3SXY8; Q07108; O00501; Q9UHP7-3; P0C7H8; Q6L8G4; Q9BYQ4; Q5T700; Q8N5G2; Q9H8S9; O43278-2; Q8N6K0	SUBCELLULAR LOCATION: Membrane {ECO:0000250}; Single-pass type I membrane protein {ECO:0000250}.	12
	10445-20	ApoM	O95445	APOM	188	21253					SUBCELLULAR LOCATION: Secreted {ECO:0000269|PubMed:17525477, ECO:0000269|PubMed:18279674, ECO:0000269|PubMed:18460466}. Note=Present in high density lipoprotein (HDL) and to a lesser extent in triglyceride-rich lipoproteins (TGRLP) and low density lipoproteins (LDL).	0
	10447-18	PABP3	Q9H361	PABPC3	631	70031				Q8WXH2; Q8NEK8; O76024	SUBCELLULAR LOCATION: Cytoplasm {ECO:0000250}.	3
	10449-31	TMM46	Q6UWI4	SHISA2	295	31375				P0C7T5	SUBCELLULAR LOCATION: Endoplasmic reticulum membrane {ECO:0000250}; Single-pass type I membrane protein {ECO:0000250}.	1
	10451-11	NUCB1	Q02818	NUCB1	461	53879				P05067; PRO_0000045603 [Q99IB8]	SUBCELLULAR LOCATION: Golgi apparatus, cis-Golgi network membrane {ECO:0000250|UniProtKB:Q63083}; Peripheral membrane protein {ECO:0000250|UniProtKB:Q63083}; Lumenal side {ECO:0000250|UniProtKB:Q63083}. Cytoplasm {ECO:0000250|UniProtKB:Q63083}. Secreted {ECO:0000250|UniProtKB:Q63083}. Note=A small fraction of the protein may be cytoplasmic. {ECO:0000250|UniProtKB:Q63083}.	2
	10453-7	CEA20	Q6UY09	CEACAM20	596	65808					SUBCELLULAR LOCATION: Cell projection, microvillus membrane {ECO:0000250|UniProtKB:Q9D2Z1}; Single-pass type I membrane protein {ECO:0000305}. Apical cell membrane {ECO:0000250|UniProtKB:Q9D2Z1}; Single-pass type I membrane protein {ECO:0000305}. Note=Colocalizes with PTPRH and CEACAM1 at the apical brush border of intestinal cells.	0
	10454-99	DJC16	Q9Y2G8	DNAJC16	782	90591					SUBCELLULAR LOCATION: Endoplasmic reticulum membrane {ECO:0000269|PubMed:32492081}; Single-pass type IV membrane protein {ECO:0000305}.	0
	10455-196	IL-31	Q6EBC2	IL31	164	18205				Q96HA8	SUBCELLULAR LOCATION: Secreted {ECO:0000305}.	1
	10457-3	IL-18 Rb	O95256	IL18RAP	599	68310				O76024	SUBCELLULAR LOCATION: Cell membrane {ECO:0000269|PubMed:14528293}; Single-pass type I membrane protein {ECO:0000305}.	1
	10460-1	Chitotriosidase-1	Q13231	CHIT1	466	51681					SUBCELLULAR LOCATION: Secreted. Lysosome. Note=A small proportion is lysosomal.	0
	10462-14	INSL5	Q9Y5Q6	INSL5	135	15333				Q12797-6	SUBCELLULAR LOCATION: Secreted.	1
	10463-23	Alkaline phosphatase, intestine	P09923	ALPI	528	56812				P60410; P60411; Q7Z3S9	SUBCELLULAR LOCATION: Cell membrane {ECO:0000250|UniProtKB:P15693}; Lipid-anchor, GPI-anchor {ECO:0000250|UniProtKB:P15693}.	3
	10464-6	ANTR1	Q9H6X2	ANTXR1	564	62789				O75581; P13423	SUBCELLULAR LOCATION: Cell membrane {ECO:0000269|PubMed:16762926}; Single-pass type I membrane protein {ECO:0000269|PubMed:16762926}. Cell projection, lamellipodium membrane {ECO:0000269|PubMed:16762926}; Single-pass type I membrane protein {ECO:0000269|PubMed:16762926}. Cell projection, filopodium membrane {ECO:0000269|PubMed:16762926}; Single-pass type I membrane protein {ECO:0000269|PubMed:167…	2
	10470-34	TXD11:N-term	Q6PKC3	TXNDC11	985	110529				P42858; Q2WGJ6; Q13064; Q99633; Q8WUD1; Q8TAU3; PRO_0000037551 [Q9WMX2]	SUBCELLULAR LOCATION: Endoplasmic reticulum membrane {ECO:0000305}; Single-pass membrane protein {ECO:0000305}.	7
	10472-53	HVEM	Q92956	TNFRSF14	283	30392				Q3SYB3; O43557; Q12933; Q12933-2; O00463; Q13148	SUBCELLULAR LOCATION: Cell membrane {ECO:0000269|PubMed:19915044}; Single-pass type I membrane protein {ECO:0000305}.	6
	10473-2	Trefoil factor 2	Q03403	TFF2	129	14284				O00571; P25685; P50570-2; Q12926-2; Q96PJ5; P42858; Q96HC4-3; A0A6Q8PF08; P62308; Q15545; P07437; Q9Y6X8	SUBCELLULAR LOCATION: Secreted.	12
	10479-18	MMP-10	P09238	MMP10	476	54151					SUBCELLULAR LOCATION: Secreted, extracellular space, extracellular matrix {ECO:0000305}.	0
	10480-33	CD59	P13987	CD59	128	14177				Q5JX71; P42858; Q15363; Q778I9; O35587	SUBCELLULAR LOCATION: Cell membrane; Lipid-anchor, GPI-anchor. Secreted. Note=Soluble form found in a number of tissues.	5
	10485-56	MAGE-4	P43358	MAGEA4	317	34899				A2BDD9; P10176; Q8N4P3-2; Q5SW96; Q9NRD5; Q9NUX5; O75832; Q08623; Q9NS91; Q8WW24; Q86WT6; Q86WT6-2; Q6FI91; Q9UJ04; Q99757; Q9BZV1; P14927; Q2YD98; Q13105; Q9H609	P43358	20
	10490-3	RPN1:CD	P04843	RPN1	607	68569				P49069; Q8IUG1; Q14165; Q9H5K3; O43765; Q8TCJ2; Q9UMX0; Q9UMX0-2	SUBCELLULAR LOCATION: Endoplasmic reticulum {ECO:0000250|UniProtKB:E2RQ08, ECO:0000250|UniProtKB:Q9GMB0}. Endoplasmic reticulum membrane; Single-pass type I membrane protein {ECO:0000305}. Melanosome. Note=Identified by mass spectrometry in melanosome fractions from stage I to stage IV.	8
	10496-11	CaCC	A8K7I4	CLCA1	914	100226					SUBCELLULAR LOCATION: Secreted, extracellular space {ECO:0000269|PubMed:15919655}. Cell membrane {ECO:0000269|PubMed:15919655}; Peripheral membrane protein {ECO:0000269|PubMed:15919655}; Extracellular side {ECO:0000269|PubMed:15919655}. Note=Protein that remains attached to the plasma membrane appeared to be predominantly localized to microvilli.	0
	10499-1	T106A	Q96A25	TMEM106A	262	28920				O75355-2; Q9UKR5; P29033; O14653; P24593; Q9BVX2; Q6UX40; Q5BJH2-2; Q8N661; Q9H2S6-2; O14817	SUBCELLULAR LOCATION: Cell membrane {ECO:0000250|UniProtKB:Q8VC04}; Single-pass membrane protein {ECO:0000255}.	11
	10505-12	RNF43	Q68DV7	RNF43	783	85722				Q9ULX6; P0CG47; P62837; P61077	SUBCELLULAR LOCATION: Cell membrane; Single-pass type I membrane protein. Endoplasmic reticulum membrane; Single-pass type I membrane protein. Nucleus envelope. Note=According to a report, may be secreted. {ECO:0000269|PubMed:15492824}.	4
	10506-53	PGRC2	O15173	PGRMC2	223	23818				Q96PS8; Q96L15; O95429; P01031; Q5RI15; O14569; P78329; Q6ZPD8; Q8N5I4; O14681; Q7L5A8; Q96IV6; Q9H0Q3; O43681; Q9H3K2; Q8TDV0; P11215; Q8IWB1; Q9UBY5; Q13021; Q6N075; Q9P0S3; I3L0A0; Q9Y5Y5; O00264; Q9Y342; Q01453; O76064; Q96GQ5; Q9H9B4; Q7RTY0; Q8IWU4; Q9H2H9; Q96H72; Q86UD5; O60906; Q96JF0-2; Q13277; P59542; Q9NZ01; P02787; Q6UX40; Q14656; Q96HH6; Q9BTX3; Q9H2L4; Q8N2M4; Q8N661; O60636; O0012…	SUBCELLULAR LOCATION: Membrane {ECO:0000305|PubMed:23793472}; Single-pass membrane protein {ECO:0000305}. Nucleus envelope {ECO:0000269|PubMed:27754849, ECO:0000269|PubMed:28111073}. Endoplasmic reticulum {ECO:0000269|PubMed:27754849}. Secreted {ECO:0000269|PubMed:37453717}.	55
	10507-166	sperm protein 10	P26436	ACRV1	265	28156				Q8N5K1; Q9BZ23-2; P50897; Q7Z699; Q86WV8	SUBCELLULAR LOCATION: Cytoplasmic vesicle, secretory vesicle, acrosome. Note=Nascent acrosomal vesicle of Golgi phase spermatids.	5
	10510-62	SCIMP	Q6UWF3	SCIMP	145	16618				Q6ZN84; P41240; P07948; Q6FHY5	SUBCELLULAR LOCATION: Cell membrane {ECO:0000305}; Single-pass membrane protein {ECO:0000255}. Cell membrane {ECO:0000269|PubMed:21930792}; Lipid-anchor {ECO:0000269|PubMed:21930792}. Cytoplasmic vesicle, phagosome {ECO:0000250|UniProtKB:Q3UU41}. Cell projection, ruffle {ECO:0000250|UniProtKB:Q3UU41}. Cell projection, filopodium {ECO:0000250|UniProtKB:Q3UU41}. Note=Together with MHC-II, associate…	4
	10511-10	Collagen alpha-3(VI):isoform 3	P12111	COL6A3	3177	343669					SUBCELLULAR LOCATION: Secreted, extracellular space, extracellular matrix {ECO:0000250}.	0
	10512-13	IL3RB:ECD	P32927	CSF2RB	897	97336				P04141; P08700; P05113; Q01344; P05556; O60674	SUBCELLULAR LOCATION: Membrane; Single-pass type I membrane protein.	6
	10513-13	CSEN	Q9Y2W7	KCNIP3	256	29231				P05067; Q12797-6; Q9BXJ5; Q8N6Q3; O14843; Q7Z5G4; P08069; P40189; Q17RA0; Q7Z7F0-4; P57682; Q7Z434; Q8WZ73-3; P08865; P08294; Q86TD4-2; Q9BXU0; Q8IUR5-4; O60844; A0A1U9X8X8	SUBCELLULAR LOCATION: Cytoplasm {ECO:0000269|PubMed:18957440}. Cell membrane {ECO:0000269|PubMed:15485870, ECO:0000269|PubMed:18957440}; Lipid-anchor {ECO:0000250}. Endoplasmic reticulum {ECO:0000269|PubMed:11278424, ECO:0000269|PubMed:18957440}. Golgi apparatus {ECO:0000269|PubMed:11278424}. Nucleus {ECO:0000269|PubMed:21070824}. Note=Also membrane-bound, associated with the plasma membrane (Pub…	20
	10514-5	PGD2 synthase	P41222	PTGDS	190	21029				P54253; Q9BWT7; P55212; A8MQ03; P42858; P60409; P60328; P13473-2; Q9Y371; Q9UHD9	SUBCELLULAR LOCATION: Rough endoplasmic reticulum {ECO:0000269|PubMed:9065498}. Nucleus membrane {ECO:0000269|PubMed:9065498}. Golgi apparatus {ECO:0000269|PubMed:9065498}. Cytoplasm, perinuclear region {ECO:0000269|PubMed:9065498}. Secreted {ECO:0000269|PubMed:9065498}. Note=Detected on rough endoplasmic reticulum of arachnoid and menigioma cells. Localized to the nuclear envelope, Golgi apparat…	10
	10521-10	MXRA8:ECD	Q9BRK3	MXRA8	442	49132				X5D778; Q9NPB3; Q86UW9; Q9UKD1; Q96HA8; Q6DKK2	SUBCELLULAR LOCATION: Cell membrane {ECO:0000269|PubMed:23386276}; Single-pass type I membrane protein {ECO:0000255}. Cell junction, tight junction {ECO:0000250|UniProtKB:Q9DBV4}. Cytoplasm {ECO:0000250|UniProtKB:Q9DBV4}. Cell projection, cilium membrane {ECO:0000250|UniProtKB:Q9DBV4}. Nucleus {ECO:0000269|PubMed:23386276}. Note=Primarily localizes to the cell membrane (PubMed:23386276). Detected…	6
	10527-22	DHX9	Q08211	DHX9	1270	140958				P19525; Q9UBU9; Q99873; Q04206; O14980; P67809; Q9HA38; PRO_0000038050 [P19712]	SUBCELLULAR LOCATION: Nucleus {ECO:0000269|PubMed:10198287, ECO:0000269|PubMed:10207077, ECO:0000269|PubMed:11687588, ECO:0000269|PubMed:16375861, ECO:0000269|PubMed:17303075, ECO:0000269|PubMed:9162007}. Nucleus, nucleoplasm {ECO:0000269|PubMed:28221134}. Nucleus, nucleolus {ECO:0000269|PubMed:12429849}. Cytoplasm {ECO:0000269|PubMed:10198287, ECO:0000269|PubMed:10207077, ECO:0000269|PubMed:1637…	8
	10528-2	DPEP1	P16444	DPEP1	411	45674				Q92624; Q96EK5	SUBCELLULAR LOCATION: Apical cell membrane {ECO:0000269|PubMed:28413640}; Lipid-anchor, GPI-anchor {ECO:0000269|PubMed:2168407}. Cell projection, microvillus membrane {ECO:0000269|PubMed:2168407}; Lipid-anchor, GPI-anchor {ECO:0000269|PubMed:2168407}. Note=Brush border membrane. {ECO:0000250|UniProtKB:P31429}.	2
	10530-8	PSB6	P28072	PSMB6	239	25358				P42858; Q9UHB4; Q99436	SUBCELLULAR LOCATION: Cytoplasm {ECO:0000269|PubMed:12181345, ECO:0000269|PubMed:34711951}. Nucleus {ECO:0000269|PubMed:12181345, ECO:0000269|PubMed:34711951}. Note=Translocated from the cytoplasm into the nucleus following interaction with AKIRIN2, which bridges the proteasome with the nuclear import receptor IPO9. {ECO:0000269|PubMed:34711951}.	3
	10531-18	RASN	P01111	NRAS	189	21229				Q96II5; P15056; P27986-2; P04049; P52306-5; Q3MIN7; Q13671; P28028; Q99N57	SUBCELLULAR LOCATION: Cell membrane {ECO:0000269|PubMed:15705808, ECO:0000269|PubMed:26701913}; Lipid-anchor {ECO:0000269|PubMed:15705808, ECO:0000269|PubMed:26701913}; Cytoplasmic side {ECO:0000269|PubMed:15705808, ECO:0000269|PubMed:26701913}. Golgi apparatus membrane {ECO:0000269|PubMed:15705808, ECO:0000269|PubMed:26701913}; Lipid-anchor {ECO:0000269|PubMed:15705808, ECO:0000269|PubMed:267019…	9
	10534-40	PARP:BRCT domain	P09874	PARP1	1014	113084				Q8IW19; Q7Z2E3; P42574; P49715; Q86WJ1-1; P26358; Q01094; P11308; O60741; P09429; Q13007; Q9Y530; P09874; Q8N2W9; P46063; Q9NTX7; Q14684-1; O95863; P63165; P04637; P0CG48; Q14191; P18887; P54577; Q2M1K9; Q02085	SUBCELLULAR LOCATION: Chromosome {ECO:0000269|PubMed:15607977, ECO:0000269|PubMed:22683995, ECO:0000269|PubMed:23230272, ECO:0000269|PubMed:26344098, ECO:0000269|PubMed:27568560, ECO:0000269|PubMed:30675909, ECO:0000269|PubMed:32241924, ECO:0000269|PubMed:32358582, ECO:0000269|PubMed:33412112, ECO:0000269|PubMed:34625544, ECO:0000269|PubMed:34795260, ECO:0000269|PubMed:35013556}. Nucleus {ECO:000…	26
	10535-25	CX6A2	Q02221	COX6A2	97	10815					SUBCELLULAR LOCATION: Mitochondrion inner membrane {ECO:0000250|UniProtKB:P07471}; Single-pass membrane protein {ECO:0000250|UniProtKB:P07471}.	0
	10539-30	C99L2	Q8TCZ2	CD99L2	262	27986				O43765; Q96EQ0; Q8IWU4; P55061; Q8N609; Q9UMX0; Q9UMX0-2; Q9UHD9	SUBCELLULAR LOCATION: Cell membrane {ECO:0000250}; Single-pass type I membrane protein {ECO:0000250}; Extracellular side {ECO:0000250}. Cell junction {ECO:0000250}. Secreted {ECO:0000269|PubMed:25326458}.	8
	10546-2	TSEAR	Q8WU66	TSPEAR	669	74924					SUBCELLULAR LOCATION: Secreted {ECO:0000250|UniProtKB:J3S6Y1}. Cell surface {ECO:0000250|UniProtKB:J3S6Y1}. Cell projection, stereocilium {ECO:0000250|UniProtKB:J3S6Y1}. Note=Secreted protein which may bind to the cell surface via a membrane receptor. {ECO:0000250|UniProtKB:J3S6Y1}.	0
	10550-37	BMP RIB	O00238	BMPR1B	502	56930				P12643; P43026	SUBCELLULAR LOCATION: Cell membrane {ECO:0000250|UniProtKB:P36898}; Single-pass type I membrane protein {ECO:0000255}.	2
	10551-7	LAT	O43561	LAT	262	27930				P00533; P62993; P06239; P27986; P19174; P18031; O43765; Q96BI3; P07307-3; Q9BXK5; J3KQ12; P49069; P09693; P19397; Q9H305; P57739; O00501; O95471; Q5JRM2; Q9BQA9; O15552; O14843; Q9Y680; P48165; P08034; O75712; Q8NBJ4; Q96P66; Q8TDV0; Q8TDT2; O15529; P62993-1; Q96MG2; Q8N5Z5; P43628; A8MZ59; Q86WI0; Q8TAF8; Q9BXW4; Q6FHY5; Q9GZY8-5; Q5SR56; Q6N075; Q9Y676; Q9GZW8; Q9H2K0; Q8N183; P35372-10; Q16378…	SUBCELLULAR LOCATION: Cell membrane {ECO:0000269|PubMed:9489702, ECO:0000269|PubMed:9729044}; Single-pass type III membrane protein {ECO:0000269|PubMed:9489702, ECO:0000269|PubMed:9729044}. Note=Present in lipid rafts.	69
	10552-88	NKG2F	O43908	KLRC4	158	18234					SUBCELLULAR LOCATION: Membrane; Single-pass type II membrane protein.	0
	10553-8	TOIP2	Q8NFQ8	TOR1AIP2	470	51263				O14656	SUBCELLULAR LOCATION: Endoplasmic reticulum membrane; Single-pass membrane protein. Nucleus membrane.	1
	10554-23	BGAL	P16278	GLB1	677	76075	BIOPHYSICOCHEMICAL PROPERTIES: pH dependence: Optimum pH is 4.5-5.5.;			Q8NBJ4; Q3KNW5; Q9BRI3; P30825	SUBCELLULAR LOCATION: [Isoform 1]: Lysosome {ECO:0000269|PubMed:2511208, ECO:0000269|PubMed:3084261}.; SUBCELLULAR LOCATION: [Isoform 2]: Cytoplasm, perinuclear region {ECO:0000269|PubMed:2511208}. Note=Localized to the perinuclear area of the cytoplasm but not to lysosomes. {ECO:0000269|PubMed:2511208}.	4
	10557-6	TEX29	Q8N6K0	TEX29	151	16649				P05090; Q6UVW9; Q9BXN2-6; A0PK11; Q96FZ5; Q96Q80; Q92520; P29033; Q86YW7; P21145; Q8N912; Q02094; Q96GQ5; Q8TB61; Q9NRQ5; P55061; P17152; Q9NV12; Q9BVK8; Q96HH6; Q8WZ59; Q8N661; O95159	SUBCELLULAR LOCATION: Membrane {ECO:0000305}; Single-pass membrane protein {ECO:0000305}.	23
	10558-26	PCDH9	Q9HC56	PCDH9	1237	136064					SUBCELLULAR LOCATION: Cell membrane {ECO:0000250}; Single-pass type I membrane protein {ECO:0000250}.	0
	10560-1	ITM2C:N-term	Q9NQX7	ITM2C	267	30224				Q8NHW4; Q07325; Q8TBE3; Q6UX06; O00526	SUBCELLULAR LOCATION: Lysosome membrane {ECO:0000250}; Single-pass type II membrane protein {ECO:0000250}. Cell membrane {ECO:0000269|PubMed:19114711}; Single-pass type II membrane protein {ECO:0000269|PubMed:19114711}.	5
	10561-5	PGRP-I-alpha	Q96LB9	PGLYRP3	341	37611				P48643; Q9UHD4; P07339; Q5JX71; P28799; Q9BPX1; P04792; O60333-2; O76011; P07196; O60260-5; P60891; O76024	SUBCELLULAR LOCATION: Secreted {ECO:0000269|PubMed:16354652}.	13
	10562-42	NETO2	Q8NC67	NETO2	525	59393				P26378-2; P22607; P06396; Q7Z699; Q9UMX0	SUBCELLULAR LOCATION: Membrane {ECO:0000305}; Single-pass type I membrane protein {ECO:0000305}.	5
	10563-13	LYSM3	Q7Z3D4	LYSMD3	306	34538					SUBCELLULAR LOCATION: Cell membrane {ECO:0000269|PubMed:29851555}; Single-pass membrane protein {ECO:0000255}. Golgi apparatus {ECO:0000269|PubMed:29851555}.	0
	10565-19	SLIK3	O94933	SLITRK3	977	108934				O76024	SUBCELLULAR LOCATION: Membrane {ECO:0000305}; Single-pass type I membrane protein {ECO:0000305}.	1
	10569-28	MFAP2	P55001	MFAP2	183	20826				P49639	SUBCELLULAR LOCATION: Secreted, extracellular space, extracellular matrix.	1
	10571-14	MGAT1	P26572	MGAT1	445	50878				O95415	SUBCELLULAR LOCATION: Golgi apparatus membrane {ECO:0000269|PubMed:20378551}; Single-pass type II membrane protein {ECO:0000305}. Cytoplasm, perinuclear region {ECO:0000269|PubMed:30983867}. Note=Co-localizes with BRI3 isoform 1 at the perinuclear region. {ECO:0000269|PubMed:30983867}.	1
	10572-65	CST8	O60676	CST8	142	16275					SUBCELLULAR LOCATION: Secreted.	0
	10574-10	b2-Microglobulin	P61769	B2M	119	13715				P61769; P06126; P29016; Q9BZW8; Q30201; P01892; Q95460-1; P12004; Q9Y3Y4	SUBCELLULAR LOCATION: Secreted {ECO:0000269|PubMed:1336137, ECO:0000269|PubMed:7554280}. Cell surface {ECO:0000269|PubMed:25356553}. Note=Detected in serum and urine (PubMed:1336137, PubMed:7554280). {ECO:0000269|PubMed:7554280, ECO:0000269|Ref.6}.; SUBCELLULAR LOCATION: Note=(Microbial infection) In the presence of M.tuberculosis EsxA-EsxB complex decreased amounts of B2M are found on the cell s…	9
	10575-31	PUF60	Q9UHX1	PUF60	559	59875				Q96BM9; Q969J3; O00555; P24863; Q9H0B3; Q7Z7F0; Q9H204; Q15365; Q96I34; Q9UHX1; Q2TAL8; P54727; Q9UHR5; O00560; Q8IUQ4; Q05519; P26368; Q7KZS0; Q9HAU5; O60844; Q96D03; Q9BXU8; Q96AE4-1; Q96AE4-2; P04406; P42858; Q7Z7F0-4; P57721-2; Q9UHX1-2; P54727; Q15637-4; Q05519-2; Q6P1X5; P07101-3; P26368-2; P0CB47; O60844; Q7Z7F0-4; P42858; Q7Z7F0-4	SUBCELLULAR LOCATION: Nucleus {ECO:0000269|PubMed:10606266, ECO:0000269|PubMed:10668799, ECO:0000269|PubMed:17579712}. Note=Colocalizes partially with RO60. {ECO:0000269|PubMed:10668799}.	40
	10576-7	PXDC2:ECD	Q6UX71	PLXDC2	529	59583				A2APF7	SUBCELLULAR LOCATION: Membrane {ECO:0000305}; Single-pass type I membrane protein {ECO:0000305}.	1
	10580-14	SFTA2	Q6UW10	SFTA2	78	8396					SUBCELLULAR LOCATION: Secreted {ECO:0000305|PubMed:22768197}. Cytoplasmic vesicle, secretory vesicle {ECO:0000269|PubMed:22768197}. Golgi apparatus {ECO:0000269|PubMed:22768197}.	0
	10582-36	SG196	Q9H5K3	POMK	350	40050				O94766; Q9Y5U9; Q5J8X5; Q8WZA1; P04843; P04844; P46977	SUBCELLULAR LOCATION: Endoplasmic reticulum membrane {ECO:0000305}; Single-pass type II membrane protein {ECO:0000305}.	7
	10583-1	TM108	Q6UXF1	TMEM108	575	59948				Q13643; Q9Y680; Q96EQ0	SUBCELLULAR LOCATION: Membrane {ECO:0000250|UniProtKB:Q8BHE4}; Multi-pass membrane protein {ECO:0000255}. Postsynaptic density {ECO:0000250|UniProtKB:Q8BHE4}. Endosome membrane {ECO:0000250|UniProtKB:Q8BHE4}. Cell projection, axon {ECO:0000250|UniProtKB:Q8BHE4}. Cell projection, dendrite {ECO:0000250|UniProtKB:Q8BHE4}. Early endosome {ECO:0000250|UniProtKB:Q8BHE4}.	3
	10584-7	NDUS4	O43181	NDUFS4	175	20108					SUBCELLULAR LOCATION: Mitochondrion inner membrane {ECO:0000269|PubMed:11181577, ECO:0000269|PubMed:12611891, ECO:0000269|PubMed:31206022}; Peripheral membrane protein {ECO:0000269|PubMed:12611891}; Matrix side {ECO:0000269|PubMed:12611891}. Note=The interaction with BCAP31 mediates mitochondria localization. {ECO:0000269|PubMed:31206022}.	0
	10588-39	SIAT9	Q9UNP4	ST3GAL5	418	47990					SUBCELLULAR LOCATION: Golgi apparatus membrane {ECO:0000305}; Single-pass type II membrane protein {ECO:0000305}.	0
	10589-7	RET1L	Q5VY80	RAET1L	246	27509				P26718; Q9GZY8-5; Q96EC8	SUBCELLULAR LOCATION: Cell membrane {ECO:0000269|PubMed:19658097}; Lipid-anchor, GPI-anchor {ECO:0000269|PubMed:19658097}. Endoplasmic reticulum {ECO:0000250|UniProtKB:Q9BZM6}. Note=In CMV-infected fibroblasts, detected intracellularly. {ECO:0000269|PubMed:19658097}.	3
	10600-24	CLGN	O14967	CLGN	610	70039					SUBCELLULAR LOCATION: Endoplasmic reticulum membrane; Single-pass type I membrane protein.	0
	10603-1	HIS3	P15516	HTN3	51	6149				Q9UBS4; P95493	SUBCELLULAR LOCATION: Secreted {ECO:0000269|PubMed:14966203}. Note=Secreted by serous acinar and demilune cells. {ECO:0000269|PubMed:14966203}.; SUBCELLULAR LOCATION: [His3-(20-43)-peptide]: Secreted {ECO:0000269|PubMed:14966203}. Mitochondrion {ECO:0000269|PubMed:32225006}. Note=Targeted to mitochondria in pathogen cells after internalization (PubMed:10066791). Also localized in the vacuole in p…	2
	10605-22	APMAP	Q9HDC9	APMAP	416	46480				Q5JX71	SUBCELLULAR LOCATION: Membrane {ECO:0000269|PubMed:18513186}; Single-pass type II membrane protein {ECO:0000269|PubMed:18513186}.	1
	10606-34	TOIP1:Perinuclear	Q5JTV8	TOR1AIP1	583	66248				Q8N302-2; Q9NSI6-4; P62136; Q06323; Q13573; Q496A3; Q9NYB0; O14656; Q8WUU4; P36873-1	SUBCELLULAR LOCATION: Nucleus inner membrane {ECO:0000269|PubMed:12061773, ECO:0000269|PubMed:24275647}; Single-pass membrane protein {ECO:0000269|PubMed:12061773, ECO:0000269|PubMed:24275647}.; SUBCELLULAR LOCATION: [Isoform 4]: Nucleus envelope {ECO:0000269|PubMed:25461922}. Nucleus {ECO:0000269|PubMed:25461922}. Note=Found mainly in the nuclear envelope and also inside the nucleus. {ECO:000026…	10
	10608-9	HIS1	P15515	HTN1	57	6963				Q8TAX7	SUBCELLULAR LOCATION: [Histatin-1]: Secreted. Mitochondrion {ECO:0000269|PubMed:32225006, ECO:0000269|PubMed:35970844}. Endoplasmic reticulum membrane {ECO:0000269|PubMed:32225006, ECO:0000269|PubMed:34233061, ECO:0000269|PubMed:35970844}. Note=Hst 1 co-localized with mitochondria as well as the endoplasmic reticulum (ER) after internalization in host cells. {ECO:0000269|PubMed:32225006, ECO:0000…	1
	10612-18	PLOD3	O60568	PLOD3	738	84785				P38432; Q9UMD9; Q6Q6R5-3; Q5JST6; A2ABF9; Q96KQ7; Q9UHH9; Q7L273; O15037; Q96JM7-2; Q15742; Q96QF0; Q96QF0-2; Q53GL6; Q9BQY4; O60504; Q6ZNG0	SUBCELLULAR LOCATION: Rough endoplasmic reticulum {ECO:0000269|PubMed:10934207}. Endoplasmic reticulum lumen {ECO:0000269|PubMed:20470363}. Endoplasmic reticulum membrane {ECO:0000250|UniProtKB:Q9R0E1}; Peripheral membrane protein {ECO:0000250|UniProtKB:Q9R0E1}; Lumenal side {ECO:0000250|UniProtKB:Q9R0E1}. Secreted {ECO:0000269|PubMed:21465473}. Secreted, extracellular space {ECO:0000250|UniProtK…	17
	10613-33	CASC4	Q6P4E1	GOLM2	436	49498					SUBCELLULAR LOCATION: Membrane {ECO:0000305}; Single-pass type II membrane protein {ECO:0000305}.	0
	10615-18	MYP0	P25189	MPZ	248	27555					SUBCELLULAR LOCATION: Cell membrane {ECO:0000269|PubMed:18337304}; Single-pass type I membrane protein.; SUBCELLULAR LOCATION: [Isoform L-MPZ]: Myelin membrane {ECO:0000269|PubMed:22457349}; Single-pass type I membrane protein {ECO:0000269|PubMed:22457349}.	0
	10616-67	PDXL2	Q9NZ53	PODXL2	605	65076				Q92876	SUBCELLULAR LOCATION: Membrane {ECO:0000305}; Single-pass type I membrane protein {ECO:0000305}.	1
	10618-190	megalin	P98164	LRP2	4655	521958					SUBCELLULAR LOCATION: Apical cell membrane {ECO:0000269|PubMed:23825075, ECO:0000269|PubMed:27798286}; Single-pass type I membrane protein {ECO:0000255}. Endosome lumen {ECO:0000250|UniProtKB:P98158}. Membrane, coated pit {ECO:0000250|UniProtKB:A2ARV4}. Cell projection, dendrite {ECO:0000250|UniProtKB:A2ARV4}. Cell projection, axon {ECO:0000250|UniProtKB:A2ARV4}. Note=Localizes to brush border me…	0
	10620-21	PSP-94	P08118	MSMB	114	12865				O43765	SUBCELLULAR LOCATION: Secreted. Note=Sperm surface.	1
	10621-26	PRR16	Q569H4	PRR16	304	32812				Q9NYB9; Q9NYB9-2; O43639	Q569H4	3
	10623-19	MUC1:region 1	P15941	MUC1	1255	122102				P00519; P00533; P08581; P15941-7; Q08AM2; O60242; Q15848; Q86W74-2; P02652; P05067-2; P29972; P41181; Q92482; Q9H2C2; Q92843; Q6PL45-2; Q8WVV5; P06681; O14523; Q06432; Q9P0B6; Q08722-3; P19397; P34810; Q8N6F1-2; P56747; Q8NHS1; Q96FZ5; Q4VAQ0; Q8N6G5; Q07325; O43169; P78329; P56851; Q9BV81; P54852; O75355-2; Q9UKR5; P01350; P39905-3; Q9Y3E0; Q9NPR9; Q9HCP6; O60725; Q9Y5U4; P11215; Q969L2; Q13021;…	SUBCELLULAR LOCATION: Apical cell membrane {ECO:0000269|PubMed:11118479, ECO:0000269|PubMed:12832415, ECO:0000269|PubMed:12939402, ECO:0000269|PubMed:15471854, ECO:0000269|PubMed:15972891, ECO:0000269|PubMed:16507569, ECO:0000269|PubMed:17524503, ECO:0000269|PubMed:17545600}; Single-pass type I membrane protein {ECO:0000269|PubMed:11118479, ECO:0000269|PubMed:12832415, ECO:0000269|PubMed:12939402…	104
	10624-45	ISK13	Q1W4C9	SPINK13	94	11051				P42858	SUBCELLULAR LOCATION: Secreted {ECO:0000250}. Note=Secreted into the lumen of the initial segment of the epididymis and binds to sperm. In the initial segment of epididymis, localizes on the dorsal surface of the acrosomal region of sperm, gradually becomes more restricted to the acrosomal region in spermatozoa during epididymal transit (By similarity). {ECO:0000250}.	1
	10626-116	SIA7C	Q8NDV1	ST6GALNAC3	305	35395				Q5BVD1	SUBCELLULAR LOCATION: Golgi apparatus membrane {ECO:0000305}; Single-pass type II membrane protein {ECO:0000305}.	1
	10627-87	APLP2	Q06481	APLP2	763	86956				P51693; Q06481; P05067-4; Q13936; O75618; P14921; Q9Y287; P05412; Q93074; P02649; P05067; Q96GW7; Q13867; Q9BS26; Q06787-7; P06241; P14136; Q14114-3; Q96L34; P17252; P23443; P04271; Q8IUQ4-2; P84022; Q13190; P43405-2; Q13428-5; Q9BX74; Q9BVJ6	SUBCELLULAR LOCATION: Cell membrane {ECO:0000305}; Single-pass type I membrane protein {ECO:0000305}. Nucleus {ECO:0000305}.	29
	10630-5	HTAI2	Q9BUP3	HTATIP2	242	27049				P54852; Q8TB40; Q13520; Q08426; Q5JX71; Q8N6M3; O00258; Q8NBQ5; Q8N5M9; Q9HDC5; Q9NQG6; Q9H2K0; Q9UKF7-2; Q99541; Q9H6H4; Q86VR2; Q9Y371; Q3KNW5; Q12893; Q9Y320	SUBCELLULAR LOCATION: Cytoplasm {ECO:0000269|PubMed:15282309}. Nucleus envelope {ECO:0000269|PubMed:15282309}.	20
	10631-9	PGRC2	O15173	PGRMC2	223	23818				Q96PS8; Q96L15; O95429; P01031; Q5RI15; O14569; P78329; Q6ZPD8; Q8N5I4; O14681; Q7L5A8; Q96IV6; Q9H0Q3; O43681; Q9H3K2; Q8TDV0; P11215; Q8IWB1; Q9UBY5; Q13021; Q6N075; Q9P0S3; I3L0A0; Q9Y5Y5; O00264; Q9Y342; Q01453; O76064; Q96GQ5; Q9H9B4; Q7RTY0; Q8IWU4; Q9H2H9; Q96H72; Q86UD5; O60906; Q96JF0-2; Q13277; P59542; Q9NZ01; P02787; Q6UX40; Q14656; Q96HH6; Q9BTX3; Q9H2L4; Q8N2M4; Q8N661; O60636; O0012…	SUBCELLULAR LOCATION: Membrane {ECO:0000305|PubMed:23793472}; Single-pass membrane protein {ECO:0000305}. Nucleus envelope {ECO:0000269|PubMed:27754849, ECO:0000269|PubMed:28111073}. Endoplasmic reticulum {ECO:0000269|PubMed:27754849}. Secreted {ECO:0000269|PubMed:37453717}.	55
	10636-1	MO2R1:CD	Q8TD46	CD200R1	348	39041				P41217; Q15848; Q8N6F1-2; Q7Z2K6; Q8N3T1; Q92982; Q13635-3; P11686; Q96EQ0	SUBCELLULAR LOCATION: [Isoform 1]: Cell membrane; Single-pass type I membrane protein.; SUBCELLULAR LOCATION: [Isoform 4]: Cell membrane; Single-pass type I membrane protein.; SUBCELLULAR LOCATION: [Isoform 2]: Secreted.; SUBCELLULAR LOCATION: [Isoform 3]: Secreted.	9
	10637-50	K1324:ECD	Q6UXG2	ELAPOR1	1013	111382				P28329-3; Q99828; P22607; P14136; P28799; P04792; Q8WXH2; P07196; Q9Y649	SUBCELLULAR LOCATION: Cell membrane {ECO:0000269|PubMed:21072319, ECO:0000269|PubMed:26045166}; Single-pass type I membrane protein {ECO:0000269|PubMed:21072319}. Late endosome membrane {ECO:0000269|PubMed:21072319}; Single-pass type I membrane protein {ECO:0000269|PubMed:21072319}. Golgi apparatus, trans-Golgi network membrane {ECO:0000269|PubMed:21072319}; Single-pass type I membrane protein {E…	9
	10638-1	TINF2	Q9BSI4	TINF2	451	50023				Q96AP0; P60709; Q9NZN9; Q8IV38; P09525; P08758; P52565; Q8IVW6; O95817; Q05682; Q96MW1; Q9Y3X0; P49761; O75131; Q16643; O43602; P23588; P09104; Q86XD5; P04406; Q8N5Z5; Q3ZCW2; P09960; P46734; Q9UBB6; O60936; Q7Z2X7; P50542; P36871; Q96G03; P14618; Q9NUX5; P41236; P05771; O43566; P08865; Q96FV2; O00338; Q01995; O60907; P54274; Q15554; Q15785; O95361; Q15642; P07437; Q9BRA2; P61981; Q96AP0; P54274;…	SUBCELLULAR LOCATION: Nucleus {ECO:0000269|PubMed:19279399}. Chromosome, telomere {ECO:0000269|PubMed:19279399}. Note=Associated with telomeres.; SUBCELLULAR LOCATION: [Isoform 1]: Nucleus matrix {ECO:0000269|PubMed:19229133}.	52
	10643-16	NOE3:C-term	Q96PB7	OLFM3	478	54930				Q6UY14-3; O76003; Q9UNE7; P63172; Q6FHY5; Q9UNE7; P15884-3	SUBCELLULAR LOCATION: Secreted {ECO:0000250}. Synapse {ECO:0000250}.	7
	10647-18	ASCC1	Q8N9N2	ASCC1	400	45509				Q12933; Q8N3C0; Q12933; Q13114	SUBCELLULAR LOCATION: Nucleus {ECO:0000269|PubMed:12077347, ECO:0000269|PubMed:26924529}. Nucleus speckle {ECO:0000269|PubMed:29997253}. Note=Colocalizes with PRPF8 in nuclear speckles in the absence of DNA damage. {ECO:0000269|PubMed:29997253}.	4
	10663-42	INSI1	O15503	INSIG1	277	29987				Q9UKV5; Q13520; Q96Q45-2; P00180; P00181; P00347	SUBCELLULAR LOCATION: Endoplasmic reticulum membrane {ECO:0000269|PubMed:12202038, ECO:0000269|PubMed:32322062}; Multi-pass membrane protein {ECO:0000269|PubMed:12202038}.	6
	10666-7	GNPTG	Q9UJJ9	GNPTG	305	33974				Q3T906	SUBCELLULAR LOCATION: Secreted {ECO:0000269|PubMed:15532026}. Golgi apparatus {ECO:0000269|PubMed:15532026, ECO:0000269|PubMed:26108976, ECO:0000269|PubMed:27038293}.	1
	10667-78	CA185	Q5T7R7	C1orf185	199	22411					SUBCELLULAR LOCATION: Membrane {ECO:0000305}; Single-pass membrane protein {ECO:0000305}.	0
	10668-5	STX4	Q12846	STX4	297	34180				Q9NYB9-2; Q86W74-2; O15155; Q53TN4; P50402; Q96IV6; Q96F15; O14653; Q8TDT2; P54920; Q9H115; P60201-2; P25788; P78317; Q96IW7; O75396; Q9Y6X1; O95470; Q5SQN1; O60499-2; O75558; Q86Y82; O14662; O14662-5; Q16623; P61266; P32856-2; Q13277; Q13190; O43752; O15400; Q9UNK0; Q8N8B7-2; Q8N511; Q969S6; Q9Y228; Q9NZ43; P23763; P23763-3; P63027; Q15836; O75379; O75379-2; O95183; Q9UEU0; O95159; P0DTC3	SUBCELLULAR LOCATION: Cell membrane {ECO:0000250|UniProtKB:Q08850}; Single-pass type IV membrane protein {ECO:0000305}. Cell projection, neuron projection {ECO:0000250|UniProtKB:Q08850}. Note=Localizes to neurite tips in neuronal cells. {ECO:0000250|UniProtKB:Q08850}.	47
	10670-26	Semaphorin 3E	O15041	SEMA3E	775	89228				Q9Y4D7	SUBCELLULAR LOCATION: Secreted {ECO:0000250}.	1
	10672-75	SP-B	P07988	SFTPB	381	42117				Q6FHY5	SUBCELLULAR LOCATION: Secreted, extracellular space, surface film.	1
	10675-223	TMX2	Q9Y320	TMX2	296	34038				Q9NRZ7; Q9NRZ5; Q9NUQ2; Q9NVV5-2; Q13520; Q9H2C2; P07306; Q12797-6; O15155; Q12981; Q12982; Q12983; Q6PL45-2; Q8WVV5; O14523; Q9P0B6; P13500; P60033; O14735; O95674; Q96FZ5; Q4VAQ0; Q5RI15; Q4LDR2; Q5JRM2; Q9BQA9; P78329; Q9BUN8; Q6ZPD8; P50402; P54852; Q7L5A8; Q8N128-2; Q96D05-2; Q92520; Q96IV6; P37268; Q9BWH2; Q8WWP7; Q96F15; P29033; Q6Y1H2; Q9HCP6; P30519; Q8NBQ5; Q7Z5P4; Q9H2F3; Q9BUP3-3; P46…	SUBCELLULAR LOCATION: Endoplasmic reticulum membrane {ECO:0000269|PubMed:22045338, ECO:0000269|PubMed:31735293}; Single-pass type I membrane protein {ECO:0000255}. Mitochondrion membrane {ECO:0000269|PubMed:22045338, ECO:0000269|PubMed:31735293}; Single-pass type I membrane protein {ECO:0000255}. Note=Localizes to endoplasmic reticulum mitochondria-associated membrane (MAMs) that connect the endo…	154
	10677-9	NDUB4	O95168	NDUFB4	129	15209					SUBCELLULAR LOCATION: Mitochondrion inner membrane {ECO:0000305|PubMed:12611891}; Single-pass membrane protein {ECO:0000255}; Matrix side {ECO:0000305}.	0
	10693-43	KLRG2:C-term	A4D1S0	KLRG2	409	42851					SUBCELLULAR LOCATION: Membrane {ECO:0000305}; Single-pass membrane protein {ECO:0000305}.	0
	10695-12	WF10B	Q8IUB3	WFDC10B	73	8325				Q9UHD9	SUBCELLULAR LOCATION: Secreted {ECO:0000305}.	1
	10699-52	LRP1	Q07954	LRP1	4544	504606				Q92685; O00213; P02649; P78352; Q15485; Q12879; P30533; P11226; Q63722; Q03350; P05067; Q13867; P04271; Q9UNE7; P43405-2; Q9UBQ0-2	SUBCELLULAR LOCATION: [Low-density lipoprotein receptor-related protein 1 85 kDa subunit]: Cell membrane; Single-pass type I membrane protein. Membrane, coated pit.; SUBCELLULAR LOCATION: [Low-density lipoprotein receptor-related protein 1 515 kDa subunit]: Cell membrane; Peripheral membrane protein; Extracellular side. Membrane, coated pit.; SUBCELLULAR LOCATION: [Low-density lipoprotein recepto…	16
	10700-10	IGS11:CD	Q5DX21	IGSF11	431	46120				Q9BS40	SUBCELLULAR LOCATION: Cell membrane {ECO:0000250}; Single-pass type I membrane protein {ECO:0000250}.	1
	10702-1	COSA1	Q2UY09	COL28A1	1125	116657					SUBCELLULAR LOCATION: Secreted, extracellular space, extracellular matrix, basement membrane {ECO:0000250}.	0
	10703-203	SDS3	Q9H7L9	SUDS3	328	38136				Q9HCU9; Q08379; P51610; O95751	SUBCELLULAR LOCATION: Nucleus {ECO:0000269|PubMed:21239494}.	4
	10704-91	LRMP	Q12912	IRAG2	555	62122					SUBCELLULAR LOCATION: [Processed inositol 1,4,5-triphosphate receptor associated 2]: Cytoplasm {ECO:0000250|UniProtKB:Q60664}.; SUBCELLULAR LOCATION: Endoplasmic reticulum membrane {ECO:0000250|UniProtKB:Q60664}; Single-pass type IV membrane protein {ECO:0000255}. Nucleus envelope {ECO:0000250|UniProtKB:Q60664}. Cytoplasm, cytoskeleton, microtubule organizing center, centrosome {ECO:0000250|UniPr…	0
	10705-14	SIA7C	Q8NDV1	ST6GALNAC3	305	35395				Q5BVD1	SUBCELLULAR LOCATION: Golgi apparatus membrane {ECO:0000305}; Single-pass type II membrane protein {ECO:0000305}.	1
	10708-3	GON2	O43555	GNRH2	120	12918					SUBCELLULAR LOCATION: Secreted.	0
	10710-23	ZPBP2	Q6X784	ZPBP2	338	38652					SUBCELLULAR LOCATION: Cytoplasmic vesicle, secretory vesicle, acrosome {ECO:0000250|UniProtKB:Q6X786}. Secreted {ECO:0000305}. Note=Released after the acrosomal reaction. {ECO:0000250|UniProtKB:Q6X786}.	0
	10713-151	CLM7	A8K4G0	CD300LB	201	22689				Q9UGN4; Q08708; Q496F6; A8K4G0; Q6UXZ3; Q8TDQ1	SUBCELLULAR LOCATION: Cell membrane {ECO:0000250}; Single-pass type I membrane protein {ECO:0000250}.	6
	10714-7	ACE	P12821	ACE	1306	149715				P05556	SUBCELLULAR LOCATION: Cell membrane {ECO:0000269|PubMed:12386153}; Single-pass type I membrane protein {ECO:0000255}. Cytoplasm {ECO:0000250|UniProtKB:P09470}. Note=Detected in both cell membrane and cytoplasm in neurons. {ECO:0000250|UniProtKB:P09470}.; SUBCELLULAR LOCATION: [Angiotensin-converting enzyme, soluble form]: Secreted {ECO:0000269|PubMed:10769174, ECO:0000269|PubMed:11274151, ECO:000…	1
	10716-35	PSMD5	Q16401	PSMD5	504	56196				Q9H0C5; Q9BX70; Q8WTX7; P49821; P62191; P35998; Q12800; O76024	Q16401	8
	10721-76	HSP 70	P0DMV8	HSPA1A	641	70052				P54253; P42858; Q9GZQ8; Q9NUX5; O60260-5; O75832; P04271; Q13501; P43405-2; P04663; P04958	SUBCELLULAR LOCATION: Cytoplasm {ECO:0000269|PubMed:17289661}. Nucleus {ECO:0000269|PubMed:27137183}. Cytoplasm, cytoskeleton, microtubule organizing center, centrosome {ECO:0000269|PubMed:27137183}. Secreted {ECO:0000250|UniProtKB:Q61696}. Note=Localized in cytoplasmic mRNP granules containing untranslated mRNAs.	11
	10722-13	KSYK:Protein Kinase	P43405	SYK	635	72066				P05067; P22681; P20273; P11049; P07766; P00533; P04626; P21860; P30273; P36888; Q13480; P06239; P08581; P19174; Q9ULZ3; Q9NP31; P40763; Q96IP4; P54274; Q8TF42; Q9UHP3; P01023; Q06481-5; P05067; Q13867; P27824-2; Q86YQ8-2; Q9UGL9; O14576-2; P0DMV8; Q07954-2; P41271-2; P62136; P63000; P29353-7; Q9Y4K3; P17028	SUBCELLULAR LOCATION: Cell membrane {ECO:0000305}. Cytoplasm, cytosol {ECO:0000305}.	37
	10731-10	HS3S5	Q8IZT8	HS3ST5	346	40408					SUBCELLULAR LOCATION: Golgi apparatus membrane {ECO:0000305}; Single-pass type II membrane protein {ECO:0000305}.	0
	10734-339	G3ST2	Q9H3Q3	GAL3ST2	398	46110	BIOPHYSICOCHEMICAL PROPERTIES: pH dependence: Optimum pH is 6.0-6.5.;			Q5JR59	SUBCELLULAR LOCATION: Golgi apparatus, Golgi stack membrane {ECO:0000305|PubMed:11029462}; Single-pass type II membrane protein {ECO:0000305|PubMed:11029462}.	1
	10737-96	Serpin B1	P30740	SERPINB1	379	42742					SUBCELLULAR LOCATION: Secreted {ECO:0000269|PubMed:26701651}. Cytoplasm {ECO:0000269|PubMed:23269243}. Cytolytic granule {ECO:0000269|PubMed:23269243}. Early endosome {ECO:0000269|PubMed:23269243}.	0
	10738-11	fibulin 5	Q9UBX5	FBLN5	448	50180				O95967; P15502; P35555; P22607; P28799; P28300; Q14767; P50222; Q7Z417; P32242; Q7Z699; Q15645; O76024	SUBCELLULAR LOCATION: Secreted {ECO:0000269|PubMed:16652333, ECO:0000269|PubMed:17035250, ECO:0000269|PubMed:20599547}. Secreted, extracellular space, extracellular matrix {ECO:0000269|PubMed:17035250}. Note=co-localizes with ELN in elastic fibers. {ECO:0000269|PubMed:17035250}.	13
	10741-22	CSF-1	P09603	CSF1	554	60179				P09603; P07333; A8MQ03; Q13643; Q07627; P60410; Q5JR59-3; Q7Z3S9; O43765; P03228; P0CW72; P09581	SUBCELLULAR LOCATION: Cell membrane {ECO:0000269|PubMed:1531650, ECO:0000269|PubMed:3264877}; Single-pass type I membrane protein {ECO:0000269|PubMed:1531650, ECO:0000269|PubMed:3264877}.; SUBCELLULAR LOCATION: [Processed macrophage colony-stimulating factor 1]: Secreted, extracellular space.	12
	10743-13	SLIK1	Q96PX8	SLITRK1	696	77735				Q9UHD9	SUBCELLULAR LOCATION: Membrane {ECO:0000305}; Single-pass type I membrane protein {ECO:0000305}. Secreted {ECO:0000269|PubMed:19640509}. Synapse {ECO:0000250|UniProtKB:Q810C1}.	1
	10746-24	DKK3	Q9UBP4	DKK3	350	38390				P46379-2; O75190-2; O14901; O43765	SUBCELLULAR LOCATION: Secreted.	4
	10748-216	PCDB2	Q9Y5E7	PCDHB2	798	87254					SUBCELLULAR LOCATION: Cell membrane {ECO:0000250}; Single-pass type I membrane protein {ECO:0000250}.	0
	10749-18	HSP 70	P0DMV8	HSPA1A	641	70052				P54253; P42858; Q9GZQ8; Q9NUX5; O60260-5; O75832; P04271; Q13501; P43405-2; P04663; P04958	SUBCELLULAR LOCATION: Cytoplasm {ECO:0000269|PubMed:17289661}. Nucleus {ECO:0000269|PubMed:27137183}. Cytoplasm, cytoskeleton, microtubule organizing center, centrosome {ECO:0000269|PubMed:27137183}. Secreted {ECO:0000250|UniProtKB:Q61696}. Note=Localized in cytoplasmic mRNP granules containing untranslated mRNAs.	11
	10752-8	CDYL2	Q8N8U2	CDYL2	506	56500				Q92997; O75031; Q8TAP4-4; Q9UBU9; O14744; Q5MJ10; Q96C00	SUBCELLULAR LOCATION: Nucleus {ECO:0000250}.	7
	10753-31	ADAM7	Q9H2U9	ADAM7	754	85669					SUBCELLULAR LOCATION: Membrane {ECO:0000305}; Single-pass type I membrane protein {ECO:0000255}.	0
	10754-113	Prokineticin-2	Q9HC23	PROK2	129	14314				Q969X1	SUBCELLULAR LOCATION: Secreted.	1
	10756-34	UCN3	Q969E3	UCN3	161	17961				Q13324-1	SUBCELLULAR LOCATION: Secreted.	1
	10758-2	KERA	O60938	KERA	352	40509					SUBCELLULAR LOCATION: Secreted, extracellular space, extracellular matrix {ECO:0000250}.	0
	10760-107	GRIA4	P48058	GRIA4	902	100871				Q8WTS1	SUBCELLULAR LOCATION: Cell membrane {ECO:0000250|UniProtKB:P19493}; Multi-pass membrane protein {ECO:0000250|UniProtKB:P19493}. Postsynaptic cell membrane {ECO:0000250|UniProtKB:P19493}; Multi-pass membrane protein {ECO:0000250|UniProtKB:P19493}. Cell projection, dendrite {ECO:0000250|UniProtKB:P19493}. Postsynaptic cell membrane {ECO:0000250|UniProtKB:P42262}; Multi-pass membrane protein {ECO:00…	1
	10761-5	TMED2	Q15363	TMED2	201	22761				P41180; P13987; P55085; P49755; O35587	SUBCELLULAR LOCATION: Cytoplasmic vesicle membrane {ECO:0000305}; Single-pass type I membrane protein {ECO:0000255}. Cytoplasmic vesicle, COPI-coated vesicle membrane {ECO:0000269|PubMed:9472029}; Single-pass type I membrane protein {ECO:0000255}. Golgi apparatus, cis-Golgi network membrane {ECO:0000269|PubMed:10852829, ECO:0000269|PubMed:12237308}; Single-pass type I membrane protein {ECO:000025…	5
	10762-2	KLRG2:N-term	A4D1S0	KLRG2	409	42851					SUBCELLULAR LOCATION: Membrane {ECO:0000305}; Single-pass membrane protein {ECO:0000305}.	0
	10767-52	GPR64	Q8IZP9	ADGRG2	1017	111593					SUBCELLULAR LOCATION: Apical cell membrane {ECO:0000269|PubMed:12420295}; Multi-pass membrane protein {ECO:0000255}.	0
	10772-21	CGAT2	Q8N6G5	CSGALNACT2	542	62572				Q3SXY8; Q9UN42; Q8WZ55; P57739; Q96BA8; P00387; P12318-2; Q8TDT2; Q8NBQ5; Q5SR56; P15941-11; Q86VR2; Q7Z769; Q8WWF3; Q8N205; P21579; Q96AN5; Q4KMG9; Q7KZS0	SUBCELLULAR LOCATION: Golgi apparatus, Golgi stack membrane {ECO:0000305}; Single-pass type II membrane protein {ECO:0000305}.	19
	10780-10	RAB3D	O95716	RAB3D	219	24267				Q96QF0-7; P47224; Q96C24; Q9H8Y1	SUBCELLULAR LOCATION: Cell membrane {ECO:0000305}; Lipid-anchor {ECO:0000305}; Cytoplasmic side {ECO:0000305}.	4
	10781-19	CLC4G	Q6UXB4	CLEC4G	293	32562				Q3SXY8; Q7Z7G2; O00559; Q13347; Q5JX71; P80217; Q9HCJ2; P42345; P54829; Q96PQ1	SUBCELLULAR LOCATION: Cell membrane; Single-pass type II membrane protein {ECO:0000269|PubMed:14711836}.	10
	10785-8	LRC52	Q8N7C0	LRRC52	313	35126				Q6FHY5	SUBCELLULAR LOCATION: Cell membrane {ECO:0000250}; Single-pass membrane protein {ECO:0000250}. Note=Expression at the cell surface may require the presence of KCNU1.	1
	10798-4	CLM2	Q496F6	CD300E	205	22918				A8K4G0; Q4LDR2; Q9UNK0; A5PKU2	SUBCELLULAR LOCATION: Cell membrane; Single-pass type I membrane protein.	4
	10800-15	Collagen-binding protein	P50454	SERPINH1	418	46441				P54819; Q9NP61; P54253; P54252; Q8TBE0; P12830; Q8NE08; P48730-2; P49184; P15036; O75874; Q6PI98; P06756; P23276; O60259; Q9NPC7; Q16549; Q9NUD9; Q8TBJ4; Q13200; P21246; Q13702-2; Q6NTF9-3; P61513; Q8NC51; Q16586; Q99720-4; Q8NCS7; Q16560-2; Q7Z614-3; O43463; Q969W3; P25490	SUBCELLULAR LOCATION: Endoplasmic reticulum lumen.	33
	10801-11	Ephrin-A2	O43921	EFNA2	213	23878				P54764	SUBCELLULAR LOCATION: Cell membrane {ECO:0000305}; Lipid-anchor, GPI-anchor {ECO:0000305}.	1
	10803-22	HSP 70	P0DMV8	HSPA1A	641	70052				P54253; P42858; Q9GZQ8; Q9NUX5; O60260-5; O75832; P04271; Q13501; P43405-2; P04663; P04958	SUBCELLULAR LOCATION: Cytoplasm {ECO:0000269|PubMed:17289661}. Nucleus {ECO:0000269|PubMed:27137183}. Cytoplasm, cytoskeleton, microtubule organizing center, centrosome {ECO:0000269|PubMed:27137183}. Secreted {ECO:0000250|UniProtKB:Q61696}. Note=Localized in cytoplasmic mRNP granules containing untranslated mRNAs.	11
	10809-14	KLRB1	Q12918	KLRB1	225	25415				Q9UHP7-1	SUBCELLULAR LOCATION: Membrane {ECO:0000305}; Single-pass type II membrane protein {ECO:0000305}.	1
	10814-7	CD1A	P06126	CD1A	327	37077				P61769	SUBCELLULAR LOCATION: Cell membrane {ECO:0000269|PubMed:11231314, ECO:0000269|PubMed:11600221, ECO:0000269|PubMed:18178838}; Single-pass type I membrane protein {ECO:0000255}. Membrane raft {ECO:0000269|PubMed:18178838}; Single-pass type I membrane protein {ECO:0000255}. Endosome membrane {ECO:0000269|PubMed:11231314}; Single-pass type I membrane protein {ECO:0000255}. Note=Subject to intracellul…	1
	10815-2	HABP4	Q5JVS0	HABP4	413	45785				Q99873; Q13242; O60506	SUBCELLULAR LOCATION: Nucleus {ECO:0000269|PubMed:14699138, ECO:0000269|PubMed:16455055, ECO:0000269|PubMed:16879614, ECO:0000269|PubMed:19523114, ECO:0000269|PubMed:9523163}. Cytoplasm {ECO:0000269|PubMed:14699138, ECO:0000269|PubMed:16455055, ECO:0000269|PubMed:16879614, ECO:0000269|PubMed:19523114, ECO:0000269|PubMed:9523163}. Cytoplasm, Stress granule {ECO:0000269|PubMed:21771594}. Cytoplasm,…	3
	10816-150	PILRA isoform FDF03-M14	Q9UKJ1	PILRA	303	34005				Q5KU26; Q9NQX5; P29350; P06436	SUBCELLULAR LOCATION: [Isoform 1]: Cell membrane {ECO:0000305}; Single-pass type I membrane protein {ECO:0000305}.; SUBCELLULAR LOCATION: [Isoform 2]: Cell membrane {ECO:0000305}; Single-pass type I membrane protein {ECO:0000305}.; SUBCELLULAR LOCATION: [Isoform 3]: Secreted {ECO:0000305}.; SUBCELLULAR LOCATION: [Isoform 4]: Secreted {ECO:0000305}.	4
	10817-26	TO20L	Q6UXN7	TOMM20L	152	17700				B3EWG5; O43716; O76064; Q9UHD9	SUBCELLULAR LOCATION: Mitochondrion outer membrane {ECO:0000305}; Single-pass membrane protein {ECO:0000305}.	4
	10818-36	ASM	P17405	SMPD1	631	69936				P55210	SUBCELLULAR LOCATION: Lysosome {ECO:0000269|PubMed:16787399, ECO:0000269|PubMed:18815062, ECO:0000269|PubMed:20530211, ECO:0000269|PubMed:20807762, ECO:0000269|PubMed:27659707, ECO:0000269|PubMed:9660788}. Lipid droplet {ECO:0000269|PubMed:25339683}. Secreted {ECO:0000269|PubMed:12563314, ECO:0000269|PubMed:16787399, ECO:0000269|PubMed:17303575, ECO:0000269|PubMed:20530211, ECO:0000269|PubMed:208…	1
	10819-108	fibulin 1	P23142	FBLN1	703	77214				Q9UIJ7; Q5BKT4; P05067; P54252; Q9UKJ5; Q02930-3; P42830; P49639; Q8IUC1; Q3LHN2; Q5T7P2; Q5T7P3; Q5T751; Q5T754; Q5TA76; Q5TCM9; Q96FE5; Q8IXW0; Q6FHY5; P52815; Q02548; Q8N2U9; O43609; Q8IWZ5; Q9H9P5-5	SUBCELLULAR LOCATION: Secreted, extracellular space, extracellular matrix.	25
	10825-12	VSI10	Q8N0Z9	VSIG10	540	59217					SUBCELLULAR LOCATION: Membrane {ECO:0000305}; Single-pass type I membrane protein {ECO:0000305}.	0
	10827-67	LIGO3	P0C6S8	LINGO3	592	64881					SUBCELLULAR LOCATION: Membrane {ECO:0000305}; Single-pass type I membrane protein {ECO:0000305}.	0
	10830-5	K0494:N-term	O75071	EFCAB14	495	55031					O75071	0
	10832-24	B4GT6	Q9UBX8	B4GALT6	382	44914					SUBCELLULAR LOCATION: Golgi apparatus, Golgi stack membrane {ECO:0000250|UniProtKB:P15291}; Single-pass type II membrane protein. Note=Trans cisternae of Golgi stack. {ECO:0000250|UniProtKB:P15291}.	0
	10833-64	HHIP	Q96QV1	HHIP	700	78851				Q15465; O43323; Q62226	SUBCELLULAR LOCATION: Cell membrane {ECO:0000250}; Peripheral membrane protein {ECO:0000250}. Secreted {ECO:0000250}. Note=The last 22 C-terminal amino acids may participate in cell membrane attachment.; SUBCELLULAR LOCATION: [Isoform 2]: Cytoplasm {ECO:0000305}.	3
	10835-25	A4GCT	Q9UNA3	A4GNT	340	39497					SUBCELLULAR LOCATION: Golgi apparatus membrane {ECO:0000305}; Single-pass type II membrane protein {ECO:0000255}.	0
	10842-7	GCNT4	Q9P109	GCNT4	453	53052					SUBCELLULAR LOCATION: Golgi apparatus membrane {ECO:0000250}; Single-pass type II membrane protein {ECO:0000250}.	0
	10847-1	SIG15	Q6ZMC9	SIGLEC15	328	35653					SUBCELLULAR LOCATION: Membrane; Single-pass type I membrane protein.	0
	10848-137	BTNL3	Q6UXE8	BTNL3	466	52251				Q6UX41	SUBCELLULAR LOCATION: Membrane {ECO:0000250}; Single-pass type I membrane protein {ECO:0000250}.	1
	10851-77	IL27B	Q14213	EBI3	229	25396				Q8NEV9	SUBCELLULAR LOCATION: Secreted {ECO:0000269|PubMed:9342359}.	1
	10852-114	HNRDL	O14979	HNRNPDL	420	46438				Q15637; P09234; Q13148; O76024	SUBCELLULAR LOCATION: Nucleus {ECO:0000269|PubMed:11705999, ECO:0000269|PubMed:12406575}. Cytoplasm {ECO:0000269|PubMed:11705999, ECO:0000269|PubMed:12406575}. Note=Shuttles between the nucleus and the cytoplasm in a TNPO1-dependent manner. {ECO:0000269|PubMed:11705999, ECO:0000269|PubMed:12406575}.	4
	10854-15	GCNT4	Q9P109	GCNT4	453	53052					SUBCELLULAR LOCATION: Golgi apparatus membrane {ECO:0000250}; Single-pass type II membrane protein {ECO:0000250}.	0
	10855-55	PLXB2	O15031	PLXNB2	1838	205127				P08581; Q04912; Q92730; P52198; P61587	SUBCELLULAR LOCATION: Cell membrane {ECO:0000269|PubMed:12533544}; Single-pass type I membrane protein {ECO:0000255}.	5
	10866-60	P4R3A	Q6IN85	PPP4R3A	833	95368					SUBCELLULAR LOCATION: Cytoplasm {ECO:0000269|PubMed:18487071}. Cytoplasm, cytoskeleton, microtubule organizing center, centrosome {ECO:0000269|PubMed:18487071}. Nucleus {ECO:0000269|PubMed:18487071}. Note=In interphase localized in the cytoplasm and in the nucleus (with higher levels). During metaphase located in pericentriolar regions.	0
	10870-32	Spastin:MIT	Q9UBP0	SPAST	616	67197				Q8WXF7-1; Q9UF56; Q5T4F4; Q9UF56	SUBCELLULAR LOCATION: Membrane {ECO:0000255|HAMAP-Rule:MF_03021, ECO:0000269|PubMed:19000169}; Peripheral membrane protein {ECO:0000255|HAMAP-Rule:MF_03021, ECO:0000305|PubMed:20200447}. Endoplasmic reticulum {ECO:0000255|HAMAP-Rule:MF_03021, ECO:0000269|PubMed:16602018}. Midbody {ECO:0000255|HAMAP-Rule:MF_03021, ECO:0000269|PubMed:18997780, ECO:0000269|PubMed:21310966, ECO:0000269|PubMed:2539064…	4
	10876-300	BRAT1	Q6PJG6	BRAT1	821	88119				Q13315; P38398; Q9H0I2; O14901; A6NI15; Q13287; Q8N6Y0	SUBCELLULAR LOCATION: Nucleus {ECO:0000269|PubMed:16452482, ECO:0000269|PubMed:25631046}. Cytoplasm {ECO:0000269|PubMed:25631046}. Note=Present at double strand breaks (DSBs)following ionizing radiation treatment. The ubiquitinated form localizes in the nucleus in a NDFIP1-dependent manner. {ECO:0000269|PubMed:16452482, ECO:0000269|PubMed:25631046}.	7
	10880-38	F163B	P0C2L3	FAM163B	166	18190				Q12959; Q14160; Q9UMX0	SUBCELLULAR LOCATION: Membrane {ECO:0000305}; Single-pass membrane protein {ECO:0000305}.	3
	10882-12	Desmocollin-1	Q08554	DSC1	894	99987				Q02413	SUBCELLULAR LOCATION: Cell membrane; Single-pass type I membrane protein. Cell junction, desmosome.	1
	10885-36	CF089	Q6UWU4	C6orf89	347	39870				A5PKU2	SUBCELLULAR LOCATION: [Isoform 1]: Golgi apparatus membrane {ECO:0000269|PubMed:23460338}; Single-pass type II membrane protein {ECO:0000269|PubMed:23460338}. Midbody {ECO:0000269|PubMed:23460338}.; SUBCELLULAR LOCATION: [Isoform 2]: Golgi apparatus membrane {ECO:0000269|PubMed:23460338}; Single-pass type II membrane protein {ECO:0000269|PubMed:23460338}. Midbody {ECO:0000269|PubMed:23460338}.; S…	1
	10889-2	MRAP2	Q96G30	MRAP2	205	23548				Q96BI3; P23560-2; Q6UXK2; Q01718; Q8TCY5; Q96G30; O43765; Q96HE8	SUBCELLULAR LOCATION: Cell membrane {ECO:0000269|PubMed:19329486}; Single-pass membrane protein {ECO:0000269|PubMed:19329486}. Endoplasmic reticulum membrane {ECO:0000269|PubMed:19329486}; Single-pass membrane protein {ECO:0000269|PubMed:19329486}. Note=The formation of antiparallel homo- and heterodimers suggest that N- and C-terminus can both localize in the cytoplasmic and extracellular parts,…	8
	10890-135	LCTL	Q6UWM7	LCTL	567	65088					SUBCELLULAR LOCATION: Endoplasmic reticulum membrane {ECO:0000250}; Single-pass membrane protein {ECO:0000250}.	0
	10892-8	OSMR	Q99650	OSMR	979	110509				Q9UII2; Q9NZD1; P38646; P40189; P50458; P28331; O75306; Q96EQ0; Q3KNW5; Q9UHD9	SUBCELLULAR LOCATION: Membrane {ECO:0000305}; Single-pass type I membrane protein {ECO:0000305}.	10
	10894-25	Secretagogin	O76038	SCGN	276	32040				Q9NYB9-2	SUBCELLULAR LOCATION: Cytoplasm. Secreted {ECO:0000250}. Cytoplasmic vesicle, secretory vesicle membrane {ECO:0000250}; Peripheral membrane protein {ECO:0000250}; Cytoplasmic side {ECO:0000250}. Note=Predominantly cytoplasmic. A small proportion is associated with secretory granules and membrane fractions (By similarity). Detectable in human serum after ischemic neuronal damage. {ECO:0000250}.	1
	10895-28	TM11B	Q86T26	TMPRSS11B	416	46337					SUBCELLULAR LOCATION: Cell membrane {ECO:0000269|PubMed:24498351}; Single-pass type II membrane protein {ECO:0000305}.	0
	10900-272	STMN2	Q93045	STMN2	179	20828				Q8TD31-3; Q9UI47-2; Q86YD7; O95983-2; Q96HA8; P20618; Q86VW0; Q8IYF3; Q8IYF3-3; Q12800; P40222	SUBCELLULAR LOCATION: Cytoplasm {ECO:0000250}. Cytoplasm, perinuclear region {ECO:0000250}. Cell projection, growth cone. Membrane {ECO:0000305}; Peripheral membrane protein {ECO:0000305}; Cytoplasmic side {ECO:0000305}. Cell projection, axon. Golgi apparatus. Endosome {ECO:0000250}. Cell projection, lamellipodium. Note=Associated with punctate structures in the perinuclear cytoplasm, axons, and …	11
	10902-53	APRV1	Q53RT3	ASPRV1	343	36991					SUBCELLULAR LOCATION: Membrane {ECO:0000255}; Single-pass membrane protein {ECO:0000255}.	0
	10903-50	STX8	Q9UNK0	STX8	236	26907				Q86WK6; P07307-3; Q9BXK5; Q13323; Q8WZ55; Q496F6; P11912; Q9HA82; O95484; Q7Z7G2; Q96BA8; Q9BPW9-4; Q15125; Q9Y282; Q8TBP5; Q5JX71; O15552; Q9Y680; Q8TBE3; P48165; P08034; Q5T7V8; Q8TDV0; Q8TDT2; O15529; Q8TED1; Q8N5M9; Q96MG2; Q16558-2; Q96PE7; Q07820; Q9GZY8-5; Q99735; O14880; Q8N4V1; Q96HJ5; Q96E29; Q68D85; Q9Y375; Q8N183; O00623; Q86VR2; Q6P5S7; Q9NR31; Q9NY72; O95470; Q3KNW5; P54219-3; Q8WWF…	SUBCELLULAR LOCATION: Membrane {ECO:0000250}; Single-pass type IV membrane protein {ECO:0000250}. Note=Preferentially associated with the early endosome. To a lesser extent, also present in late endosome, the plasma membrane and coated pits (By similarity). {ECO:0000250}.	66
	10907-116	NTRI	Q9P121	NTM	344	37971				Q8N9M1; P32239; Q9BYR7; P26371; Q13449; Q7Z3B1; O95967; Q07627; Q9BYQ3; P01229; Q96FE5; P52815; P0DPK4; P32242; P07237; Q3KNR5; Q96P65; O43609; Q2TAL6	SUBCELLULAR LOCATION: Cell membrane; Lipid-anchor, GPI-anchor.	19
	10908-2	GLT13	Q8IUC8	GALNT13	556	64051					SUBCELLULAR LOCATION: Golgi apparatus membrane {ECO:0000250}; Single-pass type II membrane protein {ECO:0000250}.	0
	10910-6	CEAM4	O75871	CEACAM4	244	25909					SUBCELLULAR LOCATION: Membrane; Single-pass type I membrane protein.	0
	10916-44	PLA2R	Q13018	PLA2R1	1463	168600					SUBCELLULAR LOCATION: Cell membrane {ECO:0000250}; Single-pass type I membrane protein {ECO:0000250}.; SUBCELLULAR LOCATION: [Soluble secretory phospholipase A2 receptor]: Secreted {ECO:0000250}.; SUBCELLULAR LOCATION: [Isoform 2]: Secreted {ECO:0000305}.	0
	10917-40	GBGT2	O14610	GNGT2	69	7747					SUBCELLULAR LOCATION: Cell membrane {ECO:0000305}; Lipid-anchor {ECO:0000305}; Cytoplasmic side {ECO:0000305}.	0
	10924-258	NEUFC	Q8WUJ1	CYB5D2	264	28690				P08631-2; P17152	SUBCELLULAR LOCATION: Secreted {ECO:0000250}.	2
	10933-107	CABP8	Q9BXU9	CALN1	261	29324				Q96LL9; Q969F0; Q9H400; P21145; P60201-2; Q96IW7; P03973; Q9NZ43	SUBCELLULAR LOCATION: Golgi apparatus, trans-Golgi network membrane {ECO:0000305|PubMed:19338761}; Single-pass type IV membrane protein {ECO:0000305|PubMed:19338761}. Cytoplasm, perinuclear region {ECO:0000269|PubMed:19338761}. Cell membrane {ECO:0000305|PubMed:19338761}; Single-pass type IV membrane protein {ECO:0000305|PubMed:19338761}.	8
	10938-13	sLFA-3	P19256	CD58	250	28147					SUBCELLULAR LOCATION: [Isoform 1]: Cell membrane; Single-pass type I membrane protein.	0
	10939-16	PKHA4	Q9H4M7	PLEKHA4	779	85401				Q5ZXN6; Q53G59; A8MW99; Q9H4M7-2	SUBCELLULAR LOCATION: Cytoplasm {ECO:0000305}. Membrane {ECO:0000305}; Peripheral membrane protein {ECO:0000305}.	4
	10940-25	SRCA	Q86TD4	SRL	473	54431				Q9Y2W7; O43765; P62760	SUBCELLULAR LOCATION: Sarcoplasmic reticulum lumen {ECO:0000250|UniProtKB:P13666}. Sarcoplasmic reticulum membrane {ECO:0000250|UniProtKB:P13666}; Peripheral membrane protein {ECO:0000250|UniProtKB:P13666}. Note=May associate with the sarcoplasmic reticulum membrane, via a calcium-dependent mechanism. {ECO:0000250|UniProtKB:P13666}.	3
	10945-11	Syntaxin-6	O43752	STX6	255	29176				P05067; Q13520; Q8IUR7-6; Q15125; P00533; Q96KR6; O14653; Q9H400; Q6FHY5; Q8N4V1; Q49AM1; Q9H2K0; Q9H115; P25788; Q9NY72; O95721; P27105; Q16623; P32856-2; Q12846; Q9NPL8; Q9NUH8; Q6UW68; Q8N661; Q9P0T7; O75379; Q9UID3-1	SUBCELLULAR LOCATION: Golgi apparatus membrane {ECO:0000269|PubMed:23818989}; Single-pass type IV membrane protein {ECO:0000305}. Golgi apparatus, trans-Golgi network membrane {ECO:0000250|UniProtKB:Q63635}; Single-pass type IV membrane protein {ECO:0000255}. Recycling endosome membrane {ECO:0000250|UniProtKB:Q63635}; Single-pass type IV membrane protein {ECO:0000255}.	27
	10948-14	PLD3	Q8IV08	PLD3	490	54705				Q8TBE1; P19838; P35372-10; Q9NRQ5	SUBCELLULAR LOCATION: Endoplasmic reticulum membrane {ECO:0000269|PubMed:15794758, ECO:0000269|PubMed:22428023}; Single-pass type II membrane protein {ECO:0000269|PubMed:15794758, ECO:0000269|PubMed:22428023}. Lysosome lumen {ECO:0000269|PubMed:29386126, ECO:0000269|PubMed:30312375}. Early endosome membrane {ECO:0000269|PubMed:29386126}; Single-pass type II membrane protein {ECO:0000269|PubMed:15…	4
	10949-59	RLA2	P05387	RPLP2	115	11665				P05386	P05387	1
	10953-14	CLC2A	Q6UVW9	CLEC2A	174	19972				Q9UHP7-3; O60883; Q8TED1; P31937; Q8N6K0	SUBCELLULAR LOCATION: Cell membrane {ECO:0000269|PubMed:18046548, ECO:0000269|PubMed:18550855}; Single-pass type II membrane protein {ECO:0000269|PubMed:18046548, ECO:0000269|PubMed:18550855}.	5
	10955-4	CLC10	Q8IUN9	CLEC10A	316	35446				Q96CM8; Q15848; P05090; O15155; Q9NWW5; P31513; Q9H0Q3; Q8WWP7; Q13021; Q9H115; Q9Y5Y5; O60831; Q96IW7; Q9NVC3; Q9NRQ5; A2RU14; P01375; P30536; Q5BVD1; A5PKU2; Q53HI1; Q6UX27-3; Q96MV8; O95159; P0DTC2; P0DTC2	SUBCELLULAR LOCATION: Membrane {ECO:0000305}; Single-pass type II membrane protein {ECO:0000305}.	26
	10956-82	GCSH	P23434	GCSH	173	18885				Q9UHD4; P43364; P43360; Q9P086; Q9NYP9; Q13287; Q6NTF9-3	SUBCELLULAR LOCATION: Mitochondrion {ECO:0000269|PubMed:36190515}.	7
	10959-125	BET1L	Q9NYM9	BET1L	111	12388					SUBCELLULAR LOCATION: Golgi apparatus membrane {ECO:0000250}; Single-pass type IV membrane protein {ECO:0000250}. Golgi apparatus, trans-Golgi network membrane {ECO:0000250}. Note=Present throughout the Golgi apparatus, with increasing concentration from cis-Golgi to the trans-Golgi face of the stacks. {ECO:0000250}.	0
	10961-15	TIG3	Q9UL19	PLAAT4	164	18179	BIOPHYSICOCHEMICAL PROPERTIES: pH dependence: Optimum pH is 8. {ECO:0000269|PubMed:19615464};			Q92569; O43765	SUBCELLULAR LOCATION: Membrane {ECO:0000269|PubMed:17762858}; Single-pass membrane protein {ECO:0000255}.	2
	10966-1	a2-HS-Glycoprotein	P02765	AHSG	367	39341					SUBCELLULAR LOCATION: Secreted.	0
	10967-12	PRL	P01236	PRL	227	25876				Q6FHY5; P16471-1; P16471-7	SUBCELLULAR LOCATION: Secreted.	3
	10970-3	NAR3	Q13508	ART3	389	43923					SUBCELLULAR LOCATION: Cell membrane; Lipid-anchor, GPI-anchor.	0
	10974-20	ISK7	P58062	SPINK7	85	9232				P16452; O15235; P13640; P80294; P02795; Q3YEC7; Q8IZW4	SUBCELLULAR LOCATION: Secreted {ECO:0000305}.	7
	10975-59	MUCL1	Q96DR8	MUCL1	90	9039				Q3SXY8	SUBCELLULAR LOCATION: Secreted {ECO:0000305|PubMed:15880534}. Membrane {ECO:0000305|PubMed:15880534}.	1
	10976-44	MUC1:region 3	P15941	MUC1	1255	122102				P00519; P00533; P08581; P15941-7; Q08AM2; O60242; Q15848; Q86W74-2; P02652; P05067-2; P29972; P41181; Q92482; Q9H2C2; Q92843; Q6PL45-2; Q8WVV5; P06681; O14523; Q06432; Q9P0B6; Q08722-3; P19397; P34810; Q8N6F1-2; P56747; Q8NHS1; Q96FZ5; Q4VAQ0; Q8N6G5; Q07325; O43169; P78329; P56851; Q9BV81; P54852; O75355-2; Q9UKR5; P01350; P39905-3; Q9Y3E0; Q9NPR9; Q9HCP6; O60725; Q9Y5U4; P11215; Q969L2; Q13021;…	SUBCELLULAR LOCATION: Apical cell membrane {ECO:0000269|PubMed:11118479, ECO:0000269|PubMed:12832415, ECO:0000269|PubMed:12939402, ECO:0000269|PubMed:15471854, ECO:0000269|PubMed:15972891, ECO:0000269|PubMed:16507569, ECO:0000269|PubMed:17524503, ECO:0000269|PubMed:17545600}; Single-pass type I membrane protein {ECO:0000269|PubMed:11118479, ECO:0000269|PubMed:12832415, ECO:0000269|PubMed:12939402…	104
	10977-55	UCMA	Q8WVF2	UCMA	138	16563					SUBCELLULAR LOCATION: Secreted, extracellular space, extracellular matrix {ECO:0000250}.	0
	10978-39	SOM2	P01242	GH2	217	25000					SUBCELLULAR LOCATION: Secreted.	0
	10980-11	ACES	P22303	ACHE	614	67796				Q9Y215; P06733; P63244	SUBCELLULAR LOCATION: Synapse {ECO:0000269|PubMed:11985878, ECO:0000269|PubMed:1748670}. Secreted {ECO:0000250}. Cell membrane {ECO:0000250}; Peripheral membrane protein {ECO:0000250}.; SUBCELLULAR LOCATION: [Isoform T]: Nucleus. Note=Only observed in apoptotic nuclei.; SUBCELLULAR LOCATION: [Isoform H]: Cell membrane {ECO:0000250}; Lipid-anchor, GPI-anchor {ECO:0000250}; Extracellular side {ECO:…	3
	10981-56	NRG3	P56975	NRG3	720	77901					SUBCELLULAR LOCATION: [Pro-neuregulin-3, membrane-bound isoform]: Cell membrane {ECO:0000250}; Single-pass type I membrane protein {ECO:0000250}. Note=Does not seem to be active. {ECO:0000250}.; SUBCELLULAR LOCATION: [Neuregulin-3]: Secreted {ECO:0000250}.; SUBCELLULAR LOCATION: [Isoform 3]: Cell membrane; Single-pass type I membrane protein. Note=Isoform 3 is also proteolytically released as a s…	0
	10990-21	LRRK2	Q5S007	LRRK2	2527	286103				Q9UKV8; O43865; P31749; Q8N8V4; O00203; Q8N6T3-2; Q14155; O95816; O95817; Q9UL15; P10415-1; Q13191; Q16543; P60953; Q9UKI2; Q9Y6A4; P05060; Q9ULV4; P48729-1; P48730-2; Q9NWM3; P53355; Q05193; O00429; O00429-3; O14640-2; O14641; Q92997; P30084; Q05639; Q13158; O14976; P49841; P11142; Q71RC2; Q4G0J3; P07195; O75581; Q38SD2; Q5S007; PRO_0000018605 [P46821]; P46734; P52564; O14733; P10636-2; P10636-8…	SUBCELLULAR LOCATION: Cytoplasmic vesicle {ECO:0000269|PubMed:16321986, ECO:0000269|PubMed:16352719, ECO:0000269|PubMed:26014385}. Perikaryon {ECO:0000269|PubMed:17120249}. Golgi apparatus membrane {ECO:0000269|PubMed:16321986, ECO:0000269|PubMed:23395371}; Peripheral membrane protein {ECO:0000269|PubMed:16321986}. Cell projection, axon {ECO:0000269|PubMed:17120249}. Cell projection, dendrite {EC…	133
	11067-13	Osteocalcin	P02818	BGLAP	100	10963				Q12797-6	SUBCELLULAR LOCATION: Secreted {ECO:0000269|PubMed:6967872}.	1
	11071-1	IL-5	P05113	IL5	134	15238				P32927; Q01344; Q01344-2	SUBCELLULAR LOCATION: Secreted {ECO:0000269|PubMed:2653458}.	3
	11081-1	GPDA	P21695	GPD1	349	37568				B3EWG5	SUBCELLULAR LOCATION: Cytoplasm {ECO:0000269|PubMed:7772607}.	1
	11083-23	NSE	P09104	ENO2	434	47269				Q9BSI4	SUBCELLULAR LOCATION: Cytoplasm {ECO:0000250}. Cell membrane {ECO:0000250}. Note=Can translocate to the plasma membrane in either the homodimeric (alpha/alpha) or heterodimeric (alpha/gamma) form. {ECO:0000250}.	1
	11094-104	LPPL	Q05315	CLC	142	16453				Q05315	SUBCELLULAR LOCATION: Cytoplasm, cytosol {ECO:0000269|PubMed:17502455}. Cytoplasmic granule {ECO:0000269|PubMed:17502455}. Note=Localized in granules from where it may be secreted or transported to other locations in the cell.	1
	11094-31	LPPL	Q05315	CLC	142	16453				Q05315	SUBCELLULAR LOCATION: Cytoplasm, cytosol {ECO:0000269|PubMed:17502455}. Cytoplasmic granule {ECO:0000269|PubMed:17502455}. Note=Localized in granules from where it may be secreted or transported to other locations in the cell.	1
	11096-57	HEMK2	Q9Y5N5	N6AMT1	214	22957				Q9UI30	SUBCELLULAR LOCATION: Nucleus {ECO:0000250|UniProtKB:Q6SKR2}.	1
	11098-1	PDXK	O00764	PDXK	312	35102	BIOPHYSICOCHEMICAL PROPERTIES: pH dependence: Optimum pH is 5.5-6.0. {ECO:0000269|PubMed:10987144};				SUBCELLULAR LOCATION: Cytoplasm, cytosol {ECO:0000269|PubMed:9099727}.	0
	11101-18	TLR4	O00206	TLR4	839	95680				Q96A54; Q9Y6Y9; P11226; Q99836; Q9NPH5; O15389; O43699-3; Q9Y336; Q86XR7; P58753; O00206; Q9Y2C9; P24821; Q9Y6Y9; P49278	SUBCELLULAR LOCATION: Cell membrane {ECO:0000269|PubMed:11274165, ECO:0000269|PubMed:17098818, ECO:0000269|PubMed:20037584, ECO:0000269|PubMed:21393102, ECO:0000269|PubMed:27022195, ECO:0000269|PubMed:36232715, ECO:0000269|PubMed:36945827, ECO:0000269|PubMed:9237759}; Single-pass type I membrane protein {ECO:0000269|PubMed:11274165}. Early endosome {ECO:0000269|PubMed:27022195}. Cell projection, …	15
	11102-22	REG4	Q9BYZ8	REG4	158	18230					SUBCELLULAR LOCATION: Secreted {ECO:0000269|PubMed:12819006}.	0
	11103-24	HSP 27	P04792	HSPB1	205	22783				Q6UY14-3; Q6ZTN6-2; Q8N8A2-2; Q92688; P08758; P13928; P05067; O94778; Q9NP61; Q86TN1; Q9Y575-3; Q6XD76; Q96FT7-4; P15313; O95817; P46379-2; Q16611; Q14457; Q96LC9; Q9NSI6-4; Q9H0W9-4; Q96LL4; P27797; Q8N5S9-2; Q9HC96; A0A1B0GWI1; Q9Y3D0; Q96DZ5; Q6PJW8-3; Q9UNS2; Q9H9Q2; Q8IUI8; P02489; P02511; P01040; Q9UER7; Q5TAQ9-2; O00148; O00273; Q8NDP9; Q7L591-3; Q9BPU6; O77932; Q15029; O00303; Q14240; P78…	SUBCELLULAR LOCATION: Cytoplasm {ECO:0000269|PubMed:10777697, ECO:0000269|PubMed:28144995}. Nucleus {ECO:0000269|PubMed:19464326}. Cytoplasm, cytoskeleton, spindle {ECO:0000269|PubMed:10777697}. Note=Cytoplasmic in interphase cells. Colocalizes with mitotic spindles in mitotic cells. Translocates to the nucleus during heat shock and resides in sub-nuclear structures known as SC35 speckles or nucl…	208
	11104-13	YKL-40	P36222	CHI3L1	383	42625				Q14627; P17931	SUBCELLULAR LOCATION: Secreted, extracellular space {ECO:0000269|PubMed:9492324}. Cytoplasm {ECO:0000250}. Cytoplasm, perinuclear region {ECO:0000250}. Endoplasmic reticulum {ECO:0000250}.	2
	11105-171	Alpha enolase	P06733	ENO1	434	47169	BIOPHYSICOCHEMICAL PROPERTIES: pH dependence: Enolase activity is lost above pH 9.0. Immunoglobulin production stimulating activity is retained at pH 13.0. {ECO:0000269|PubMed:1369209};			P22303; P42858; P12004; Q8WZ42; P63104	SUBCELLULAR LOCATION: Cytoplasm {ECO:0000269|PubMed:10802057}. Cell membrane {ECO:0000269|PubMed:10802057}. Cytoplasm, myofibril, sarcomere, M line {ECO:0000269|PubMed:10802057}. Note=Can translocate to the plasma membrane in either the homodimeric (alpha/alpha) or heterodimeric (alpha/gamma) form. ENO1 is localized to the M line.; SUBCELLULAR LOCATION: [Isoform MBP-1]: Nucleus.	5
	11107-25	TEN3	Q9P273	TENM3	2699	300950					SUBCELLULAR LOCATION: Cell membrane {ECO:0000250|UniProtKB:Q9WTS6}; Single-pass membrane protein {ECO:0000250|UniProtKB:Q9WTS6}. Cell projection, axon {ECO:0000250|UniProtKB:Q9WTS6}.	0
	11109-56	SVEP1:Sushi 15-18	Q4LDE5	SVEP1	3571	390170					SUBCELLULAR LOCATION: Secreted {ECO:0000250|UniProtKB:A2AVA0}. Nucleus {ECO:0000269|PubMed:27892606}. Cytoplasm {ECO:0000269|PubMed:16206243, ECO:0000269|PubMed:27892606}. Membrane {ECO:0000269|PubMed:16206243}; Peripheral membrane protein {ECO:0000269|PubMed:16206243}.	0
	11110-4	TM119	Q4V9L6	TMEM119	283	29203					SUBCELLULAR LOCATION: Cell membrane {ECO:0000269|PubMed:20025746, ECO:0000269|PubMed:26250788}; Single-pass type I membrane protein {ECO:0000255}. Cytoplasm {ECO:0000250|UniProtKB:Q8R138}. Endoplasmic reticulum membrane {ECO:0000250|UniProtKB:Q8R138}. Secreted {ECO:0000269|PubMed:37453717}.	0
	11112-18	KISHA	Q8TBQ9	TMEM167A	72	8060				Q9Y5U9	SUBCELLULAR LOCATION: Golgi apparatus membrane {ECO:0000269|PubMed:19942856}; Single-pass type I membrane protein {ECO:0000269|PubMed:19942856}.	1
	11116-16	CK087	Q6NUJ2	C11orf87	197	20623				P48745; A8MQ03; O76011; Q6A162; P78385; Q07627; P60370; P60410; P60411; P60328; Q8IUB9; Q9BYR9; P26371; Q3LI67; Q7Z3S9; Q93062; Q93062-3; Q16348; Q63HR2; Q15654; Q9NZC7-5	SUBCELLULAR LOCATION: Membrane {ECO:0000305}; Single-pass type I membrane protein {ECO:0000305}.	21
	11117-2	SPT20	Q8TB22	SPATA20	786	87899					SUBCELLULAR LOCATION: Secreted {ECO:0000305}.	0
	11118-107	RAB17	Q9H0T7	RAB17	212	23491				Q53S33; Q9H6J7; Q8IZU0; P43355	SUBCELLULAR LOCATION: Recycling endosome membrane {ECO:0000250|UniProtKB:P35292}; Lipid-anchor {ECO:0000305}; Cytoplasmic side {ECO:0000305}. Melanosome {ECO:0000250|UniProtKB:P35292}. Cell projection, dendrite {ECO:0000250|UniProtKB:P35292}. Note=May also localize at the basolateral and apical plasma membrane. In neurons, localizes to the cell body and dendritic shaft and spine. {ECO:0000250|Uni…	4
	11120-49	NAT14	Q8WUY8	NAT14	206	21650					SUBCELLULAR LOCATION: Membrane {ECO:0000305}; Single-pass membrane protein {ECO:0000305}.	0
	11121-56	VWC2	Q2TAL6	VWC2	325	35282				Q6UXT9; Q6UY14-3; Q8N5M1; P49069; Q8NEC5; Q8NE01; Q49AN0; A8MQ03; Q9H0I2; Q86YD7; Q969U6; Q9BTY2; O43681; Q9Y223-2; Q9GZV7; P49639; P84074; P37235; Q63ZY3; Q5T749; P60410; Q52LG2; Q3SY46; Q9BYR9; P26371; Q5T7P2; Q5T751; Q5T754; Q5TA81; Q5TA82; Q5TA76; Q9BYE3; Q5T5B0; Q5TA78; Q9P121-3; P32242; P16118; Q12837; Q8WWY3; Q9BWG6; Q96EQ0; Q9NUL5-4; O43609; Q8WVR3; Q9UMX0; Q9UHD9; Q6EMK4; P25490; Q9P2F9;…	SUBCELLULAR LOCATION: Secreted, extracellular space, extracellular matrix, basement membrane {ECO:0000250}. Synapse {ECO:0000250}.	56
	11122-97	SPG21	Q9NZD8	SPG21	308	34960				Q9NPJ3; Q6RW13; Q6RW13-2; Q53H80; P02654; Q15041; Q96BM9; Q5T9G4-2; Q9H6L4; P56385; Q8N5M1; Q96GS4; Q8WZ55; Q68D86; Q494R4-2; Q8TD31-3; O14519; P42772; Q8TAP6; Q9Y6K0; O43822-4; Q9UHD4; Q8N7P3; Q8IZR5-2; Q96DZ9; Q96DZ9-2; Q9NX76; Q96JB2-2; Q9Y2V7; Q8N684-3; O43186; P02489; Q8WUE5; O43310-2; Q9NRF8; Q9NTM9; Q9H773; Q86UW9; Q8TDB6; Q5JST6; O60739; Q15056-2; O00167-2; Q8IWE2; Q9NVL1-2; Q9H4M3-2; Q96…	SUBCELLULAR LOCATION: Cytoplasm, cytosol {ECO:0000269|PubMed:11113139}. Membrane {ECO:0000269|PubMed:11113139}; Peripheral membrane protein {ECO:0000269|PubMed:11113139}. Endosome membrane {ECO:0000269|PubMed:11113139}; Peripheral membrane protein {ECO:0000269|PubMed:11113139}. Golgi apparatus, trans-Golgi network membrane {ECO:0000269|PubMed:11113139}; Peripheral membrane protein {ECO:0000269|Pu…	158
	11126-102	TRIO	O75962	TRIO	3097	346900				Q9NRI5; P63000-1; Q811T9-1	SUBCELLULAR LOCATION: Cytoplasm {ECO:0000305|PubMed:22155786}. Cell projection {ECO:0000250|UniProtKB:Q0KL02}.	3
	11128-29	T132C:CD	Q8N3T6	TMEM132C	1108	121787					SUBCELLULAR LOCATION: Membrane {ECO:0000305}; Single-pass type I membrane protein {ECO:0000305}.	0
	11129-66	BMP15	O95972	BMP15	392	45055					SUBCELLULAR LOCATION: Secreted.	0
	11130-158	CACB4	O00305	CACNB4	520	58169				Q68D86; P56545-3; Q5JST6; P21579	O00305	4
	11134-30	RF1ML	Q9UGC7	MTRF1L	380	43600					SUBCELLULAR LOCATION: Mitochondrion {ECO:0000269|PubMed:17803939}.	0
	11135-5	RM55	Q7Z7F7	MRPL55	128	15128					SUBCELLULAR LOCATION: Mitochondrion {ECO:0000269|PubMed:25838379, ECO:0000269|PubMed:28892042}.	0
	11137-43	IL3RB:CD	P32927	CSF2RB	897	97336				P04141; P08700; P05113; Q01344; P05556; O60674	SUBCELLULAR LOCATION: Membrane; Single-pass type I membrane protein.	6
	11138-16	RUNX3	Q13761	RUNX3	415	44356				P25440; P35222; Q09472; P56524; Q9UQL6; Q9NQB0; Q04724; Q13951; Q96NT3-2	SUBCELLULAR LOCATION: Nucleus {ECO:0000255|PROSITE-ProRule:PRU00399, ECO:0000269|PubMed:20100835, ECO:0000269|PubMed:20599712}. Cytoplasm {ECO:0000269|PubMed:20100835, ECO:0000269|PubMed:20599712}. Note=The tyrosine phosphorylated form localizes to the cytoplasm. Translocates from the cytoplasm to the nucleus following TGF-beta stimulation. {ECO:0000269|PubMed:20599712}.	9
	11140-56	CO1A1:C-term propeptide	P02452	COL1A1	1464	138911				P08123; P02751; Q14145; O01949	SUBCELLULAR LOCATION: Secreted, extracellular space, extracellular matrix {ECO:0000255|PROSITE-ProRule:PRU00793}.	4
	11142-11	ANGL1:C-term	O95841	ANGPTL1	491	56720					SUBCELLULAR LOCATION: Secreted {ECO:0000269|PubMed:10025962}.	0
	11143-32	NOE3:N-term	Q96PB7	OLFM3	478	54930				Q6UY14-3; O76003; Q9UNE7; P63172; Q6FHY5; Q9UNE7; P15884-3	SUBCELLULAR LOCATION: Secreted {ECO:0000250}. Synapse {ECO:0000250}.	7
	11144-10	DB116	Q30KQ4	DEFB116	102	11544					SUBCELLULAR LOCATION: Secreted {ECO:0000250}.	0
	11145-72	K154L	Q6ZVL6	KIAA1549L	1849	198999					SUBCELLULAR LOCATION: Membrane {ECO:0000305}; Single-pass membrane protein {ECO:0000305}.	0
	11146-4	TBX22	Q9Y458	TBX22	520	57910				P54253; P54252; P31273; P42858; P78337; Q99697-2; O75360; Q13148; O43711; O95231; Q5VVQ6	SUBCELLULAR LOCATION: Nucleus {ECO:0000255|PROSITE-ProRule:PRU00201}.	11
	11147-17	TRML1:ITIM	Q86YW5	TREML1	311	32679				P55061	SUBCELLULAR LOCATION: Cell membrane {ECO:0000269|PubMed:15100151}; Single-pass type I membrane protein {ECO:0000269|PubMed:15100151}. Cytoplasm {ECO:0000269|PubMed:15100151}. Note=Sequestered in cytoplasmic vesicles in resting platelets (PubMed:15100151). Transported to the cell surface after stimulation by thrombin (PubMed:15100151). Soluble fragments can be released into the serum by proteolysi…	1
	11149-3	TLR1:CD	Q15399	TLR1	786	90291				Q15399; Q9BXR5; O60603	SUBCELLULAR LOCATION: Cell membrane {ECO:0000269|PubMed:16880211}; Single-pass type I membrane protein {ECO:0000255}. Cytoplasmic vesicle, phagosome membrane {ECO:0000250|UniProtKB:Q9EPQ1}; Single-pass type I membrane protein {ECO:0000255}. Membrane raft {ECO:0000269|PubMed:16880211}. Golgi apparatus {ECO:0000269|PubMed:16880211}. Note=Does not reside in lipid rafts before stimulation but accumul…	3
	11150-3	Collagen a1(VI)	P12109	COL6A1	1028	108529					SUBCELLULAR LOCATION: Secreted, extracellular space, extracellular matrix {ECO:0000250}.	0
	11152-46	kallikrein 13	Q9UKR3	KLK13	277	30570					SUBCELLULAR LOCATION: Secreted {ECO:0000305}.	0
	11154-3	NF2L1	Q14494	NFE2L1	772	84704				Q9NS37; Q14145; Q9ULX9; O15525; Q14494; O15525	SUBCELLULAR LOCATION: [Endoplasmic reticulum membrane sensor NFE2L1]: Endoplasmic reticulum membrane {ECO:0000269|PubMed:16687406, ECO:0000269|PubMed:24448410, ECO:0000269|PubMed:24998528}; Single-pass type II membrane protein {ECO:0000269|PubMed:20932482, ECO:0000269|PubMed:24448410}. Endoplasmic reticulum membrane {ECO:0000269|PubMed:16687406, ECO:0000269|PubMed:24448410, ECO:0000269|PubMed:249…	6
	11155-16	CO6A5	A8TX70	COL6A5	2615	289926					SUBCELLULAR LOCATION: Secreted, extracellular space, extracellular matrix {ECO:0000250}. Note=Deposed in the extracellular matrix of skeletal muscle. {ECO:0000250}.	0
	11157-35	HSP 70	P0DMV8	HSPA1A	641	70052				P54253; P42858; Q9GZQ8; Q9NUX5; O60260-5; O75832; P04271; Q13501; P43405-2; P04663; P04958	SUBCELLULAR LOCATION: Cytoplasm {ECO:0000269|PubMed:17289661}. Nucleus {ECO:0000269|PubMed:27137183}. Cytoplasm, cytoskeleton, microtubule organizing center, centrosome {ECO:0000269|PubMed:27137183}. Secreted {ECO:0000250|UniProtKB:Q61696}. Note=Localized in cytoplasmic mRNP granules containing untranslated mRNAs.	11
	11158-40	BICR1	Q6ZP65	BICDL1	573	64841					SUBCELLULAR LOCATION: Cytoplasm, cytoskeleton {ECO:0000250|UniProtKB:A0JNT9}. Cytoplasm, cytoskeleton, microtubule organizing center, centrosome {ECO:0000250|UniProtKB:A0JNT9}. Note=Localizes around the centrosome. {ECO:0000250|UniProtKB:A0JNT9}.	0
	11159-14	MUL1:CD	Q969V5	MUL1	352	39800				Q92624; P60410; Q9BRK0; Q9C026	SUBCELLULAR LOCATION: Mitochondrion outer membrane {ECO:0000269|PubMed:18207745, ECO:0000269|PubMed:18213395, ECO:0000269|PubMed:18591963, ECO:0000269|PubMed:21597459}; Multi-pass membrane protein {ECO:0000255}. Peroxisome {ECO:0000269|PubMed:18207745}. Note=Transported in mitochondrion-derived vesicles from the mitochondrion to the peroxisome. {ECO:0000269|PubMed:18207745}.	4
	11160-56	RN122	Q9H9V4	RNF122	155	17475				P29972; O95674; O60883; Q9Y342; Q59EV6	SUBCELLULAR LOCATION: Golgi apparatus {ECO:0000269|PubMed:16778963}. Endoplasmic reticulum {ECO:0000269|PubMed:16778963}. Membrane {ECO:0000305}; Single-pass membrane protein {ECO:0000305}.	5
	11161-5	SPG20	Q8N0X7	SPART	666	72833				Q9BSY9; O95208-2; O00291; P13473-2; Q96DC9; Q6GQQ9; Q96BN8; P10644; Q9UJ41-4; Q9Y371; Q9BSL1; P45974-2; Q5VVQ6	SUBCELLULAR LOCATION: Cytoplasm {ECO:0000269|PubMed:19580544}. Midbody {ECO:0000269|PubMed:20719964}. Note=Transiently associated with endosomes (PubMed:19580544). Colocalized with IST1 to the ends of Flemming bodies during cytokinesis (PubMed:20719964). {ECO:0000269|PubMed:19580544, ECO:0000269|PubMed:20719964}.	13
	11162-37	EQTN	Q9NQ60	EQTN	294	32840					SUBCELLULAR LOCATION: Cytoplasmic vesicle, secretory vesicle, acrosome membrane {ECO:0000250}; Single-pass type I membrane protein {ECO:0000250}. Cytoplasmic vesicle, secretory vesicle, acrosome inner membrane {ECO:0000250}; Single-pass type I membrane protein {ECO:0000250}. Cytoplasmic vesicle, secretory vesicle, acrosome outer membrane {ECO:0000250}; Single-pass type I membrane protein {ECO:000…	0
	11163-7	F162B	Q5T6X4	FAM162B	162	17685					SUBCELLULAR LOCATION: Membrane {ECO:0000305}; Single-pass membrane protein {ECO:0000305}.	0
	11164-7	TEN2	Q9NT68	TENM2	2774	307787					SUBCELLULAR LOCATION: Cell membrane {ECO:0000250}; Single-pass membrane protein {ECO:0000250}. Endoplasmic reticulum {ECO:0000250}. Golgi apparatus {ECO:0000250}. Synapse {ECO:0000250}. Cell projection, dendritic spine {ECO:0000250}. Cell projection, filopodium {ECO:0000250}. Cell projection, growth cone {ECO:0000250}. Postsynaptic cell membrane {ECO:0000250}; Single-pass membrane protein {ECO:00…	0
	11167-6	MTMR1	Q13613	MTMR1	665	74678					SUBCELLULAR LOCATION: Cell membrane {ECO:0000250|UniProtKB:Q9Z2C4}; Peripheral membrane protein {ECO:0000250|UniProtKB:Q9Z2C4}; Cytoplasmic side {ECO:0000250|UniProtKB:Q9Z2C4}. Cytoplasm {ECO:0000250|UniProtKB:Q9Z2C4}.	0
	11168-1	MEG10	Q96KG7	MEGF10	1140	122205					SUBCELLULAR LOCATION: Cell membrane {ECO:0000269|PubMed:27170117}; Single-pass type I membrane protein. Cell projection, phagocytic cup {ECO:0000269|PubMed:17205124}. Note=Enriched at the sites of contact with apoptotic thymocyte cells (PubMed:17205124). Forms an irregular, mosaic-like adhesion pattern in region of the cell surface that becomes firmely fixed to the substrate. Expressed at the cel…	0
	11168-3	MEG10	Q96KG7	MEGF10	1140	122205					SUBCELLULAR LOCATION: Cell membrane {ECO:0000269|PubMed:27170117}; Single-pass type I membrane protein. Cell projection, phagocytic cup {ECO:0000269|PubMed:17205124}. Note=Enriched at the sites of contact with apoptotic thymocyte cells (PubMed:17205124). Forms an irregular, mosaic-like adhesion pattern in region of the cell surface that becomes firmely fixed to the substrate. Expressed at the cel…	0
	11171-25	filamin A:CH2	P21333	FLNA	2647	280739				Q8N264; O95067; P46108; O75369; Q12948; P51114; P62993; P08514-1; P05556; P05556-1; P05106; P26010; P26010-1; O14786; P35372; Q86SQ0; Q9BYB0; P07228; PRO_0000037548 [Q9WMX2]; PRO_0000037551 [Q9WMX2]; Q6UY14-3; Q9XRX5-2; P05067; Q14457; Q96IK1-2; Q9BSJ5; Q96NX5; Q8N5S9-2; Q6ZP82-1; Q8IUI8; P53672; A8MQ03; Q96D03; O00472; P07148; Q6P1L5; Q8TAK5; F2Z2M7; Q9Y4H4; P17066; Q9UBY9; P80217-2; Q9UKP3-2; Q…	SUBCELLULAR LOCATION: Cytoplasm, cell cortex {ECO:0000269|PubMed:16291724}. Cytoplasm, cytoskeleton {ECO:0000250|UniProtKB:Q8BTM8}. Perikaryon {ECO:0000250|UniProtKB:Q8BTM8}. Cell projection, growth cone {ECO:0000250|UniProtKB:Q8BTM8}. Note=Colocalizes with CPMR1 in the central region of DRG neuron growth cone (By similarity). Following SEMA3A stimulation of DRG neurons, colocalizes with F-actin …	73
	11173-29	MILR1	Q7Z6M3	MILR1	343	38735				Q6UX41-6; Q8WVX3-2; Q96F15; Q9HCP6; O75425; Q9NV12	SUBCELLULAR LOCATION: Cell membrane {ECO:0000269|PubMed:20526344}; Single-pass type I membrane protein {ECO:0000269|PubMed:20526344}.	6
	11173-32	MILR1	Q7Z6M3	MILR1	343	38735				Q6UX41-6; Q8WVX3-2; Q96F15; Q9HCP6; O75425; Q9NV12	SUBCELLULAR LOCATION: Cell membrane {ECO:0000269|PubMed:20526344}; Single-pass type I membrane protein {ECO:0000269|PubMed:20526344}.	6
	11174-8	THS7A:TSP type-1 domain 6	Q9UPZ6	THSD7A	1657	185363				Q13520; Q3SXY8; P20138; P21964; Q9NYP7; Q8NBJ4; Q7Z5P4; Q86WI0; Q9Y5Y7; Q9NY72; Q71RG4; Q3ZAQ7	SUBCELLULAR LOCATION: [Thrombospondin type-1 domain-containing protein 7A]: Cell membrane {ECO:0000269|PubMed:22194972, ECO:0000269|PubMed:25394321, ECO:0000269|PubMed:27214550}; Single-pass type I membrane protein {ECO:0000269|PubMed:22194972}. Cell projection {ECO:0000250|UniProtKB:Q69ZU6}. Note=Detected on podocyte foot processes. {ECO:0000250|UniProtKB:Q69ZU6}.; SUBCELLULAR LOCATION: [Thrombo…	12
	11175-45	PCAT2	Q7L5N7	LPCAT2	544	60208				Q15125; Q9Y282; Q7Z5P4; P48051; Q5SR56; Q86VR2; Q8TEB9	SUBCELLULAR LOCATION: Endoplasmic reticulum membrane {ECO:0000269|PubMed:20363836, ECO:0000269|PubMed:21498505}; Single-pass type II membrane protein {ECO:0000269|PubMed:21498505}. Golgi apparatus membrane {ECO:0000250|UniProtKB:Q8BYI6}; Single-pass type II membrane protein {ECO:0000305|PubMed:21498505}. Cell membrane {ECO:0000250|UniProtKB:Q8BYI6}; Single-pass type II membrane protein {ECO:00003…	7
	11177-16	K2C5	P13647	KRT5	590	62378				P18054; Q0VD86; Q9BVG8; Q9BVG8-5; P02533; P19012; P08779; P08727; Q2M2I5; Q7Z3Z0; Q7Z3Y8; Q7Z3Y7; Q15323; Q92764; O76015; Q6A162; Q13835-2; Q14134	SUBCELLULAR LOCATION: Cytoplasm {ECO:0000269|PubMed:20128788}.	18
	11178-21	SVEP1:EGF-like domains 4-6	Q4LDE5	SVEP1	3571	390170					SUBCELLULAR LOCATION: Secreted {ECO:0000250|UniProtKB:A2AVA0}. Nucleus {ECO:0000269|PubMed:27892606}. Cytoplasm {ECO:0000269|PubMed:16206243, ECO:0000269|PubMed:27892606}. Membrane {ECO:0000269|PubMed:16206243}; Peripheral membrane protein {ECO:0000269|PubMed:16206243}.	0
	11179-7	TSSK1	Q9BXA7	TSSK1B	367	41618				O43281; O43281-2; Q4G0N7; O15353; P08238; Q6FHY5; Q9UJT2; P62258	SUBCELLULAR LOCATION: Cytoplasm {ECO:0000250}. Cytoplasmic vesicle, secretory vesicle, acrosome {ECO:0000250}. Cell projection, cilium, flagellum {ECO:0000250}. Note=In spermatozoa, present in the sperm head and in the flagellum. {ECO:0000250}.	8
	11180-17	SMRC1	Q92922	SMARCC1	1105	122867				Q6UY14-3; P50553; Q86X55; P27918; Q9UHD4; A8MQ03; O76003; Q9H4Y5; Q3SY46; Q3LHN2; Q3LI59; Q6PEX3; Q9BYR8; Q9BYR7; Q9BYR6; Q3LI64; Q3LI66; Q3LI67; Q8IUC3; Q9P2M1; P32242; O15162; O43314-2; Q03431; Q16348; P51532; Q96GM5; Q7Z6I5; Q8IWZ5; Q6NVU6; A8MV65-2; Q9P0T4	SUBCELLULAR LOCATION: Nucleus {ECO:0000269|PubMed:28753627}. Cytoplasm {ECO:0000269|PubMed:28753627}.	32
	11184-51	CgA	P10645	CHGA	457	50688					SUBCELLULAR LOCATION: [Serpinin]: Secreted {ECO:0000250|UniProtKB:P26339}. Cytoplasmic vesicle, secretory vesicle {ECO:0000250|UniProtKB:P26339}. Note=Pyroglutaminated serpinin localizes to secretory vesicle. {ECO:0000250|UniProtKB:P26339}.; SUBCELLULAR LOCATION: Cytoplasmic vesicle, secretory vesicle {ECO:0000250|UniProtKB:P10354}. Cytoplasmic vesicle, secretory vesicle, neuronal dense core vesi…	0
	11185-145	GCH1	P30793	GCH1	250	27903	BIOPHYSICOCHEMICAL PROPERTIES: pH dependence: Optimum pH is 7.7 in phosphate buffer. {ECO:0000269|PubMed:2500984};		BIOPHYSICOCHEMICAL PROPERTIES: Temperature dependence: Relatively stable at high temperatures. Retains 50% of its activity after incubation at 70 degrees Celsius for 15 minutes. {ECO:0000269|PubMed:2500984};	O95433; O14787-2; Q9Y5L0; P63104	SUBCELLULAR LOCATION: Cytoplasm {ECO:0000269|PubMed:12176133, ECO:0000269|PubMed:16778797, ECO:0000269|PubMed:2463916}. Nucleus {ECO:0000269|PubMed:16778797}.	4
	11186-12	TMM52	Q8NDY8	TMEM52	209	22122					SUBCELLULAR LOCATION: Membrane {ECO:0000305}; Single-pass membrane protein {ECO:0000305}.	0
	11187-11	CL12A	Q5QGZ9	CLEC12A	265	30762				Q8NC01	SUBCELLULAR LOCATION: Cell membrane {ECO:0000269|PubMed:14739280, ECO:0000269|PubMed:15548716, ECO:0000269|PubMed:16239426, ECO:0000269|PubMed:16838277}; Single-pass type II membrane protein {ECO:0000269|PubMed:14739280, ECO:0000269|PubMed:15548716, ECO:0000269|PubMed:16239426, ECO:0000269|PubMed:16838277}. Note=Ligand binding leads to internalization.	1
	11190-129	YMEL1	Q96TA2	YME1L1	773	86455					SUBCELLULAR LOCATION: Mitochondrion inner membrane {ECO:0000269|PubMed:10843804, ECO:0000269|PubMed:22262461}. Mitochondrion {ECO:0000269|PubMed:26923599, ECO:0000269|PubMed:27495975}.	0
	11192-168	TINAL	Q9GZM7	TINAGL1	467	52387				O95429; P59991; Q99697-2; O75360; Q15645; P59991; Q9BYR5; Q7Z3S9; Q93062; Q15645	SUBCELLULAR LOCATION: Secreted {ECO:0000269|PubMed:10799322, ECO:0000269|PubMed:11170462}.	10
	11193-27	HNF1A	P20823	HNF1A	631	67356				Q9Y463; P61457; Q92786	SUBCELLULAR LOCATION: Nucleus {ECO:0000255|PROSITE-ProRule:PRU00108, ECO:0000269|PubMed:10966642, ECO:0000269|PubMed:38018242}.	3
	11194-6	SIT1	Q9Y3P8	SIT1	196	21126				Q9BQE5; O95393; A0PK11; O43736; Q13021; P26678; P55061; Q9NV12; Q86UF1; O75841	SUBCELLULAR LOCATION: Cell membrane {ECO:0000269|PubMed:10209036}; Single-pass type I membrane protein {ECO:0000269|PubMed:10209036}.	10
	11196-31	Collagen alpha-3(VI):BPTI/Kunitz inhibitor	P12111	COL6A3	3177	343669					SUBCELLULAR LOCATION: Secreted, extracellular space, extracellular matrix {ECO:0000250}.	0
	11198-37	CR3L1	Q96BA8	CREB3L1	519	57005				Q08AM2; Q9UHX3; Q15848; Q9NRZ7; Q9NRZ5; Q9NUQ2; Q9BVK2; Q86W74-2; Q16853; P05090; Q96PS8; P41181; Q9H2C2; P07306; O15155; O95393; Q12983; Q6PL45-2; Q96F05; Q8WVX3-2; P01031; Q8NHW4; P19397; P21854; A0A0S2Z5R8; Q9BXR6; P13569; Q9H5X1; Q9NWW5; Q96MX0; Q96FZ5; Q6PI25; Q4VAQ0; P21964; Q5RI15; Q68CJ9; Q8N6G5; Q4LDR2; O14569; P78329; Q9UPQ8; Q15125; P54852; O75355-2; Q9UKR5; Q7Z2K6; Q7L5A8; Q92520; Q96…	SUBCELLULAR LOCATION: [Cyclic AMP-responsive element-binding protein 3-like protein 1]: Endoplasmic reticulum membrane {ECO:0000269|PubMed:12054625, ECO:0000269|PubMed:16417584, ECO:0000269|PubMed:25310401}; Single-pass type II membrane protein. Note=ER membrane resident protein. Upon ER stress, translocated to the Golgi apparatus where it is cleaved. The cytosolic N-terminal fragment (processed …	189
	11200-52	C1QR1	Q9NPY3	CD93	652	68560					SUBCELLULAR LOCATION: Membrane; Single-pass type I membrane protein.	0
	11201-19	TRUA	Q9Y606	PUS1	427	47470					SUBCELLULAR LOCATION: [Isoform 1]: Mitochondrion {ECO:0000269|PubMed:17056637, ECO:0000305|PubMed:15772074}.; SUBCELLULAR LOCATION: [Isoform 2]: Nucleus {ECO:0000269|PubMed:17056637, ECO:0000305|PubMed:15772074}. Cytoplasm {ECO:0000305|PubMed:15772074}.	0
	11202-70	TBX5	Q99593	TBX5	518	57711				Q9UQB8-6; P46937; O75800; Q08369; P52952	SUBCELLULAR LOCATION: Nucleus {ECO:0000255|PROSITE-ProRule:PRU00201, ECO:0000269|PubMed:29174768}. Cytoplasm {ECO:0000269|PubMed:29174768}. Note=Shuttles between the cytoplasm and the nucleus. Acetylation at Lys-339 promotes nuclear retention. {ECO:0000269|PubMed:29174768}.	5
	11203-97	KPYR	P30613	PKLR	574	61830				Q9UBL6-2	P30613	1
	11204-80	CXAR	P78310	CXADR	365	40030				Q86W74-2; Q92520; P21145	SUBCELLULAR LOCATION: [Isoform 1]: Cell membrane {ECO:0000269|PubMed:15533241}; Single-pass type I membrane protein {ECO:0000255}. Basolateral cell membrane {ECO:0000269|PubMed:11316797, ECO:0000269|PubMed:12021372, ECO:0000269|PubMed:12297051, ECO:0000269|PubMed:15364909}; Single-pass type I membrane protein {ECO:0000255}. Cell junction, tight junction {ECO:0000269|PubMed:11734628, ECO:0000269|P…	3
	11205-10	Integrin beta-7	P26010	ITGB7	798	86903				P21333; P13612; P21333	SUBCELLULAR LOCATION: Cell membrane {ECO:0000305}; Single-pass type I membrane protein {ECO:0000255}.	3
	11207-3	Macrophage scavenger receptor:CD	P21757	MSR1	451	49762				P27449; Q7L5A8; Q86VS8; O95214; Q6FHL7; Q13021; Q16617; Q96IW7; Q7TQ77	SUBCELLULAR LOCATION: Membrane; Single-pass type II membrane protein.	9
	11208-15	NAGPA	Q9UK23	NAGPA	515	56073					SUBCELLULAR LOCATION: Golgi apparatus, Golgi stack membrane {ECO:0000269|PubMed:12058031}; Single-pass type I membrane protein {ECO:0000269|PubMed:12058031}. Golgi apparatus, trans-Golgi network {ECO:0000269|PubMed:12058031}. Note=Cis/medial Golgi.	0
	11211-7	TBCE	Q15813	TBCE	527	59346					SUBCELLULAR LOCATION: Cytoplasm {ECO:0000250}. Cytoplasm, cytoskeleton {ECO:0000250}.	0
	11212-7	TXND5	Q8NBS9	TXNDC5	432	47629				Q13162; Q9UHD9; O08807	SUBCELLULAR LOCATION: Endoplasmic reticulum lumen {ECO:0000250|UniProtKB:Q91W90, ECO:0000255|PROSITE-ProRule:PRU10138}.	3
	11214-40	DNJB9	Q9UBS3	DNAJB9	223	25518					SUBCELLULAR LOCATION: Endoplasmic reticulum lumen {ECO:0000250|UniProtKB:Q9QYI6}.	0
	11215-6	CAD15:CD	P55291	CDH15	814	88916				O43765; Q96EQ0; Q9UHD9	SUBCELLULAR LOCATION: Cell membrane; Single-pass type I membrane protein.	3
	11217-16	CTBP1	Q13363	CTBP1	440	47535				O00257; Q13363; P56545; Q9BXL5; Q14526; O43474; Q96JN0; Q8N3X6; P48552; Q9Y5P3; Q9NYB0; Q96EK4; Q99592; Q8N895; Q92618; A2APF7; Q9H6U6; P55273; Q76N32; Q49AN0; Q13363-2; P56545; P56545-3; A0A0S2Z5I3; I6L9A0; O15409; P09067; Q13422; Q13422-7; Q9Y4X4; P57682; P45984; O94818-2; Q96MY1; Q9NQ66; Q13131; Q15583; Q15583-2; Q63HK5; Q99592	SUBCELLULAR LOCATION: Cytoplasm {ECO:0000269|PubMed:12679040}. Nucleus {ECO:0000269|PubMed:12679040}.	40
	11218-23	TPMT	P51580	TPMT	245	28180	BIOPHYSICOCHEMICAL PROPERTIES: pH dependence: Optimum pH is 7.5. {ECO:0000269|PubMed:657528};			Q8TAP4-4; Q15047-2; P61981	SUBCELLULAR LOCATION: Cytoplasm.	3
	11218-84	TPMT	P51580	TPMT	245	28180	BIOPHYSICOCHEMICAL PROPERTIES: pH dependence: Optimum pH is 7.5. {ECO:0000269|PubMed:657528};			Q8TAP4-4; Q15047-2; P61981	SUBCELLULAR LOCATION: Cytoplasm.	3
	11219-95	FGFP3	Q8TAT2	FGFBP3	258	27590					SUBCELLULAR LOCATION: Secreted {ECO:0000269|PubMed:18669637}.	0
	11220-53	CJ105	Q8TEF2	C10orf105	133	14519					SUBCELLULAR LOCATION: Membrane {ECO:0000305}; Single-pass membrane protein {ECO:0000305}.	0
	11223-1	TM154	Q6P9G4	TMEM154	183	20498				O14569; Q9BWH2; Q9H0Q3; O43681; P02724; P30301; Q59EV6; O43765; Q96G79; B2RUZ4	SUBCELLULAR LOCATION: Membrane {ECO:0000305}; Single-pass type I membrane protein {ECO:0000305}.	10
	11226-16	UBE3A	Q05086	UBE3A	875	100688				Q14566; Q06413; P55036; P17735; P04637; P03126; P04019; P06462; P06463; P06931; P36799; Q77E16; Q9NZD4; Q8TDY4; Q7Z3C6; Q99613; O95714; Q2WGJ6; Q14566; P55036; A1L4G7; Q5U5U6; B3KPL7; O75874; Q9Y4F3; Q92570; Q6NTF9-3; Q92966; P17735; Q9NUH8; P0CG48; A0A2K7P776	SUBCELLULAR LOCATION: Cytoplasm {ECO:0000250|UniProtKB:O08759}. Nucleus {ECO:0000250|UniProtKB:O08759}.	32
	11227-31	TBL2	Q9Y4P3	TBL2	447	49798					Q9Y4P3	0
	11228-37	RIC3	Q7Z5B4	RIC3	369	41092				Q07817; Q9NWW5; Q7L5A8; Q969F0; O14653; Q9NZG7; A5D903; Q86Y82; O15400; Q969X1; Q9UIK5; P17152; Q8N2M4; Q9Y228; O95070	SUBCELLULAR LOCATION: [Isoform 1]: Endoplasmic reticulum membrane; Single-pass membrane protein.; SUBCELLULAR LOCATION: [Isoform 2]: Endoplasmic reticulum membrane; Single-pass membrane protein. Golgi apparatus membrane; Single-pass membrane protein.	15
	11229-16	ERN1	O75460	ERN1	977	109735				Q07812; O75460; P11021; Q86TM6; Q9H2K8; Q12933; Q969M3; O08734; Q07813; P20029; O75460-1; P11021; Q13438; Q9UBV2; Q86TM6; Q6DHV7-2; Q96MA6; Q66PJ3-4; Q9UBL3; Q96FT7-4; Q8TBE0; Q9NNX6-10; P38936; Q96EY1-3; Q92782-2; O77932; Q06547-2; Q06547-3; P52655; Q0VD86; Q92615; Q6PHZ7; Q6GQQ9-2; Q8N2H9-4; O15534; Q58EX7-2; Q5SXH7-1; Q14181; Q9UHI5; O14544; Q496A3; Q8IUR5-4; P49459; Q9NX94; Q9BYN7-2; Q3KNS6-3…	SUBCELLULAR LOCATION: Endoplasmic reticulum membrane {ECO:0000269|PubMed:9637683}; Single-pass type I membrane protein {ECO:0000269|PubMed:9637683}.	47
	11231-12	ADXL	Q6P4F2	FDX2	183	19521				Q969G2; Q6FHY5	SUBCELLULAR LOCATION: Mitochondrion {ECO:0000269|PubMed:20547883, ECO:0000269|PubMed:24281368}. Mitochondrion matrix {ECO:0000250|UniProtKB:P10109}.	2
	11232-46	Holo-TC I	P20061	TCN1	433	48207				Q8WXH2	SUBCELLULAR LOCATION: Secreted.	1
	11237-49	PCOC1	Q15113	PCOLCE	449	47972				PRO_0000000092 [P05067]; P13497; PRO_0000005794 [P39060]; P20908; P07996; P07589; P18828; P43407; O35988	SUBCELLULAR LOCATION: Secreted.	9
	11239-49	TMPS6	Q8IU80	TMPRSS6	811	90000				Q86V38; P02489; Q14204; Q92876; Q6ZVN8	SUBCELLULAR LOCATION: Cell membrane {ECO:0000269|PubMed:18976966, ECO:0000269|PubMed:20518742, ECO:0000269|PubMed:25588876}; Single-pass type II membrane protein {ECO:0000269|PubMed:20518742}. Note=The processed, activated two-chains form is released in the extracellular space. {ECO:0000269|PubMed:25156943}.	5
	11241-8	ARLY	P04424	ASL	464	51658				P04424; Q9BTE3-2; Q96HA8; O75382	P04424	4
	11242-33	TGM1	P22735	TGM1	817	89787				P28330; P05187; Q9BXJ1-2; P55212; Q8NE01; Q9UGL9; Q92608; P09211; P13284; Q969P0; P16144-2; Q15040; Q9BQ66; P26371; P13473-2; Q5T7P3; Q5T753; Q5TA76; Q5TA78; Q86VE0; Q92692-2; Q9Y5Y2; O75400-2; Q14162; Q9Y371; Q9BR01; B2RWP4; P22735; Q8WVR3; Q6EMK4; Q8IW00	SUBCELLULAR LOCATION: Membrane {ECO:0000269|PubMed:17762858}; Lipid-anchor {ECO:0000305|PubMed:17762858}.	31
	11243-90	GPR110	Q5T601	ADGRF1	910	101365				P50148; Q5JWF2	SUBCELLULAR LOCATION: Cell membrane {ECO:0000269|PubMed:20149256}; Multi-pass membrane protein {ECO:0000255}.; SUBCELLULAR LOCATION: [Isoform 2]: Secreted {ECO:0000269|PubMed:20149256}.	2
	11245-43	filamin A:CH1	P21333	FLNA	2647	280739				Q8N264; O95067; P46108; O75369; Q12948; P51114; P62993; P08514-1; P05556; P05556-1; P05106; P26010; P26010-1; O14786; P35372; Q86SQ0; Q9BYB0; P07228; PRO_0000037548 [Q9WMX2]; PRO_0000037551 [Q9WMX2]; Q6UY14-3; Q9XRX5-2; P05067; Q14457; Q96IK1-2; Q9BSJ5; Q96NX5; Q8N5S9-2; Q6ZP82-1; Q8IUI8; P53672; A8MQ03; Q96D03; O00472; P07148; Q6P1L5; Q8TAK5; F2Z2M7; Q9Y4H4; P17066; Q9UBY9; P80217-2; Q9UKP3-2; Q…	SUBCELLULAR LOCATION: Cytoplasm, cell cortex {ECO:0000269|PubMed:16291724}. Cytoplasm, cytoskeleton {ECO:0000250|UniProtKB:Q8BTM8}. Perikaryon {ECO:0000250|UniProtKB:Q8BTM8}. Cell projection, growth cone {ECO:0000250|UniProtKB:Q8BTM8}. Note=Colocalizes with CPMR1 in the central region of DRG neuron growth cone (By similarity). Following SEMA3A stimulation of DRG neurons, colocalizes with F-actin …	73
	11246-3	LPLC1	Q8TDL5	BPIFB1	484	52442					SUBCELLULAR LOCATION: Secreted {ECO:0000250}.	0
	11247-20	NAGS	Q8N159	NAGS	534	58156					SUBCELLULAR LOCATION: Mitochondrion matrix {ECO:0000305|PubMed:7126172}.	0
	11248-43	HEM4	P10746	UROS	265	28628	BIOPHYSICOCHEMICAL PROPERTIES: pH dependence: Optimum pH is 8.2. {ECO:0000269|PubMed:18004775};				P10746	0
	11252-30	LRCH4:CH	O75427	LRCH4	683	73450				P00387; Q96HP0; Q96N67; Q8NF50-3; A1L3X0; Q8NBQ5; Q8N6L0; Q6A162; P60409; P60410; Q99750; Q7Z3S9; Q86VR2; Q6P5S7; Q9Y2Z0	SUBCELLULAR LOCATION: Cell membrane {ECO:0000250|UniProtKB:Q921G6}; Single-pass membrane protein {ECO:0000255}.	15
	11254-13	PPN	O95428	PAPLN	1278	137700					SUBCELLULAR LOCATION: Secreted {ECO:0000305}.	0
	11257-1	DHPR	P09417	QDPR	244	25790					P09417	0
	11258-41	MAdCAM-1	Q13477	MADCAM1	382	40155					SUBCELLULAR LOCATION: Membrane; Single-pass type I membrane protein.	0
	11260-47	SPA4L	Q8TC36	SUN5	379	43081				Q9NPE6	SUBCELLULAR LOCATION: Nucleus inner membrane {ECO:0000305|PubMed:27640305}; Single-pass membrane protein {ECO:0000250|UniProtKB:Q9DA32}. Golgi apparatus {ECO:0000250|UniProtKB:Q9DA32}. Note=During spermiogenesis, traffics through the Golgi apparatus before reaching the round spermatid inner membrane of the nuclear envelope and later migrates to the coupling apparatus of the sperm during sperm hea…	1
	11262-39	TRABD	Q9H4I3	TRABD	376	42321					Q9H4I3	0
	11263-57	CASQ1	P31415	CASQ1	396	45160				Q8NHY3	SUBCELLULAR LOCATION: Endoplasmic reticulum {ECO:0000269|PubMed:27185316, ECO:0000269|PubMed:28895244}. Sarcoplasmic reticulum {ECO:0000269|PubMed:27196359}. Sarcoplasmic reticulum lumen {ECO:0000250|UniProtKB:P07221}. Sarcoplasmic reticulum membrane; Peripheral membrane protein; Lumenal side {ECO:0000250|UniProtKB:P07221}. Mitochondrion matrix {ECO:0000250|UniProtKB:O09165}. Note=This isoform of…	1
	11264-33	XDH	P47989	XDH	1333	146424				Q9Y3R0-3	SUBCELLULAR LOCATION: Cytoplasm {ECO:0000250}. Peroxisome {ECO:0000250}. Secreted.	1
	11265-8	Retinal dehydrogenase 1	P00352	ALDH1A1	501	54862	BIOPHYSICOCHEMICAL PROPERTIES: pH dependence: Optimum pH is 7.1-9 for the 3-deoxyglucosone dehydrogenase activity. {ECO:0000269|PubMed:17175089};			P09172; P14136; Q8WXH2	SUBCELLULAR LOCATION: Cytoplasm, cytosol {ECO:0000269|PubMed:12941160}. Cell projection, axon {ECO:0000250|UniProtKB:P24549}.	3
	11266-8	SELPL:ECD	Q14242	SELPLG	412	43201				P16109; Q7Z614	SUBCELLULAR LOCATION: Membrane; Single-pass type I membrane protein.	2
	11270-17	CHC10	Q8WYQ3	CHCHD10	142	14149				Q9Y6H1; Q16891	SUBCELLULAR LOCATION: Mitochondrion intermembrane space {ECO:0000269|PubMed:24934289}. Note=Enriched at the cristae junctions. {ECO:0000269|PubMed:24934289}.	2
	11273-176	GSTT2	P0CG30	GSTT2B	244	27507				P13569	SUBCELLULAR LOCATION: Cytoplasm, cytosol {ECO:0000269|PubMed:1417752}.	1
	11275-94	LRP1B	Q9NZR2	LRP1B	4599	515498				P05067; P43681; P63151	SUBCELLULAR LOCATION: Membrane {ECO:0000305}; Single-pass type I membrane protein {ECO:0000305}.	3
	11277-23	ATF6A	P18850	ATF6	670	74585				P18850; Q99941; Q68CJ9; Q53ET0; P11021; P17861; Q3U182	SUBCELLULAR LOCATION: Endoplasmic reticulum membrane {ECO:0000269|PubMed:10564271, ECO:0000269|PubMed:12782636}; Single-pass type II membrane protein {ECO:0000255}. Golgi apparatus membrane {ECO:0000269|PubMed:12782636}; Single-pass type II membrane protein {ECO:0000255}. Note=Translocates from the endoplasmic reticulum to the Golgi, where it is processed. {ECO:0000269|PubMed:12782636}.; SUBCELLU…	7
	11278-4	COL11A2	P13942	COL11A2	1736	171791				Q16832	SUBCELLULAR LOCATION: Secreted, extracellular space, extracellular matrix {ECO:0000255|PROSITE-ProRule:PRU00793}.	1
	11279-42	GABR1	Q9UBS5	GABBR1	961	108320				O75899; O15354; P61244; P16333; P46459; O75899	SUBCELLULAR LOCATION: Cell membrane {ECO:0000269|PubMed:15617512}; Multi-pass membrane protein {ECO:0000305}. Postsynaptic cell membrane {ECO:0000250|UniProtKB:Q9Z0U4}; Multi-pass membrane protein {ECO:0000305}. Cell projection, dendrite {ECO:0000250|UniProtKB:Q9Z0U4}. Note=Colocalizes with ATF4 in hippocampal neuron dendritic membranes (By similarity). Coexpression of GABBR1 and GABBR2 is requir…	6
	11280-6	DCE1	Q99259	GAD1	594	66897				Q6RW13; Q6RW13-2; Q96DZ9; Q96DZ9-2; P46952; Q969L2; P16333; Q13188	Q99259	8
	11281-6	GRB7	Q14451	GRB7	532	59681				P10275; P54762; P04626; P21860; Q14451; O00165; Q8NC69; P10721; Q8IWV1; Q5SQ64; Q8TAK6; P09619; Q05397; Q92730; Q9NQ86; P62157; P0DP29; Q8IUR6; Q9H5Z6-2; A0A0C3SFZ9; Q8NC69; Q8IWV1-3; Q9NRD5; Q96MF2; Q99081-3; O43548; Q96BQ3; O75604	SUBCELLULAR LOCATION: Cytoplasm {ECO:0000269|PubMed:10893408, ECO:0000269|PubMed:12021278, ECO:0000269|PubMed:18853468}. Cell junction, focal adhesion {ECO:0000269|PubMed:10893408, ECO:0000269|PubMed:12021278}. Cell membrane; Peripheral membrane protein; Cytoplasmic side {ECO:0000269|PubMed:10893408, ECO:0000269|PubMed:12021278, ECO:0000269|PubMed:18853468}. Cytoplasmic granule {ECO:0000250|UniPr…	28
	11282-16	Macrophage scavenger receptor:ECD	P21757	MSR1	451	49762				P27449; Q7L5A8; Q86VS8; O95214; Q6FHL7; Q13021; Q16617; Q96IW7; Q7TQ77	SUBCELLULAR LOCATION: Membrane; Single-pass type II membrane protein.	9
	11283-13	DCAF5	Q96JK2	DCAF5	942	103963				P26358; Q96JM7	Q96JK2	2
	11284-24	LAIR1	Q6GTX8	LAIR1	287	31469				P29350	SUBCELLULAR LOCATION: Cell membrane {ECO:0000269|PubMed:10229813, ECO:0000269|PubMed:11160222, ECO:0000269|PubMed:9285412}; Single-pass type I membrane protein {ECO:0000269|PubMed:10229813, ECO:0000269|PubMed:11160222, ECO:0000269|PubMed:9285412}.	1
	11285-8	CD34	P28906	CD34	385	40716				O95994	SUBCELLULAR LOCATION: Membrane; Single-pass type I membrane protein.	1
	11286-78	SELS	Q9BQE4	SELENOS	189	21163				Q6Q788; PRO_0000449625 [P0DTD1]; Q01853	SUBCELLULAR LOCATION: Endoplasmic reticulum membrane; Single-pass membrane protein. Cytoplasm {ECO:0000250}.	3
	11287-14	Cytochrome b5	P00167	CYB5A	134	15330				P28799; O60333-2; A0A6Q8PF08; Q9Y3C5; O76024	SUBCELLULAR LOCATION: [Isoform 1]: Endoplasmic reticulum membrane; Single-pass membrane protein; Cytoplasmic side. Microsome membrane; Single-pass membrane protein; Cytoplasmic side.; SUBCELLULAR LOCATION: [Isoform 2]: Cytoplasm.	5
	11288-26	5NTC	P49902	NT5C2	561	64970				P48047; P51116; Q8IVS8; Q7L9L4; Q86TA1; Q70IA8; Q9Y5B8; Q6ZVK8; O00560	SUBCELLULAR LOCATION: Cytoplasm, cytosol {ECO:0000269|PubMed:9371705}.	9
	11289-31	KC1D	P48730	CSNK1D	415	47330				P05067; Q49A88-3; Q6PGQ1; Q92997; O60447; Q9H2S9; Q96LR2; Q9BRK4; Q00987; Q9P286; O15055; O75382; Q9C026; P62258; Q96BR9; Q5T7W0; Q60838; P05067; Q92624; Q96GW7; Q8IU99; Q03135; P45973; P06850; Q01658; Q9BS26; P35637; P17302; Q9H8Y8; P25098; Q00403; Q9Y5Q9; P42858; Q14114-3; Q5S007; Q16539; Q96L34; P35240-4; Q6ZW49; O14494; A0A6Q8PF08; P17612; P07602; P54725; P04271; Q8WTV0; P50454; Q8IUQ4-2; P84…	SUBCELLULAR LOCATION: Cytoplasm. Nucleus. Cytoplasm, cytoskeleton, microtubule organizing center, centrosome {ECO:0000269|PubMed:14654843}. Cytoplasm, perinuclear region. Cell membrane. Cytoplasm, cytoskeleton, spindle. Golgi apparatus. Note=Localized at mitotic spindle microtubules, and at the centrosomes and interphase in interphase cells. Recruited to the spindle apparatus and the centrosomes …	58
	11292-13	SCAR3:region 2	Q6AZY7	SCARA3	606	65137				O43760; P05067; P19404	SUBCELLULAR LOCATION: Endoplasmic reticulum membrane {ECO:0000269|PubMed:9580669}; Single-pass type II membrane protein {ECO:0000269|PubMed:9580669}. Golgi apparatus membrane {ECO:0000269|PubMed:9580669}; Single-pass type II membrane protein {ECO:0000269|PubMed:9580669}. Note=Endoplasmic reticulum and/or Golgi.	3
	11293-14	LRRN1:CD	Q6UXK5	LRRN1	716	80716				Q13077	SUBCELLULAR LOCATION: Membrane {ECO:0000305}; Single-pass type I membrane protein {ECO:0000305}.	1
	11294-7	TMCC3:region 2	Q9ULS5	TMCC3	477	53785				O15482	SUBCELLULAR LOCATION: Endoplasmic reticulum membrane {ECO:0000269|PubMed:24454821, ECO:0000269|PubMed:30220460}; Multi-pass membrane protein {ECO:0000255}. Note=Concentrates in discrete patches along peripheral endoplasmic reticulum tubules. {ECO:0000269|PubMed:30220460}.	1
	11297-54	NOTC2	Q04721	NOTCH2	2471	265405					SUBCELLULAR LOCATION: [Notch 2 extracellular truncation]: Cell membrane {ECO:0000269|PubMed:29329397, ECO:0000269|PubMed:9244302}; Single-pass type I membrane protein {ECO:0000269|PubMed:9244302}.; SUBCELLULAR LOCATION: [Notch 2 intracellular domain]: Nucleus {ECO:0000269|PubMed:25985737}. Cytoplasm {ECO:0000269|PubMed:25985737}. Note=Following proteolytical processing NICD is translocated to the…	0
	11300-32	SORT	Q99523	SORT1	831	92068				Q96K78; P23560-2; Q6PL45-2; Q8TBE1; P26441; Q92520; Q9UJY5; P06280; P28799; P05231; P42702; P30533; P01138; PRO_0000019599 [P01138]; P04629; Q16288; Q8WY21; PRO_0000033162 [Q99523]; P02787; P01266; O95183; Q9UBQ0-2; P83714; P11151; Q9JLC4; P06882; P05067-4	SUBCELLULAR LOCATION: Golgi apparatus, Golgi stack membrane {ECO:0000269|PubMed:16787399, ECO:0000269|PubMed:18817523}; Single-pass type I membrane protein {ECO:0000305}. Endosome membrane {ECO:0000269|PubMed:18817523}; Single-pass type I membrane protein {ECO:0000305}. Endoplasmic reticulum membrane {ECO:0000305}; Single-pass type I membrane protein {ECO:0000305}. Nucleus membrane {ECO:0000305};…	27
	11302-237	TENR	Q92752	TNR	1358	149562					SUBCELLULAR LOCATION: Secreted, extracellular space, extracellular matrix.	0
	11303-7	SAMH1	Q9Y3Z3	SAMHD1	626	72201				Q08380; Q9Y3Z3; P58753	SUBCELLULAR LOCATION: Nucleus {ECO:0000269|PubMed:19525956, ECO:0000269|PubMed:23092512, ECO:0000269|PubMed:23858451, ECO:0000269|PubMed:24035396, ECO:0000269|PubMed:28229507, ECO:0000269|PubMed:28871089}. Chromosome {ECO:0000269|PubMed:28834754}. Note=Localizes to sites of DNA double-strand breaks in response to DNA damage. {ECO:0000269|PubMed:28834754}.	3
	11307-33	WWP1	Q9H0M0	WWP1	922	105202				Q8N5I2; Q96B67; P54252; Q16630; Q96D16; P84022; Q9BUZ4; Q8WU02	SUBCELLULAR LOCATION: Cytoplasm {ECO:0000250}. Cell membrane {ECO:0000250}; Peripheral membrane protein {ECO:0000250}. Nucleus {ECO:0000250}.	8
	11308-8	CR3L4	Q8TEY5	CREB3L4	395	43432				O43681	SUBCELLULAR LOCATION: Endoplasmic reticulum membrane; Single-pass type II membrane protein. Golgi apparatus membrane {ECO:0000305}; Single-pass type II membrane protein {ECO:0000305}. Note=May also be located in Golgi apparatus.; SUBCELLULAR LOCATION: [Processed cyclic AMP-responsive element-binding protein 3-like protein 4]: Nucleus. Note=Under ER stress the cleaved N-terminal cytoplasmic domain…	1
	11310-8	Desmoglein-3	P32926	DSG3	999	107533					SUBCELLULAR LOCATION: Cell membrane {ECO:0000305}; Single-pass type I membrane protein {ECO:0000255}. Cell junction, desmosome {ECO:0000305}.	0
	11311-79	RAG-1	P15918	RAG1	1043	119097				P16333	SUBCELLULAR LOCATION: Nucleus {ECO:0000255|PROSITE-ProRule:PRU00820}.	1
	11312-40	PMS2	P54278	PMS2	862	95797				P40692; O15350; Q6FHY5	SUBCELLULAR LOCATION: Nucleus {ECO:0000269|PubMed:23709753, ECO:0000269|PubMed:30653781}.	3
	11313-100	PHS	P61457	PCBD1	104	12000				Q9UKV3; P05067; P51116; Q9H8Y8; P20823; P35680; Q63ZY3; Q8TBB1; Q96HA8; P61457; Q9NRD5; P25786; O00560; Q07654; A0A0S2Z5X4	SUBCELLULAR LOCATION: Cytoplasm {ECO:0000269|PubMed:24204001}. Nucleus {ECO:0000269|PubMed:24204001}. Note=Recruited to the nucleus through the interaction with HNF1B. {ECO:0000269|PubMed:24204001}.	15
	11315-148	PPM1D	O15297	PPM1D	605	66675				P16104; Q00987; Q13950	SUBCELLULAR LOCATION: Nucleus {ECO:0000269|PubMed:28343630, ECO:0000269|PubMed:9177166}. Cytoplasm, cytosol {ECO:0000269|PubMed:28343630}.	3
	11318-20	Apo A-V	Q6Q788	APOA5	366	41213				Q96CM8; O95393; Q96MX0; Q96DZ9-2; Q9NX76; Q8NDC4; Q9HB07; Q9BQE4; A0PK00; Q96HH6; Q9BTV4; P49638; O95070	SUBCELLULAR LOCATION: Secreted {ECO:0000269|PubMed:12810715}. Early endosome {ECO:0000269|PubMed:18603531}. Late endosome {ECO:0000269|PubMed:18603531}. Golgi apparatus, trans-Golgi network {ECO:0000269|PubMed:18603531}. Note=In the presence of SORL1, internalized to early endosomes, sorted in a retrograde fashion to late endosomes, from which a portion is sent to lysosomes and degradation, anoth…	13
	11319-106	MRE11	P49959	MRE11	708	80593				Q9BXW9; P16104; P42858; P49959; O60934; O75943; Q99708; P03243-1	SUBCELLULAR LOCATION: Nucleus {ECO:0000269|PubMed:10783165, ECO:0000269|PubMed:26215093}. Chromosome {ECO:0000269|PubMed:15916964, ECO:0000269|PubMed:26215093, ECO:0000269|PubMed:26240375, ECO:0000269|PubMed:28512243, ECO:0000269|PubMed:30612738}. Chromosome, telomere {ECO:0000269|PubMed:10888888, ECO:0000269|PubMed:36050397}. Note=Localizes to DNA double-strand breaks (DSBs). {ECO:0000269|PubMed…	8
	11320-29	CHFR	Q96EP1	CHFR	664	73386				P51668; P62837; Q96LR5; Q969T4	SUBCELLULAR LOCATION: Nucleus, PML body {ECO:0000269|PubMed:11912157, ECO:0000269|PubMed:15467728, ECO:0000269|PubMed:18172500}.	4
	11324-3	PXDNL	A1KZ92	PXDNL	1463	163686					SUBCELLULAR LOCATION: Secreted {ECO:0000269|PubMed:24253521}. Endoplasmic reticulum {ECO:0000269|PubMed:24253521}. Cell membrane {ECO:0000269|PubMed:24253521}.; SUBCELLULAR LOCATION: [Isoform PMR1]: Cytoplasm. Note=Associates with polysomes.	0
	11325-8	BTG2	P78543	BTG2	158	17416				P10275; Q9UIV1; Q9UFF9; Q60809	P78543	4
	11327-56	CLK2	P49760	CLK2	499	60090				Q9BZE9; Q8WUQ7; Q8N2M8; P49759-3; P49760; P49761; Q8N684; Q96D03; P42892; Q08426; Q53SE7; Q9BX10; O95198; Q8TBB1; Q9P127; Q9BYD3; Q9UBU9; P04553; Q8NAV1; Q14498; O76064; D3DU92; Q15287; Q9BUV0; O00560; Q8TAD8; P08621; P78362; Q8IYB3; P84103; B2RWP4; P14373; Q86XT4; Q01081-2; Q7KZS0; Q96MU7; P52737; O14978; Q96PQ6; Q53GI3; Q8TD17; Q9C0F3; Q8IYI8; Q8WTR7; Q8N8L2; Q96NG5; Q96H86; Q9H5H4; Q96EG3; Q15…	SUBCELLULAR LOCATION: Nucleus {ECO:0000269|PubMed:28289210}.; SUBCELLULAR LOCATION: [Isoform 1]: Nucleus {ECO:0000269|PubMed:9637771}. Nucleus speckle {ECO:0000269|PubMed:9637771}. Note=Inhibition of phosphorylation at Ser-142 results in accumulation in the nuclear speckle. {ECO:0000250|UniProtKB:O35491}.; SUBCELLULAR LOCATION: [Isoform 2]: Nucleus speckle {ECO:0000269|PubMed:9637771}. Note=Co-lo…	53
	11328-9	USB1	Q9BQ65	USB1	265	30268	BIOPHYSICOCHEMICAL PROPERTIES: pH dependence: Optimum pH is 7.5. {ECO:0000269|PubMed:28887445, ECO:0000269|PubMed:30215753};				SUBCELLULAR LOCATION: Nucleus {ECO:0000255|HAMAP-Rule:MF_03040, ECO:0000269|PubMed:22899009, ECO:0000269|PubMed:23022480}.	0
	11330-15	CSK2B	P67870	CSNK2B	215	24942				Q8N9N5-2; O00555; O00257-3; P68400; P19784; P67870; P01037; Q9NVL1-2; Q9BZE0; P09067; Q9C086; Q8IVT4; Q8NEJ9; Q16656-4; Q96HA8; Q6VY07; Q9BSJ6; Q9NZH5-2; Q14498; Q99496; P51812; Q8WU57; Q96EB6; Q7Z6R9; O43711; Q9BYV2; Q12792; Q9NZC7-5; P17023; Q86VK4-3; Q9WTL8; Q9JK25; O08785; P97784	SUBCELLULAR LOCATION: Nucleus {ECO:0000269|PubMed:31341047}.	34
	11333-82	RHG25	P42331	ARHGAP25	645	73435				P40227; Q6ZTQ4; Q8N7X4; P45880	P42331	4
	11334-7	LIRB3	O75022	LILRB3	631	69386				P05783; P05787; P29350	SUBCELLULAR LOCATION: Cell membrane; Single-pass type I membrane protein.	3
	11336-9	FANCF	Q9NPI8	FANCF	374	42254				O15360; O15287; P42858; Q8WWU5-7	SUBCELLULAR LOCATION: Nucleus {ECO:0000269|PubMed:11063725, ECO:0000269|PubMed:18550849}.	4
	11338-49	BLK	P51451	BLK	505	57706				P10275; Q8NDB2; Q13490; P46109; O43281; O43281-2; P00533; Q96Q35-2; P51114-2; P51116; Q13480; Q13322-4; O75031; P08238; Q9UKT9; Q96N16; P10721; Q9UJV3-2; Q9NRD5; P27986-2; Q92569; P49023-2; O14796; Q13239-3; O14543; Q9BWW4; Q9UGK3; P40763; O95551; P08670; A0A0C4DGF1; B2RXF5; Q96BR9; Q6NX45	SUBCELLULAR LOCATION: Cell membrane {ECO:0000250}; Lipid-anchor {ECO:0000250}. Note=Present and active in lipid rafts. Membrane location is required for the phosphorylation of CD79A and CD79B (By similarity). {ECO:0000250}.	34
	11342-59	PXDC2:CD	Q6UX71	PLXDC2	529	59583				A2APF7	SUBCELLULAR LOCATION: Membrane {ECO:0000305}; Single-pass type I membrane protein {ECO:0000305}.	1
	11347-9	Transaldolase	P37837	TALDO1	337	37540				P42858; Q9NYB0	SUBCELLULAR LOCATION: [Isoform 1]: Nucleus {ECO:0000250|UniProtKB:Q93092}. Cytoplasm {ECO:0000250|UniProtKB:Q93092}. Note=Shuttles between the nucleus and the cytoplasm. Actively transported into the nucleus in an importin alpha/beta-dependent manner. Exported into the cytoplasm by CRM1. {ECO:0000250|UniProtKB:Q93092}.; SUBCELLULAR LOCATION: [Isoform 2]: Cytoplasm {ECO:0000250|UniProtKB:Q93092}. …	2
	11348-132	P4HA2	O15460	P4HA2	535	60902				P50570-2; Q13643	SUBCELLULAR LOCATION: Endoplasmic reticulum lumen.	2
	11350-30	CHIP	Q9UNE7	STUB1	303	34856				P01023; Q96AP0; P61158; A0A0S2Z5Q7; Q86WG3; Q99933; O95816; O95817; J3KQ12; Q9UQM7; Q9NRJ3; Q8N5K1; Q8NE08; P21964-2; Q15438; P53355; G5E9A7; Q8WXU2-2; A0AVK6; P00533; O00471; O75344; Q9BZS1; P06241; P22466; Q53GS7; P28799; P07900; P08238; P08107; P11142; P04792; P42858; P02545; Q07954-2; Q5S007; Q9Y2U5; P10636; Q15773; P00540; P05164; P13591; P35240; P08138; Q96PB7; Q96PB7-3; Q9BZ23-2; O00628-2;…	SUBCELLULAR LOCATION: Cytoplasm {ECO:0000269|PubMed:10330192, ECO:0000269|PubMed:17369820, ECO:0000269|PubMed:23973223}. Nucleus {ECO:0000269|PubMed:23973223}. Mitochondrion {ECO:0000250|UniProtKB:A6HD62}. Note=Translocates to the nucleus in response to inflammatory signals in regulatory T-cells (Treg). Localizes to mitochondria following oxygen and glucose deprivation-induced cellular stress (By…	75
	11351-233	NHEJ1	Q9H9Q4	NHEJ1	299	33337				P49917; Q13426; Q13426; Q13426-2	SUBCELLULAR LOCATION: Nucleus {ECO:0000269|PubMed:16439204, ECO:0000269|PubMed:16439205, ECO:0000269|PubMed:20558749}. Chromosome {ECO:0000269|PubMed:18064046, ECO:0000269|PubMed:18644470, ECO:0000269|PubMed:27437582}. Note=Localizes to site of double-strand breaks; recruitment is dependent on XRCC5-XRCC6 (Ku) heterodimer. {ECO:0000269|PubMed:18064046, ECO:0000269|PubMed:18644470, ECO:0000269|Pub…	4
	11352-42	TITIN	Q8WZ42	TTN	34350	3816030				P12814; P35609; P0DP25; P20807; O75953; O75923; P06733; Q9GZQ8; Q14324; Q13203; P20929; Q5VST9; O75147; O15061; O15273; Q969Q1; Q8WZ42; O15273; Q8WZ42-3	SUBCELLULAR LOCATION: Cytoplasm {ECO:0000305|PubMed:16410549}. Nucleus {ECO:0000269|PubMed:16410549}.	19
	11353-143	SMAD2	Q15796	SMAD2	467	52306				Q12955; P05060; O15111; P98082; Q9BZ29; O75593; P05412; Q9NYA4; P07197; Q8TAK6; P35813; Q9H6Z4; P61586; P12755; Q15796; P84022; Q13485; Q9HAU4; Q13573; P04637; Q9H3D4; Q9UPN9; O00308; Q96KR1; O95405; P70056	SUBCELLULAR LOCATION: Cytoplasm {ECO:0000269|PubMed:16751101, ECO:0000269|PubMed:19289081, ECO:0000269|PubMed:21145499, ECO:0000269|PubMed:9865696}. Nucleus {ECO:0000269|PubMed:16751101, ECO:0000269|PubMed:19289081, ECO:0000269|PubMed:21145499, ECO:0000269|PubMed:21599657, ECO:0000269|PubMed:22781750, ECO:0000269|PubMed:9865696}. Note=Cytoplasmic and nuclear in the absence of TGF-beta. On TGF-bet…	26
	11354-21	Phospholipase C-beta-1	Q9NQ66	PLCB1	1216	138567				Q8TAP6; Q13363-2; P56545; P56545-3; Q12800	SUBCELLULAR LOCATION: Nucleus membrane {ECO:0000250|UniProtKB:Q9Z1B3}. Cytoplasm {ECO:0000250|UniProtKB:P10687}. Note=Colocalizes with the adrenergic receptors, ADREN1A and ADREN1B, at the nuclear membrane of cardiac myocytes. {ECO:0000250|UniProtKB:Q9Z1B3}.	5
	11355-10	IF5A2	Q9GZV4	EIF5A2	153	16793				Q9UJX2; P49366; Q9GZT8; Q04864; Q04864-2; O00560	SUBCELLULAR LOCATION: Cytoplasm {ECO:0000250|UniProtKB:P63241}. Nucleus {ECO:0000250|UniProtKB:P63241}. Endoplasmic reticulum membrane {ECO:0000250|UniProtKB:P63241}; Peripheral membrane protein {ECO:0000250|UniProtKB:P63241}; Cytoplasmic side {ECO:0000250|UniProtKB:P63241}. Note=Hypusine modification promotes the nuclear export and cytoplasmic localization and there was a dynamic shift in the lo…	6
	11356-19	DGC14	Q96DF8	ESS2	476	52568				Q9H6L4; Q2TAC2-2; Q14129; Q8IYI6; Q70Z53; P14136; Q8WXH2; Q9UBU9; O43482; P47897; Q96GM5	SUBCELLULAR LOCATION: Nucleus {ECO:0000250|UniProtKB:P34420}.	11
	11358-15	GRB10	Q13322	GRB10	594	67231				P00533; P54762; P36888; P06213; P27986; Q9UKA8; P31947; P62258; Q13322-3; Q16613; Q86V38; P51451; P02489; O95363; P01100; P50440; P14136; Q13322-4; P62993; Q8WXH2; Q63ZY3; O00505; Q8TAP4-4; Q8NI38; Q13153; Q9NRD5; Q15047-2; P12931; Q8WW24; Q96N21; Q13470-2; P42681; P61981; Q96E35	SUBCELLULAR LOCATION: Cytoplasm {ECO:0000250}. Note=When complexed with NEDD4 and IGF1R, follows IGF1R internalization, remaining associated with early endosomes. Uncouples from IGF1R-containing endosomes before the sorting of the receptor to the lysosomal compartment (By similarity). {ECO:0000250}.	34
	11360-39	RRM1	P23921	RRM1	792	90070				P23921; P31350; Q8N720	SUBCELLULAR LOCATION: Cytoplasm.	3
	11361-73	TP	P19971	TYMP	482	49955				Q14696; Q9H0C1	P19971	2
	11363-58	AQP4	P55087	AQP4	323	34830				O43889-2; P48165; Q9UM19; Q5T9L3-1; P55087-1	SUBCELLULAR LOCATION: Cell membrane {ECO:0000269|PubMed:37143309, ECO:0000269|PubMed:7559426, ECO:0000269|PubMed:8601457}; Multi-pass membrane protein {ECO:0000269|PubMed:19383790}. Basolateral cell membrane {ECO:0000250|UniProtKB:P55088}; Multi-pass membrane protein {ECO:0000269|PubMed:19383790}. Endosome membrane {ECO:0000250|UniProtKB:P47863}. Cell membrane, sarcolemma {ECO:0000269|PubMed:2905…	5
	11364-18	MFN1	Q8IWA4	MFN1	741	84160				Q7Z434; Q8IWA4; O95140	SUBCELLULAR LOCATION: Mitochondrion outer membrane {ECO:0000269|PubMed:12759376, ECO:0000305|PubMed:27920125}; Multi-pass membrane protein {ECO:0000305|PubMed:12759376}.; SUBCELLULAR LOCATION: [Isoform 2]: Cytoplasm {ECO:0000269|PubMed:11751411}.	3
	11365-17	TEN4	Q6N022	TENM4	2769	307957				Q92608; P17482; Q9BYE3; P56470; Q9NRQ2; Q9NUL5-4; Q96SQ5; Q9H7X3	SUBCELLULAR LOCATION: Cell membrane {ECO:0000269|PubMed:26188006}; Single-pass membrane protein {ECO:0000255}. Cell projection {ECO:0000250|UniProtKB:Q3UHK6}. Nucleus {ECO:0000250|UniProtKB:Q3UHK6}. Cytoplasm {ECO:0000250|UniProtKB:Q3UHK6}.	8
	11368-32	KAD2	P54819	AK2	239	26478				P54253; P16284; A0A6Q8PF08; P17612; P49810; P50454; P37173; P08670	SUBCELLULAR LOCATION: Mitochondrion intermembrane space {ECO:0000255|HAMAP-Rule:MF_03168}.	8
	11369-23	ADHX	P11766	ADH5	374	39724					SUBCELLULAR LOCATION: Cytoplasm {ECO:0000305}.	0
	11370-20	INP5E	Q9NRR6	INPP5E	644	70205					SUBCELLULAR LOCATION: Cytoplasm, cytoskeleton, cilium axoneme {ECO:0000269|PubMed:19668215, ECO:0000269|PubMed:19668216, ECO:0000269|PubMed:24166846}. Golgi apparatus, Golgi stack membrane {ECO:0000250|UniProtKB:Q9JII1}; Peripheral membrane protein {ECO:0000250|UniProtKB:Q9JII1}; Cytoplasmic side {ECO:0000250|UniProtKB:Q9JII1}. Cell membrane {ECO:0000250|UniProtKB:Q9WVR1}; Peripheral membrane pro…	0
	11371-1	GP101	Q96P66	GPR101	508	56716				Q9NRZ5; O14735; Q8NBI2; Q96Q80; O43561-2; Q6N075; Q9NX14; Q8N138; Q5QGT7; Q6ICL7; Q9NUM3; Q8IVJ1; Q9C0I4; P48230; Q9BVK8; Q8WW34-2; Q86WB7-2; Q9H1C4; Q96EC8	SUBCELLULAR LOCATION: Cell membrane; Multi-pass membrane protein.	19
	11372-2	ZNF18	P17022	ZNF18	549	62288				P24863; Q9UBL6-2; Q5I0X7; Q9NWS9-2	SUBCELLULAR LOCATION: Nucleus {ECO:0000255|PROSITE-ProRule:PRU00187}.	4
	11375-49	FOXL2	P58012	FOXL2	376	38772					SUBCELLULAR LOCATION: Nucleus {ECO:0000255|PROSITE-ProRule:PRU00089, ECO:0000269|PubMed:19744555}.	0
	11377-19	ADH7	P40394	ADH7	386	41481					SUBCELLULAR LOCATION: Cytoplasm.	0
	11378-37	KSYK:SH2, 1 and 2	P43405	SYK	635	72066				P05067; P22681; P20273; P11049; P07766; P00533; P04626; P21860; P30273; P36888; Q13480; P06239; P08581; P19174; Q9ULZ3; Q9NP31; P40763; Q96IP4; P54274; Q8TF42; Q9UHP3; P01023; Q06481-5; P05067; Q13867; P27824-2; Q86YQ8-2; Q9UGL9; O14576-2; P0DMV8; Q07954-2; P41271-2; P62136; P63000; P29353-7; Q9Y4K3; P17028	SUBCELLULAR LOCATION: Cell membrane {ECO:0000305}. Cytoplasm, cytosol {ECO:0000305}.	37
	11380-84	RBM24	Q9BX46	RBM24	236	24776				Q5SWW7; Q15038; Q16633; Q93062-3; Q9UHD9	SUBCELLULAR LOCATION: Nucleus {ECO:0000250|UniProtKB:Q6GQD3}. Cytoplasm {ECO:0000250|UniProtKB:D3Z4I3}.	5
	11381-56	PRPS1	P60891	PRPS1	318	34834				P13928; P05067; O94778; Q9NP61; Q86TN1; Q9Y575-3; Q6XD76; Q96FT7-4; Q16520; P23560-2; Q14457; Q96LL4; Q8N5S9-2; Q6ZP82-1; Q96LX7-5; Q9UJX2; Q9Y3D0; Q99967; Q8IUI8; P02489; P02511; Q9Y4B6-3; Q96D03; Q92997; O77932; O00303; Q13216-2; Q6P587-2; Q6P1L5; O15287; O00757; Q9UHY8; Q0VDC6; P15976-2; Q9NXC2; Q9H8Y8; P52790; Q14005-2; Q8IXL9; Q8WZ19; Q96SI1-2; Q6ZU52; O60333-2; P57682; Q9Y2M5; Q14525; Q96PV…	P60891	127
	11382-5	BIEA	P53004	BLVRA	296	33428				Q8TBB1; P28482	SUBCELLULAR LOCATION: Cytoplasm, cytosol {ECO:0000269|PubMed:7929092, ECO:0000269|PubMed:8424666}.	2
	11383-41	Keratin 7	P08729	KRT7	469	51386				Q14152; P09429	SUBCELLULAR LOCATION: Cytoplasm {ECO:0000269|PubMed:2459129}.	2
	11387-3	ATF6B	Q99941	ATF6B	703	76709				P18850; P17861; PRO_0000037575 [P27958]	SUBCELLULAR LOCATION: Endoplasmic reticulum membrane {ECO:0000269|PubMed:11256944}; Single-pass type II membrane protein {ECO:0000255}.; SUBCELLULAR LOCATION: [Processed cyclic AMP-dependent transcription factor ATF-6 beta]: Nucleus {ECO:0000269|PubMed:11256944}. Note=Under ER stress the cleaved N-terminal cytoplasmic domain translocates into the nucleus. {ECO:0000269|PubMed:11256944}.	3
	11388-75	HE4	Q14508	WFDC2	124	12993				P07355; Q3SXY8; P11912; O75208; Q7Z7G2; Q96BA8; P00387; Q5JX71; Q9Y680; Q5T7V8; Q96RD7; A1A5C7-2; P27105; Q9Y320	SUBCELLULAR LOCATION: Secreted {ECO:0000269|PubMed:15781627, ECO:0000269|PubMed:23139753}.	14
	11390-24	Carbonic Anhydrase VIII	P35219	CA8	290	32973				O43186; Q9UJY4; Q9BPX1; Q9NVH2; Q9P2G9-2; Q03252; Q8TBB1; Q9Y5V3; Q9BZG1; Q96EA4; O15119	P35219	11
	11391-69	MVK	Q03426	MVK	396	42451				Q03426; Q9NUX5; Q8WVD5	SUBCELLULAR LOCATION: Cytoplasm {ECO:0000269|PubMed:14730012}. Peroxisome {ECO:0000250|UniProtKB:P17256}.	3
	11395-5	FAK2:FERM	Q14289	PTK2B	1009	115875				P05067; P06241; O15259; O75161; Q7L0Q8; P12931; P62258	SUBCELLULAR LOCATION: Cytoplasm. Cytoplasm, perinuclear region. Cell membrane; Peripheral membrane protein; Cytoplasmic side. Cell junction, focal adhesion. Cell projection, lamellipodium. Cytoplasm, cell cortex. Nucleus. Note=Interaction with NPHP1 induces the membrane-association of the kinase. Colocalizes with integrins at the cell periphery.	7
	11396-39	DNAI1	Q9UI46	DNAI1	699	79283					SUBCELLULAR LOCATION: Dynein axonemal particle {ECO:0000269|PubMed:33263282}. Cytoplasm, cytoskeleton, cilium axoneme {ECO:0000269|PubMed:27120127}.	0
	11401-181	RN146	Q9NTX7	RNF146	359	38950				Q8N6L0; P09874; O95271; Q12933; Q9UGJ1; Q8N6L0; Q9BU61; P49821; Q12933; O76024	SUBCELLULAR LOCATION: Cytoplasm, cytosol. Nucleus. Note=Translocates to the nucleus after DNA damage, such as laser-induced DNA breaks, and concentrates at DNA breaks. This translocation requires PARP1 activation and PAR-binding.	10
	11402-17	KMT2C	Q8NEZ4	KMT2C	4911	541370				Q9UBL3-3; Q14686; P61964	SUBCELLULAR LOCATION: Nucleus {ECO:0000269|PubMed:23508102}.	3
	11405-150	CARD9	Q9H257	CARD9	536	62241				O14639; Q9Y2J4-4; O95999; Q9H2G9; Q6P1W5; Q53TS8; Q8TD31-3; Q96GN5; Q8IYX8-2; Q8NHQ1; Q2TBE0; Q9UER7; Q9UII6; O60573; Q9H5Z6; Q3B820; Q9Y247; Q6NT76; Q8IYA8; Q7L273; P08727; Q15323; Q6A162; P60370; Q96BZ8; P25800; Q9BRK4; P50222; P55081; Q7Z6G3-2; Q9P286; P40425; Q8IXK0; Q96PV4; Q6NYC8; Q14D33; Q9Y2D8; O75558; P63165; Q5VWN6-2; Q8N8B7; P56279; Q9UBB9; Q08117; Q13829; P36406; Q14134; Q8IWZ5; Q9BYV…	SUBCELLULAR LOCATION: Cytoplasm {ECO:0000269|PubMed:11053425, ECO:0000269|PubMed:26488816}.	160
	11406-82	ACAD8	Q9UKU7	ACAD8	415	45070					SUBCELLULAR LOCATION: Mitochondrion {ECO:0000269|PubMed:11013134, ECO:0000269|PubMed:12359132}.	0
	11407-57	PLS3	Q9NRY6	PLSCR3	295	31648				Q5BKX5-3; Q9NZN9; Q5SWW7; Q6P5X5; Q8NEC5; P27658; P49639; Q0VD86; Q8IUC1; Q3LI76; Q3LI70; Q3SYF9; Q9BYR7; Q9BYR6; Q3LI64; Q5T751; O14633; Q5TA78; Q5TCM9; O60336; P41227; Q96DL1-3; O75340; P78337; Q06455-2; Q5SY68; P49901; O75716; Q96KP6; Q63HR2; Q15645; Q9NZC7-5; Q15915	SUBCELLULAR LOCATION: Mitochondrion membrane {ECO:0000269|PubMed:14573790, ECO:0000269|PubMed:17226776, ECO:0000269|PubMed:18491232}; Single-pass type II membrane protein {ECO:0000250|UniProtKB:Q6QBQ4}. Mitochondrion inner membrane {ECO:0000250|UniProtKB:Q6QBQ4}; Single-pass type II membrane protein {ECO:0000250|UniProtKB:Q6QBQ4}. Nucleus {ECO:0000250|UniProtKB:Q9JIZ9}. Note=Palmitoylation regula…	33
	11416-23	FBXL4:LRR4 and LRR5	Q9UKA2	FBXL4	621	70097				P50570-2; O14773	SUBCELLULAR LOCATION: Cytoplasm. Nucleus. Mitochondrion.	2
	11421-10	EHD4	Q9H223	EHD4	541	61175					SUBCELLULAR LOCATION: Early endosome membrane {ECO:0000269|PubMed:18331452}; Peripheral membrane protein {ECO:0000305}; Cytoplasmic side {ECO:0000305}. Recycling endosome membrane {ECO:0000269|PubMed:18331452}; Peripheral membrane protein {ECO:0000305}; Cytoplasmic side {ECO:0000305}. Cell membrane {ECO:0000250|UniProtKB:Q9EQP2}; Peripheral membrane protein {ECO:0000305}; Cytoplasmic side {ECO:00…	0
	11422-2	DLX3	O60479	DLX3	287	31738				Q92870-2; P54253; B4DE54; Q8N9N5-2; Q8N9N5-7; P55212; Q14203-5; P22607; Q9NP62; P42858; P13473-2; Q12837; O75400-2; P37840; Q9UMX0	SUBCELLULAR LOCATION: Nucleus {ECO:0000255|PROSITE-ProRule:PRU00108}. Cytoplasm {ECO:0000250|UniProtKB:Q64205}.	15
	11424-4	FAAA	P16930	FAH	419	46374				Q6UY14-3; Q6WN34-2; P60410; Q3SY46; P26371; Q9H8W4; Q53GC0; P15884	P16930	8
	11425-31	RUFY1	Q96T51	RUFY1	708	79818				O75928; Q96DA2; Q96QF0; Q9BRA2; Q68CQ4; P00973-2; Q9H714-3; Q96T51-2; P36406; Q68CQ4	SUBCELLULAR LOCATION: Early endosome membrane {ECO:0000269|PubMed:20534812, ECO:0000269|PubMed:36282215}; Peripheral membrane protein {ECO:0000269|PubMed:20534812}. Note=In oocytes, localizes in non-membrane-bound compartments called endo-lysosomal vesicular assemblies (ELVAs). {ECO:0000250|UniProtKB:Q8BIJ7}.	10
	11428-31	PDLI1	O00151	PDLIM1	329	36072				O43707; P14136	SUBCELLULAR LOCATION: Cytoplasm {ECO:0000269|PubMed:10861853, ECO:0000269|PubMed:11110697}. Cytoplasm, cytoskeleton {ECO:0000269|PubMed:10861853, ECO:0000269|PubMed:11110697}. Cytoplasm, myofibril, sarcomere, Z line {ECO:0000269|PubMed:10861853}. Note=Associates with actin stress fibers. {ECO:0000269|PubMed:11110697}.	2
	11429-80	hnRNP C1/C2	P07910	HNRNPC	306	33670				Q99459; Q9NR30; Q9NRI5-2; Q12929; P09651; P07910; O60812; B2RXH8; P42858; Q9NQR1; P52292; O00505; O00629; O15131; P25791; Q6FHY5; P26367; Q53GL6; Q9UKM9; Q86SE5; Q86SE5-3; Q96IZ5; Q6ZRY4; P78317; O00560; Q9BYB0; P78362; P63165; G2XKQ0; Q13148; Q7KZS0; P63104; Q68DK2-5; P42858; Q13148	SUBCELLULAR LOCATION: Nucleus {ECO:0000269|PubMed:37599448}. Note=Component of ribonucleosomes.	35
	11430-49	DTX1	Q86Y01	DTX1	620	67368				P10644; P0CG48; Q9DCH4	SUBCELLULAR LOCATION: Cytoplasm. Nucleus. Note=Predominantly cytoplasmic. Associates with endocytic vesicles. Partially nuclear.	3
	11431-235	RECQ1	P46063	RECQL	649	73457				P52292; O00629; P09874	SUBCELLULAR LOCATION: Nucleus {ECO:0000269|PubMed:35025765, ECO:0000269|PubMed:7961977}.	3
	11432-11	PQBP1	O60828	PQBP1	265	30472				P54253; Q08379; P42858; Q9BRK4; Q15691; Q9Y2W2	SUBCELLULAR LOCATION: Nucleus {ECO:0000269|PubMed:10198427, ECO:0000269|PubMed:10332029, ECO:0000269|PubMed:12062018, ECO:0000269|PubMed:23512658}. Nucleus speckle {ECO:0000250|UniProtKB:Q91VJ5}. Cytoplasmic granule {ECO:0000269|PubMed:21933836}. Note=Colocalizes with SRSF2 in nuclear speckles (By similarity). Colocalized with POU3F2 (PubMed:10332029). Colocalized with ATXN1 in nuclear inclusion …	6
	11433-11	TECT2	Q96GX1	TCTN2	697	76871					SUBCELLULAR LOCATION: Membrane {ECO:0000305}; Single-pass type I membrane protein {ECO:0000305}. Cytoplasm, cytoskeleton, cilium basal body {ECO:0000250}. Note=Localizes at the transition zone, a region between the basal body and the ciliary axoneme. {ECO:0000250}.	0
	11436-6	AINX	Q16352	INA	499	55391				P05067; O60741; P31947; P37840; P62258	Q16352	5
	11438-6	DNJB2	P25686	DNAJB2	324	35580					SUBCELLULAR LOCATION: [Isoform 2]: Cytoplasm {ECO:0000269|PubMed:12754272, ECO:0000269|PubMed:21625540}. Nucleus {ECO:0000269|PubMed:12754272}.; SUBCELLULAR LOCATION: [Isoform 1]: Endoplasmic reticulum membrane {ECO:0000269|PubMed:12754272}; Lipid-anchor {ECO:0000269|PubMed:12754272}; Cytoplasmic side {ECO:0000269|PubMed:12754272}.	0
	11439-88	RHPN2	Q8IUC4	RHPN2	686	76993					SUBCELLULAR LOCATION: Cytoplasm, perinuclear region {ECO:0000269|PubMed:12473120}.	0
	11440-58	SOCS-3	O14543	SOCS3	225	24770				P51451; Q13480; Q8N8K9; P10721; Q66K74; I6L996; O95863; P42681; P07947	O14543	9
	11441-11	PYGL	P06737	PYGL	847	97149				P11216; P11217	SUBCELLULAR LOCATION: Cytoplasm, cytosol {ECO:0000305|PubMed:22225877}.	2
	11442-1	DNER:CD	Q8NFT8	DNER	737	78475				Q9NR12	SUBCELLULAR LOCATION: Cell membrane; Single-pass type I membrane protein. Note=Present on the membrane of dendrites and cell bodies but excluded from axonal membrane. Also found in early endosomes in the somatodendritic region (By similarity). {ECO:0000250}.	1
	11444-49	RPC6	Q9H1D9	POLR3F	316	35684				Q92870-2; Q8N5M1; P41091; Q0VDC6; P28799; P54652; P04792; O60333-2; A0A6Q8PF08; Q12796; Q9BUI4; O15318; Q9BT43; Q13523; P60891; O76024	SUBCELLULAR LOCATION: Nucleus {ECO:0000269|PubMed:33335104}.	16
	11448-34	GALK1	P51570	GALK1	392	42272				Q9NPJ4	P51570	1
	11449-22	CAZA1	P52907	CAPZA1	286	32923				P23297; P33763; P04271; P25815; Q96B97	SUBCELLULAR LOCATION: Cytoplasm, cytoskeleton {ECO:0000250|UniProtKB:A0PFK5}.	5
	11450-110	Protein disulfide-isomerase	P07237	P4HB	508	57116				Q9NU02; Q96RK4; O43521; P17655; Q8TAP6; Q494V2-2; Q9Y6H1; Q8NE01; P09228; Q96D03; Q96HE7; Q53R41; Q9ULW2; Q8NEG0; P62873; P28799; Q8TCT9; Q8N4N3-2; Q9P2K6; P02538; P60328; Q52LG2; Q9BYQ6; P26371; Q3LI67; Q9BYQ0; Q5T7P3; Q5TA82; Q5TA78; P80188; Q6PJG9; P10636-8; Q92692-2; O94818-2; Q9P121-3; Q14990; O15534; Q63HM9; O00444; Q13162; Q09028; Q96B97; Q86WV1-2; Q8WUG5; Q03518; Q5T0J7-2; P01137; Q9UC07-…	SUBCELLULAR LOCATION: Endoplasmic reticulum {ECO:0000269|PubMed:23475612, ECO:0000269|PubMed:32149426}. Endoplasmic reticulum lumen {ECO:0000269|PubMed:10636893, ECO:0000269|PubMed:23475612}. Melanosome {ECO:0000269|PubMed:12643545, ECO:0000269|PubMed:17081065}. Cell membrane {ECO:0000269|PubMed:21670307}; Peripheral membrane protein {ECO:0000305}. Note=Highly abundant. In some cell types, seems …	49
	11454-87	EIF3G	O75821	EIF3G	320	35611				Q96AP0; O95831; P55884; Q13347; Q8IZU0; Q08379; P42858; Q6FHY5; A9UHW6; A9UHW6-2; Q9BRX2; Q9BYB0	SUBCELLULAR LOCATION: Cytoplasm {ECO:0000255|HAMAP-Rule:MF_03006}. Nucleus {ECO:0000255|HAMAP-Rule:MF_03006, ECO:0000269|PubMed:17094969}. Cytoplasm, perinuclear region {ECO:0000255|HAMAP-Rule:MF_03006, ECO:0000269|PubMed:17094969}. Note=Colocalizes with AIFM1 in the nucleus and perinuclear region.	12
	11456-2	MAGBA	Q96LZ2	MAGEB10	347	38971				P51687	Q96LZ2	1
	11457-53	GALE	Q14376	GALE	348	38282				Q14376	Q14376	1
	11458-30	PCBP1	Q15365	PCBP1	356	37498				O00425; Q13351; Q13153; Q13153-1; Q15366; Q13427; Q6P2Q9; P26599; Q9UHX1; Q96PU8; O43251-10; P98179; Q14498; Q14498-2; Q6ZRY4; P09012; Q96EK4; Q08117-2; Q9Y3Q8; Q9Y2W2; Q96NB3; O41951; Q67020	SUBCELLULAR LOCATION: Nucleus {ECO:0000269|PubMed:7607214}. Cytoplasm {ECO:0000269|PubMed:7607214}. Note=Loosely bound in the nucleus (PubMed:7607214). May shuttle between the nucleus and the cytoplasm (PubMed:7607214). {ECO:0000269|PubMed:7607214}.	23
	11459-81	ELL	P55199	ELL	621	68265				Q659A1; P62136; Q96H20	SUBCELLULAR LOCATION: Nucleus {ECO:0000269|PubMed:11418481, ECO:0000269|PubMed:12446457}. Nucleus speckle {ECO:0000269|PubMed:11418481, ECO:0000269|PubMed:12446457}. Nucleus, Cajal body {ECO:0000269|PubMed:12686606, ECO:0000269|PubMed:22195968, ECO:0000269|PubMed:23932780}. Note=Colocalizes with EAF2 to nuclear speckles (PubMed:12446457). Colocalizes with coilin in subnuclear cajal and histone lo…	3
	11462-8	RBM9	O43251	RBFOX2	390	41374				P54253; Q8N9W6; Q6P1W5; Q13554; O75553; Q15038; P03372; P52597; Q9Y5V3; Q8NDC0; Q96HR8; P25788; Q96PU8; Q9NWB1; Q9BQY4; O76064; Q08AM6; P42858; A0A142I5B9; P54253; P0C7T5; Q8N9W6-4; Q9UQM7; Q8IWX8; Q15038; A1KXE4-2; P52597; P31943; Q3LI66; Q9Y5V3; Q8TDS5; Q15365; Q93062-3; Q6ZRY4; Q9BQY4; O76064; Q96LM6; Q9UHD9	SUBCELLULAR LOCATION: Nucleus. Cytoplasm {ECO:0000250}.	38
	11464-9	RELB	Q01201	RELB	579	62134				Q8N668; P49841; P19838; Q00653; Q04206-2	SUBCELLULAR LOCATION: Nucleus {ECO:0000269|PubMed:20873783}. Cytoplasm, cytoskeleton, microtubule organizing center, centrosome {ECO:0000269|PubMed:20873783}. Note=Colocalizes with NEK6 in the centrosome.	5
	11465-4	GP135	Q8IZ08	GPR135	494	51736					SUBCELLULAR LOCATION: Cell membrane {ECO:0000269|PubMed:28827538}; Multi-pass membrane protein {ECO:0000255}. Endosome membrane {ECO:0000269|PubMed:28827538}; Multi-pass membrane protein {ECO:0000255}. Note=Colocalizes with ARRB2/beta-arrestin-2 in the endosome. {ECO:0000269|PubMed:28827538}.	0
	11468-15	RBM19	Q9Y4C8	RBM19	960	107332					SUBCELLULAR LOCATION: Nucleus, nucleolus {ECO:0000269|PubMed:12429849, ECO:0000269|PubMed:16027046}. Nucleus, nucleoplasm {ECO:0000250}. Cytoplasm {ECO:0000250}. Chromosome {ECO:0000250}. Note=In discrete foci distributed throughout the cytoplasm and nucleoplasm during the 4 to 8 cell stages and the morula stage, but not in the periphery of the nucleolar precursor body (NPB). During blastocyst de…	0
	11476-43	VPS4A	Q9UN37	VPS4A	437	48898				P13569; Q9HD42; Q9HD42-1; Q7LBR1; O43633; O95833; Q96K21-1	SUBCELLULAR LOCATION: Late endosome membrane {ECO:0000250|UniProtKB:Q8VEJ9}; Peripheral membrane protein {ECO:0000250|UniProtKB:Q8VEJ9}. Midbody {ECO:0000269|PubMed:24814515}. Cytoplasm, cytoskeleton, spindle {ECO:0000269|PubMed:33186543}. Note=Membrane-associated in the prevacuolar endosomal compartment. Localizes to the midbody of dividing cells, interaction with ZFYVE19/ANCHR mediates retentio…	7
	11480-1	Aldehyde dehydrogenase, class 3	P30838	ALDH3A1	453	50395				O75344; Q9NUX5	SUBCELLULAR LOCATION: Cytoplasm {ECO:0000250|UniProtKB:P47739}.	2
	11481-25	TIMD3	Q8TDQ0	HAVCR2	301	33394				P13688; Q96IW7; Q8N2M4	SUBCELLULAR LOCATION: Membrane {ECO:0000305}; Single-pass type I membrane protein {ECO:0000305}. Cell junction {ECO:0000269|PubMed:24337741}. Cell membrane {ECO:0000269|PubMed:30374066}. Note=Localizes to the immunological synapse between CD8+ T-cells and target cells. {ECO:0000269|PubMed:24337741}.	3
	11486-26	ZN174	Q15697	ZNF174	407	46455				P57086; P17028; Q8TBC5; P10073	SUBCELLULAR LOCATION: Nucleus.	4
	11487-4	Testican-1	Q08629	SPOCK1	439	49124				Q9BXK5; Q96BA8	SUBCELLULAR LOCATION: Secreted, extracellular space, extracellular matrix.	2
	11490-42	UBL4A	P11441	UBL4A	157	17777				Q96GN5; P28329-3; Q96DN0; P22607; P50222; O15055; P25815; O43765; Q96EQ0; Q9BUZ4; Q9BYV2; P12504	SUBCELLULAR LOCATION: Cytoplasm, cytosol {ECO:0000269|PubMed:20676083, ECO:0000269|PubMed:21636303}. Nucleus {ECO:0000269|PubMed:21636303}.	12
	11493-169	DYL2	Q96FJ2	DYNLL2	89	10350				Q96LC9; Q9NWQ9; O96015; Q6W0C5; Q6P1L5; P60520; Q6NT76; Q9NSC5; Q8IYA8; Q63ZY3; P50222; Q6PF18; Q7L8S5; P61925; Q9Y2B9; Q8IV61; Q86WS4; Q93073; O43236; P49901; Q99932-2; Q9UKI8; P98170; Q86SH2; P0C206; Q85601	SUBCELLULAR LOCATION: Cytoplasm, cytoskeleton {ECO:0000269|PubMed:20921139}.	26
	11494-4	ELL2	O00472	ELL2	640	72324				P07550; Q8TAX5; Q92870-2; P54253; P55212; P28329-3; Q96JC9; Q8IYI6; P22607; P21333-2; Q14957; P06396; P30519; P13473-2; Q8N2W9; O43741; O75400-2; P49810; P62826; Q9Y371; P37840; Q9UMX0	SUBCELLULAR LOCATION: Nucleus.	22
	11510-31	Apo L1	O14791	APOL1	398	43974				Q9UJX2; Q8IXL6	SUBCELLULAR LOCATION: Secreted.	2
	11510-51	Apo L1	O14791	APOL1	398	43974				Q9UJX2; Q8IXL6	SUBCELLULAR LOCATION: Secreted.	2
	11513-92	CD38	P28907	CD38	300	34328	BIOPHYSICOCHEMICAL PROPERTIES: pH dependence: Optimum pH for NAADP(+) production is 5.0 from either substrate, activity is much higher at pH 5.0 than 7.4. {ECO:0000269|PubMed:16690024};				SUBCELLULAR LOCATION: Cell surface {ECO:0000269|PubMed:2319135}. Membrane {ECO:0000269|PubMed:8253715}; Single-pass type II membrane protein.	0
	11514-196	CD59	P13987	CD59	128	14177				Q5JX71; P42858; Q15363; Q778I9; O35587	SUBCELLULAR LOCATION: Cell membrane; Lipid-anchor, GPI-anchor. Secreted. Note=Soluble form found in a number of tissues.	5
	11516-7	FABPL	P07148	FABP1	127	14208				P21333-2	SUBCELLULAR LOCATION: Cytoplasm.	1
	11530-37	HEM3	P08397	HMBS	361	39330	BIOPHYSICOCHEMICAL PROPERTIES: pH dependence: Optimum pH is 8.2. {ECO:0000269|PubMed:18004775};		BIOPHYSICOCHEMICAL PROPERTIES: Temperature dependence: Displays high thermal stability. The half-denaturation temperature (Tm) is about 74 degrees Celsius. {ECO:0000269|PubMed:23815679};	P42858; Q9NRD5	SUBCELLULAR LOCATION: Cytoplasm {ECO:0000305}.	2
	11531-24	GI24:CD	Q9H7M9	VSIR	311	33908				P05090; P07306; P27449; O95393; Q8NHW4; Q9BXN2-6; A0PK11; Q8TBE1; Q9UPQ8; Q5J8X5; Q8N912; Q8IY26; Q96GM1; P78383; Q969S0; Q9NRQ5; Q9NV29; Q9P0S9; A2RU14; Q8NBD8; Q5BJF2; P01375; O60636; Q5TGU0; Q15836; Q9H7M9	SUBCELLULAR LOCATION: Cell membrane {ECO:0000269|PubMed:20666777, ECO:0000269|PubMed:24691993}; Single-pass type I membrane protein {ECO:0000255}.	26
	11534-6	LRIT3	Q3SXY7	LRIT3	679	74754					SUBCELLULAR LOCATION: Cell projection, dendrite {ECO:0000269|PubMed:23246293}. Perikaryon {ECO:0000250|UniProtKB:W8DXL4}. Endoplasmic reticulum membrane {ECO:0000305}; Single-pass type I membrane protein {ECO:0000305}. Note=Punctate expression at dendrite tips. {ECO:0000269|PubMed:23246293}.	0
	11536-9	MYSM1	Q5VVJ2	MYSM1	828	95032				Q5T2T1	SUBCELLULAR LOCATION: Nucleus {ECO:0000255|PROSITE-ProRule:PRU00624, ECO:0000269|PubMed:17707232}. Cytoplasm {ECO:0000250|UniProtKB:Q69Z66}. Note=Localizes to the cytoplasm in response to bacterial infection. {ECO:0000250|UniProtKB:Q69Z66}.	1
	11537-12	TFR2	Q9UP52	TFR2	801	88755				Q6UX06; Q96IW7	SUBCELLULAR LOCATION: Cell membrane; Single-pass type II membrane protein.; SUBCELLULAR LOCATION: [Isoform Beta]: Cytoplasm {ECO:0000305}. Note=Lacks the transmembrane domain. Probably intracellular.	2
	11538-216	DCMC	O95822	MLYCD	493	55003				O95822; P52756; Q8TB05	SUBCELLULAR LOCATION: Cytoplasm {ECO:0000269|PubMed:10417274}. Mitochondrion matrix {ECO:0000269|PubMed:10417274}. Peroxisome {ECO:0000269|PubMed:10417274}. Peroxisome matrix {ECO:0000250|UniProtKB:Q920F5}. Note=Enzymatically active in all three subcellular compartments. {ECO:0000250|UniProtKB:Q920F5}.	3
	11539-4	ATPK	P56134	ATP5MF	94	10918					SUBCELLULAR LOCATION: Mitochondrion. Mitochondrion inner membrane {ECO:0000305}; Single-pass membrane protein {ECO:0000305}.	0
	11540-37	FOXO3A	O43524	FOXO3	673	71277				P31749; Q92974; P30260; Q92793; P03372; Q92731; P85037; Q08050; P51610; P01106; P11309-1; Q96T60; P06400; P28749; P31947; Q96EB6; P84022; Q13485; O75529; P62258; P63104; Q60987; P63101	SUBCELLULAR LOCATION: Cytoplasm, cytosol {ECO:0000269|PubMed:10102273, ECO:0000269|PubMed:15084260, ECO:0000269|PubMed:16751106, ECO:0000269|PubMed:17711846, ECO:0000269|PubMed:21329882, ECO:0000269|PubMed:22313691, ECO:0000269|PubMed:22761832, ECO:0000269|PubMed:23283301}. Nucleus {ECO:0000269|PubMed:10102273, ECO:0000269|PubMed:15084260, ECO:0000269|PubMed:16751106, ECO:0000269|PubMed:17711846,…	23
	11542-11	TM230	Q96A57	TMEM230	120	13188				O43765	SUBCELLULAR LOCATION: Membrane {ECO:0000305}; Multi-pass membrane protein {ECO:0000305}. Golgi apparatus, trans-Golgi network {ECO:0000269|PubMed:27270108}. Cytoplasmic vesicle, secretory vesicle, synaptic vesicle {ECO:0000269|PubMed:27270108}. Early endosome {ECO:0000269|PubMed:27270108}. Recycling endosome {ECO:0000269|PubMed:27270108}. Late endosome {ECO:0000269|PubMed:27270108}. Cytoplasmic v…	1
	11543-84	LIMA1	Q9UHB6	LIMA1	759	85226				P12830; P35221; P53355; P63104; O46385	SUBCELLULAR LOCATION: Cytoplasm. Cell junction, focal adhesion {ECO:0000269|PubMed:10618726, ECO:0000269|PubMed:24694988}. Cytoplasm, cytoskeleton. Cytoplasm, cytoskeleton, stress fiber {ECO:0000269|PubMed:10618726}. Cell membrane {ECO:0000250|UniProtKB:Q9ERG0}. Note=Expressed in the brush border membrane of the small intestine and colocalizes with NPC1L1 and MYO5B (PubMed:29880681). Colocalizes …	5
	11544-39	PHF3	Q92576	PHF3	2039	229481					Q92576	0
	11545-9	HVEM	Q92956	TNFRSF14	283	30392				Q3SYB3; O43557; Q12933; Q12933-2; O00463; Q13148	SUBCELLULAR LOCATION: Cell membrane {ECO:0000269|PubMed:19915044}; Single-pass type I membrane protein {ECO:0000305}.	6
	11546-7	CYGB	Q8WWM9	CYGB	190	21405				O43488; P85298-4; Q8WTU0; Q96KN4; Q08AG7; B1AHC3	SUBCELLULAR LOCATION: Cytoplasm {ECO:0000269|PubMed:14660570, ECO:0000269|PubMed:34930834}. Nucleus {ECO:0000269|PubMed:14660570}.	6
	11547-84	MUSK	O15146	MUSK	869	97056				Q16543; P08238; P62258	SUBCELLULAR LOCATION: Postsynaptic cell membrane {ECO:0000269|PubMed:23326516}; Single-pass type I membrane protein {ECO:0000305}. Note=Colocalizes with acetylcholine receptors (AChR) to the postsynaptic cell membrane of the neuromuscular junction. {ECO:0000269|PubMed:23326516}.	3
	11548-84	MPIP1	P30304	CDC25A	524	59087				Q9BSU3; P04049; P31946; P27348; P63104	P30304	5
	11549-6	ISL1	P61371	ISL1	349	39036				Q86U70-2; Q969G2; Q96PV0; Q8NB15	SUBCELLULAR LOCATION: Nucleus {ECO:0000250|UniProtKB:P61372}.	4
	11551-16	HM20B	Q9P0W2	HMG20B	317	35813				Q86V38; P51587; Q9NWQ9; Q68D86; Q96JN2-2; P02489; P30040; Q9NP66; P42858; Q92876; P19012; O76015; P61970; O75928-2; Q96KQ4; O75971-2; Q7Z699; Q8N0S2; Q9UBB9; Q86WV8; Q8N6Y0	SUBCELLULAR LOCATION: Nucleus. Chromosome. Note=Localized to condensed chromosomes in mitosis in conjunction with BRCA2.	21
	11556-19	ARFG1	Q8N6T3	ARFGAP1	406	44668				Q6FG41; P60520; P28799; P60411; Q9BYR7; Q9BYQ4; P36406; P60520; Q5S007; Q92870-2; P54253; P14136; P28799; P29474; A0A6Q8PF08; P37840; P09936	SUBCELLULAR LOCATION: Cytoplasm {ECO:0000250}. Golgi apparatus {ECO:0000250}. Note=Associates with the Golgi complex. {ECO:0000250}.	17
	11557-3	SMUF1	Q9HCE7	SMURF1	757	86114				Q9H469; Q9Y5W3; Q53GL0; P61289; Q15797; O15105; O14757; Q14203-5; P28799; P42858; Q9H160; Q9Y5W3; Q53GL0; O60260-5; P61586; P62745; Q9Y3C5; Q15797; P37840; Q7Z699; Q13148; Q9BUZ4; O76024	SUBCELLULAR LOCATION: Cytoplasm {ECO:0000269|PubMed:21572392}. Cell membrane {ECO:0000269|PubMed:21572392}; Peripheral membrane protein {ECO:0000269|PubMed:21572392}; Cytoplasmic side {ECO:0000269|PubMed:21572392}.	23
	11560-76	NFAC4	Q14934	NFATC4	902	95449				P0CG48	SUBCELLULAR LOCATION: Cytoplasm {ECO:0000269|PubMed:11997522, ECO:0000269|PubMed:17213202, ECO:0000269|PubMed:18347059, ECO:0000269|PubMed:18668201}. Nucleus {ECO:0000269|PubMed:11997522, ECO:0000269|PubMed:12370307, ECO:0000269|PubMed:17213202, ECO:0000269|PubMed:18347059, ECO:0000269|PubMed:18668201, ECO:0000269|PubMed:18691762}. Note=When hyperphosphorylated, localizes in the cytosol. When int…	1
	11562-9	DPOE2	P56282	POLE2	527	59537				P52594; Q9NPD3; V9HWB8; Q15691; Q07864; Q04864; O60504; Q96SF7; P14373; Q9UHD9; O96006; Q6ZNG0	SUBCELLULAR LOCATION: Nucleus.	12
	11563-51	SYTL4:C2 2	Q96C24	SYTL4	671	76024				Q8NHQ1; Q92997; A0A0C3SFZ9; P51116; Q9NP66; Q9BVG8-5; P25800; Q9Y250; Q9H4L5; P31321; P51159; O95716; Q9HAT0; Q5MJ10; P61764; Q86TI0; O94972; Q8WV44; O15156; Q96C00; Q9UGI0	SUBCELLULAR LOCATION: Membrane {ECO:0000250}; Peripheral membrane protein {ECO:0000250}. Cell membrane {ECO:0000250}; Peripheral membrane protein {ECO:0000250}. Cytoplasmic vesicle, secretory vesicle membrane {ECO:0000250}; Peripheral membrane protein {ECO:0000250}. Note=Detected close to the plasma membrane and on secretory granules. In pancreas, interacts with insulin-containing vesicles (By si…	21
	11565-58	ZNF23	P17027	ZNF23	643	73059				Q8N5M1; Q8IYF1; Q14192; Q5TD97; Q96IK5; P60410; Q96EZ8; Q99750; Q6FHY5; Q13875-3; Q5JR59-3; Q9Y5B8; Q7Z699; O43609; Q13077; Q9BZW7; Q9Y3S2	SUBCELLULAR LOCATION: Nucleus {ECO:0000305}.	17
	11566-48	Keratin 72	Q14CN4	KRT72	511	55877				Q9UL45; P13646; P02533; P19012; P08779; P08727; P35900; Q2M2I5; Q7Z3Z0; Q7Z3Y8; Q15323; Q14532; Q14525; Q92764; O76015; Q6A162	Q14CN4	16
	11567-23	ZNF10	P21506	ZNF10	573	66455				Q9BWT7	SUBCELLULAR LOCATION: Nucleus {ECO:0000269|PubMed:23665872}.	1
	11568-2	FKB1B	P68106	FKBP1B	108	11783				Q6UY14-3; Q13557; Q53SE7; Q15323; Q6A162; Q04864; Q92736; Q86WT6; P0DP29; P11716; Q15323; Q07627; Q04864-2; Q86WT6-2	SUBCELLULAR LOCATION: Cytoplasm {ECO:0000250}. Sarcoplasmic reticulum {ECO:0000250}.	14
	11570-94	BAP29	Q9UHQ4	BCAP29	241	28320					SUBCELLULAR LOCATION: Endoplasmic reticulum membrane {ECO:0000250}; Multi-pass membrane protein {ECO:0000250}.	0
	11571-75	NKG2E:ECD	Q07444	KLRC3	240	27100					SUBCELLULAR LOCATION: Membrane; Single-pass type II membrane protein.	0
	11572-4	DYN2	P50570	DNM2	870	98064				Q8N157; O95817; Q14247; Q8NFF5-2; P62993; Q15811; Q12965; P22392; Q9UNF0; P54646; P47897; O76064; O00560; Q15436; Q9P0V3; Q99962; Q96B97; Q9Y5X1; Q9BUZ4; P57075-2; Q9QPN3; Q9H7C9; Q6PCB6; Q9NP61; Q86TN1; Q9NWX5-2; Q96FT7-4; Q8WXF7; Q9UII2; P54252; Q9UQB8-6; Q9UMX3; Q8WUW1; P83916; Q53EZ4; Q96FZ7; Q9NSE2; Q92478; Q16740; P04141; Q9NR90-2; Q9H816; Q9UHI6; Q14154; Q9H147; Q9UI08-2; Q99504; Q6SJ93; Q…	SUBCELLULAR LOCATION: Cytoplasm, cytoskeleton {ECO:0000269|PubMed:15731758}. Cytoplasmic vesicle, clathrin-coated vesicle {ECO:0000269|PubMed:15731758}. Cell projection, uropodium {ECO:0000269|PubMed:18480402}. Endosome {ECO:0000269|PubMed:15731758}. Cytoplasm, cytoskeleton, microtubule organizing center, centrosome {ECO:0000269|PubMed:16227997}. Cytoplasm, cytoskeleton, microtubule organizing ce…	143
	11573-3	SRSF6	Q13247	SRSF6	344	39587				Q9NQ29-3; Q9Y383	SUBCELLULAR LOCATION: Nucleus {ECO:0000269|PubMed:12549914, ECO:0000269|PubMed:22767602}. Nucleus speckle {ECO:0000269|PubMed:22767602}.	2
	11582-63	DNJA2	O60884	DNAJA2	412	45746				Q9GZX7; Q8WW22; P63172; Q9Y266	SUBCELLULAR LOCATION: Membrane {ECO:0000305}; Lipid-anchor {ECO:0000305}.	4
	11586-2	LRRN1:ECD	Q6UXK5	LRRN1	716	80716				Q13077	SUBCELLULAR LOCATION: Membrane {ECO:0000305}; Single-pass type I membrane protein {ECO:0000305}.	1
	11587-5	MGAP	Q8IWI9	MGA	3065	336159				Q13185; P61244	SUBCELLULAR LOCATION: Nucleus {ECO:0000305}.	2
	11590-5	RBM23	Q86U06	RBM23	439	48731				O14503; Q8IZU0; P43364-2; Q9Y5V3; O14744; P78362; P14373; O14503; P43364-2	SUBCELLULAR LOCATION: Nucleus {ECO:0000305}.	9
	11591-43	PRC1	O43663	PRC1	620	71607				Q9BW66; P31153; P61925; O94972; O43663-1	SUBCELLULAR LOCATION: Nucleus {ECO:0000269|PubMed:17409436}. Cytoplasm. Cytoplasm, cytoskeleton, spindle pole {ECO:0000269|PubMed:15297875, ECO:0000269|PubMed:15625105}. Midbody {ECO:0000269|PubMed:15297875, ECO:0000269|PubMed:15625105, ECO:0000269|PubMed:17409436}. Chromosome {ECO:0000269|PubMed:15297875}. Note=Colocalized with KIF20B in the nucleus of bladder carcinoma cells at the interphase. …	5
	11592-1	ELAV1	Q15717	ELAVL1	326	36092				P54253; O00560; Q13148; P0CG48	SUBCELLULAR LOCATION: Cytoplasm {ECO:0000269|PubMed:14517288, ECO:0000269|PubMed:17632515, ECO:0000269|PubMed:18285462, ECO:0000269|PubMed:19029303}. Nucleus {ECO:0000269|PubMed:14517288, ECO:0000269|PubMed:17632515, ECO:0000269|PubMed:18285462}. Cytoplasm, Stress granule {ECO:0000250|UniProtKB:P70372}. Cytoplasm, P-body {ECO:0000269|PubMed:29476152}. Note=Translocates into the cytoplasm followin…	4
	11593-21	MIG	Q07325	CXCL9	125	14019				Q86WK6; Q13520; Q9UN42; J3KQ12; Q6UXG8-3; O00585; Q9Y258; P13501; P20138; Q9H9P2; P57739; O00501; O95471; Q6ZS10; Q9UHP7-3; Q9ULY5; Q9BXN2-6; P02778; P48061; O95715; P27487; Q6UW88-2; O14944; P12318-2; O15552; Q96LL3; Q8TBE3; Q11130; P08034; Q5T7V8; O15529; P38484; Q9NQX7-3; Q8N6L0; P43628; Q5T700; A8MZ59; Q8N386; Q8N112; Q95460-2; Q9H2K0; P15941-11; O14524-2; P02776; P02775; P54829; Q9UBD6; P116…	SUBCELLULAR LOCATION: Secreted.	62
	11596-47	ZN75D	P51815	ZNF75D	510	59298					SUBCELLULAR LOCATION: Nucleus {ECO:0000255|PROSITE-ProRule:PRU00187}.	0
	11601-26	DHX8	Q14562	DHX8	1220	139315				Q8IWX8; Q14562; Q9ULR0; Q8N5F7; Q96SB4	SUBCELLULAR LOCATION: Nucleus {ECO:0000269|PubMed:11991638, ECO:0000269|PubMed:28062851, ECO:0000269|PubMed:28076346, ECO:0000269|PubMed:28502770}.	5
	11602-12	CPNE1:VWFA	Q99829	CPNE1	537	59059				Q9UPM6; O60504	SUBCELLULAR LOCATION: Nucleus {ECO:0000269|PubMed:18212740, ECO:0000269|PubMed:21087455}. Cytoplasm {ECO:0000269|PubMed:12949241, ECO:0000269|PubMed:18212740, ECO:0000269|PubMed:21087455, ECO:0000269|PubMed:25450385}. Cell membrane {ECO:0000269|PubMed:21087455, ECO:0000269|PubMed:25450385}. Note=Translocates to the cell membrane in a calcium-dependent manner (PubMed:21087455, PubMed:25450385). {E…	2
	11606-22	DNJB6	O75190	DNAJB6	326	36087				Q6XD76; Q9HCU9; Q13191; Q494V2-2; Q6P1L5; Q13123; P05783; Q8TD91-2; P58340; Q15773; Q9BUL9; Q8NHS9; Q3KNS6-3; Q8NBB4-2; Q9NP70; Q6ZTN6-2; P09525; O94778; Q9UII2; P15313; P54687-4; P06276; Q14457; Q9H0W9-3; Q9NNX6-10; Q9UJX2; Q6PJW8-3; P24310; P53672; Q9UBP4; O75190-2; Q86TI2-2; O77932; H3BUJ7; Q9BQS8-2; Q9BRX5; Q6NXT2; Q96CS2; Q99871; P42858; P80217-2; Q8NA54; Q8IV33; Q6P597; Q13887; Q9UH77; Q96J…	SUBCELLULAR LOCATION: Cytoplasm, perinuclear region {ECO:0000269|PubMed:10954706}. Nucleus {ECO:0000269|PubMed:10954706}. Cytoplasm, myofibril, sarcomere, Z line {ECO:0000269|PubMed:22366786}.	67
	11607-15	BRD1	O95696	BRD1	1058	119520				Q6NVI2; Q8NHQ1; Q9NRI5-2; Q6NT76; P43364; P23508; Q9NRD5; Q92622; Q9UBB9; Q9UGI0; Q86U86; Q86U86	SUBCELLULAR LOCATION: Nucleus {ECO:0000269|PubMed:21753189, ECO:0000269|PubMed:21880731, ECO:0000269|PubMed:25593309}. Chromosome {ECO:0000269|PubMed:21753189, ECO:0000269|PubMed:28334966}. Note=Localizes to transcription start sites. {ECO:0000269|PubMed:21753189, ECO:0000269|PubMed:28334966}.	12
	11608-5	MLP3B	Q9GZQ8	MAP1LC3B	125	14688				P05067; O75143; Q676U5; Q2TAZ0; Q9NT62; Q9Y4P1; Q9H1Y0; O95352; Q03135; P28329-3; Q14677; P35222; O14576-2; P22607; Q8IVP5; Q9BQS8; Q9H8Y8; P28799; P40939; P0DMV8; O00410; Q8WZA9; Q86V97; Q8WVZ9; Q9BQD3; P20700; Q9Y383; Q14696; Q14596; P46934; Q8TD19; O75323; O75665; Q9BXM7; O60260-5; Q9NS23; Q8WWW0; Q8NC44; Q15424; Q14151; Q9UH03; Q96EB6; Q13501; O95210; Q13188; Q13043; Q8TC07; Q9UPU7; Q9UHD2; Q…	SUBCELLULAR LOCATION: Cytoplasmic vesicle, autophagosome membrane {ECO:0000269|PubMed:17580304, ECO:0000269|PubMed:20529957, ECO:0000269|PubMed:22311637, ECO:0000269|PubMed:23459205, ECO:0000269|PubMed:31315929, ECO:0000269|PubMed:33499712}; Lipid-anchor {ECO:0000269|PubMed:15187094, ECO:0000269|PubMed:29458288}. Endomembrane system {ECO:0000269|PubMed:12740394}; Lipid-anchor {ECO:0000269|PubMed:…	60
	11614-29	ERH	P84090	ERH	104	12259				P27449; Q9H3R5; Q9Y3Y2; Q9Y3Y2-3; A8MQ03; P60900; P62318; Q5VWN6; Q5VWN6-2; Q96BW1	SUBCELLULAR LOCATION: Nucleus {ECO:0000269|PubMed:23145069}.	10
	11615-16	DAPP1	Q9UN19	DAPP1	280	32194				O95704; Q9NVQ4-2; Q16595; P42858; Q99732; Q8TBZ3	SUBCELLULAR LOCATION: Cytoplasm {ECO:0000269|PubMed:10770799}. Membrane {ECO:0000269|PubMed:10770799}; Peripheral membrane protein {ECO:0000269|PubMed:10770799}. Note=Membrane-associated after cell stimulation leading to its translocation.	6
	11616-9	HSF1	Q00613	HSF1	529	57260				Q00613; Q03933; Q5VY09; Q13352; Q9UIH9; Q14693; P49137; Q8N4C8; Q04759; O14744; Q96CM3; P11684; P63165; Q8NFB2; Q6ZMY6-2; Q9UNY5	SUBCELLULAR LOCATION: Nucleus {ECO:0000269|PubMed:10413683, ECO:0000269|PubMed:10747973, ECO:0000269|PubMed:11447121, ECO:0000269|PubMed:11514557, ECO:0000269|PubMed:12665592, ECO:0000269|PubMed:12917326, ECO:0000269|PubMed:14707147, ECO:0000269|PubMed:15661742, ECO:0000269|PubMed:19229036, ECO:0000269|PubMed:21085490, ECO:0000269|PubMed:25963659, ECO:0000269|PubMed:26359349, ECO:0000269|PubMed:2…	16
	11617-1	LFA-1 alpha-L chain	P20701	ITGAL	1170	128770				P05362; P08575; PRO_0000037551 [Q9WMX2]	SUBCELLULAR LOCATION: Cell membrane {ECO:0000269|PubMed:16301335}; Single-pass type I membrane protein {ECO:0000255}.	3
	11618-83	MYB	P10242	MYB	640	72341				Q00610; O15083; Q9H074-2; P63165; P61956; P17542; O60293	SUBCELLULAR LOCATION: Nucleus {ECO:0000255|PROSITE-ProRule:PRU00625, ECO:0000269|PubMed:19646965}.	7
	11626-7	UB2V1	Q13404	UBE2V1	147	16495				Q92870-2; P54253; P02489; P78358; Q15038; G5E9A7; Q92567; P22607; Q14957; P06396; P11021; O60333-2; Q92876; O60260-5; Q9Y3C5; Q6ZNA4; Q96DD7; Q13148; Q13049; P61088; Q9UMX0; Q9UMX0-2; Q9UHD9; P17861; P98170; Q8ND25; P61088	SUBCELLULAR LOCATION: Nucleus {ECO:0000269|PubMed:11076860, ECO:0000269|PubMed:9305758}. Note=Excluded from the nucleolus.	27
	11629-36	TRAF4	Q9BUZ4	TRAF4	470	53543				Q9P2A4; Q5BKX5-3; Q9NXW9; Q7L5A3; Q9BYV9; Q8TBE0; A0A0S2Z5G4; B4DE54; Q8N9N5; Q8N9N5-2; Q8N9N5-7; A8KA13; Q9BUH8; Q13895; Q8N187; Q6P2H3-3; Q9NRI5-2; P50570; P50570-2; A0A0U1RQF7; Q8N9I9; Q96BU6; O00167-2; Q86X51; Q96D16; O43559; Q08379; Q9NYA3; A6NEM1; Q9BQQ3; Q9H8Y8; Q9UBP5; A0A0S2Z4Q4; O14964; Q9NP66; Q8IX15-3; P49639; P09067; Q9NPH2; Q63ZY3; Q7Z3B3; O60341; Q15323; O76013-2; Q6A162; Q96PV6; Q…	SUBCELLULAR LOCATION: Cytoplasm {ECO:0000269|PubMed:32268273}. Nucleus {ECO:0000269|PubMed:32268273}. Cytoplasm, perinuclear region. Cell junction, tight junction. Cell membrane; Peripheral membrane protein; Cytoplasmic side. Cytoplasm, cytoskeleton {ECO:0000305}.	108
	11633-89	AHSA1	O95433	AHSA1	338	38274				P30793; P07900; P08238	SUBCELLULAR LOCATION: Cytoplasm, cytosol {ECO:0000269|PubMed:11554768}. Endoplasmic reticulum {ECO:0000269|PubMed:11554768}. Note=May transiently interact with the endoplasmic reticulum.	3
	11634-32	RGS10	O43665	RGS10	181	21210				Q9H8W4	SUBCELLULAR LOCATION: [Isoform 1]: Cytoplasm, cytosol {ECO:0000269|PubMed:11443111}. Nucleus {ECO:0000269|PubMed:11443111}. Note=Forskolin treatment promotes phosphorylation and translocation to the nucleus. {ECO:0000269|PubMed:11443111}.; SUBCELLULAR LOCATION: Nucleus {ECO:0000269|PubMed:10791963}.	1
	11636-33	Transgelin-2	P37802	TAGLN2	199	22391				P60709; P50570-2; Q8TB36; P42858; Q16637	P37802	5
	11638-42	B3GT2	O43825	B3GALT2	422	49213					SUBCELLULAR LOCATION: Golgi apparatus membrane {ECO:0000305}; Single-pass type II membrane protein {ECO:0000305}.	0
	11643-73	DTX3L	Q8TDB6	DTX3L	740	83554				Q9NZD8; P61086	SUBCELLULAR LOCATION: Cytoplasm {ECO:0000269|PubMed:23230272, ECO:0000269|PubMed:24790097, ECO:0000269|PubMed:26479788}. Nucleus {ECO:0000269|PubMed:23230272, ECO:0000269|PubMed:26479788}. Early endosome membrane {ECO:0000269|PubMed:24790097}; Peripheral membrane protein {ECO:0000305|PubMed:24790097}; Cytoplasmic side {ECO:0000305|PubMed:24790097}. Lysosome membrane {ECO:0000269|PubMed:24790097};…	2
	11645-9	P4HA1	P13674	P4HA1	534	61049				P42858; P13674	SUBCELLULAR LOCATION: Endoplasmic reticulum lumen.	2
	11646-4	Carbohydrate sulfotransferase 9	Q7L1S5	CHST9	443	52055					SUBCELLULAR LOCATION: [Isoform 1]: Golgi apparatus membrane {ECO:0000250}; Single-pass type II membrane protein {ECO:0000250}.; SUBCELLULAR LOCATION: [Isoform 2]: Secreted {ECO:0000305}.	0
	11647-6	Frizzled-10:CD	Q9ULW2	FZD10	581	65336				O95273; A8MQ03; Q9Y5L2; Q07627; P60410; P0DPK4; P07237	SUBCELLULAR LOCATION: Cell membrane {ECO:0000305|PubMed:19188438}; Multi-pass membrane protein {ECO:0000255}.	7
	11649-3	SMAP1	Q8IYB5	SMAP1	467	50386				Q9NZN9; O43186; Q13952-2; Q96HA8; Q99471; P86480; Q2TAL8; Q93062-3; Q8WU79	SUBCELLULAR LOCATION: Cell membrane {ECO:0000250}; Peripheral membrane protein {ECO:0000250}; Cytoplasmic side {ECO:0000250}.	9
	11651-24	AGO1	Q9UL18	AGO1	857	97214				Q9UKV8; Q66GS9; Q9UPY3; P08238; O15397; Q9UGP4; P53041; P04156; Q8NDV7; Q9UPQ9-2	SUBCELLULAR LOCATION: Cytoplasm, P-body {ECO:0000269|PubMed:16289642, ECO:0000269|PubMed:20616046}.	10
	11653-69	SC6A9	P48067	SLC6A9	706	78260					SUBCELLULAR LOCATION: Cell membrane {ECO:0000250|UniProtKB:P28572}; Multi-pass membrane protein {ECO:0000255}.	0
	11654-77	NRSN1	Q8IZ57	NRSN1	195	21475				Q969F0; P12314; Q99795; Q9Y5Y7; Q9Y225-2; Q9HBV2; Q9BVX2	SUBCELLULAR LOCATION: Membrane {ECO:0000305}; Multi-pass membrane protein {ECO:0000305}. Cell projection, neuron projection {ECO:0000250|UniProtKB:P97799}.	7
	11656-110	EVL	Q9UI08	EVL	416	44620				Q9P2A4; Q13813; Q9C026; Q9P2A4; P50570-2; Q8TB36; P42858; O14656-2; Q9C026; P09936; O76024; Q8IUH5; Q8N720; Q15942	SUBCELLULAR LOCATION: Cytoplasm, cytoskeleton {ECO:0000250|UniProtKB:P70429}. Cytoplasm, cytoskeleton, stress fiber {ECO:0000250|UniProtKB:P70429}. Cell projection, lamellipodium {ECO:0000250|UniProtKB:P70429}. Note=Targeted to the leading edge of lamellipodia and the distal tip of stress fibers through interaction with a number of proteins. In activated T-cells, localizes to the F-actin collar a…	14
	11657-86	SOCS7	O14512	SOCS7	581	62969				Q8IZP0; A8MQ03; Q96B26; Q8NHY3; P62993; Q9UJY1; Q96PV6; Q99750; Q8IVT2; O43639; Q6X4W1-2; O94875-10; O60504; Q63HR2; P07947; Q14141	SUBCELLULAR LOCATION: Cytoplasm. Cell membrane; Peripheral membrane protein; Cytoplasmic side. Nucleus. Note=Mostly cytoplasmic, but shuttles between the cytoplasm and the nucleus. Rapidly relocalizes to the nucleus after UV irradiation. Cytoplasmic location depends upon SEPT7 presence.	16
	11659-31	EPN4	Q14677	CLINT1	625	68259				Q9NSY1; Q9H0R8; Q8WTR4-3; O60333-2; Q9GZQ8; O76024; P22892; O88384; PRO_0000037943 [P29991]	SUBCELLULAR LOCATION: Cytoplasm. Cytoplasm, perinuclear region. Membrane; Peripheral membrane protein. Cytoplasmic vesicle, clathrin-coated vesicle. Note=Found throughout the cell, with the exception of the cell surface. Concentrated in the perinuclear region and associated with clathrin-coated vesicles close to the trans-Golgi network.	9
	11661-11	NALP1	Q9C000	NLRP1	1473	165866				P10415; Q07817; Q07817-1; P29466; Q9ULZ3	SUBCELLULAR LOCATION: Cytoplasm, cytosol {ECO:0000269|PubMed:17418785}. Cytoplasm {ECO:0000269|PubMed:17164409}. Nucleus {ECO:0000269|PubMed:17164409}. Note=Nucleocytoplasmic distribution in lymphoid organs (probably in T-cells) and in neurons. In epithelial cells, predominantly cytoplasmic. {ECO:0000269|PubMed:17164409}.; SUBCELLULAR LOCATION: [NACHT, LRR and PYD domains-containing protein 1, C-…	5
	11664-32	ARFG2	Q8N6H7	ARFGAP2	521	56720					SUBCELLULAR LOCATION: Cytoplasm {ECO:0000269|PubMed:17760859}. Golgi apparatus membrane {ECO:0000269|PubMed:17760859}; Peripheral membrane protein {ECO:0000269|PubMed:17760859}; Cytoplasmic side {ECO:0000269|PubMed:17760859}. Note=Also found on peripheral punctate structures likely to be endoplasmic reticulum-Golgi intermediate compartment.	0
	11666-72	RGS8	P57771	RGS8	180	20917				Q08379; Q15834; Q08379; Q96ED9-2; Q6A162; Q9H8W4; Q8TAS1-2	SUBCELLULAR LOCATION: Cell membrane {ECO:0000250|UniProtKB:P49804}; Peripheral membrane protein {ECO:0000250|UniProtKB:P49804}; Cytoplasmic side {ECO:0000250|UniProtKB:P49804}. Membrane {ECO:0000250|UniProtKB:P49804}; Peripheral membrane protein {ECO:0000250|UniProtKB:P49804}; Cytoplasmic side {ECO:0000250|UniProtKB:P49804}. Perikaryon {ECO:0000250|UniProtKB:P49804}. Cell projection, dendrite {EC…	7
	11667-29	TENC1	Q63HR2	TNS2	1409	152580				Q9Y4X0-3; P29972; Q03989; P30049; Q8TBE0; Q9H2G9; J3KQ12; Q6NUJ2; Q6P1W5; Q6P5X5; Q8NEC5; Q8NE01; Q8N684-3; O43186; Q9UBR2; Q86YF9; Q86Y13; Q9H0I2; Q9UM22; P04626; P21860; Q8N9I5; Q86W67; P48023; P49639; P17482; P31273; Q9C086; Q7L273; P10721; Q5T749; Q01546; Q8IUG1; P60370; P60409; P60410; Q8IUC1; P59991; P60328; Q52LG2; Q9BYR3; Q3LI67; Q14847-2; Q8IXW0; O60711; Q9P127; P08581; Q86VE0; P0DPK4; Q…	SUBCELLULAR LOCATION: Cell junction, focal adhesion {ECO:0000269|PubMed:11792844, ECO:0000269|PubMed:20069572, ECO:0000269|PubMed:22019427}. Cell membrane {ECO:0000269|PubMed:11792844, ECO:0000269|PubMed:30092354}; Peripheral membrane protein {ECO:0000269|PubMed:11792844}; Cytoplasmic side {ECO:0000269|PubMed:11792844}. Cytoplasm {ECO:0000269|PubMed:22019427, ECO:0000269|PubMed:25101860}. Note=De…	88
	11669-39	SO5A1	Q9H2Y9	SLCO5A1	848	91864					SUBCELLULAR LOCATION: Cell membrane; Multi-pass membrane protein.	0
	11670-18	GP101	Q96P66	GPR101	508	56716				Q9NRZ5; O14735; Q8NBI2; Q96Q80; O43561-2; Q6N075; Q9NX14; Q8N138; Q5QGT7; Q6ICL7; Q9NUM3; Q8IVJ1; Q9C0I4; P48230; Q9BVK8; Q8WW34-2; Q86WB7-2; Q9H1C4; Q96EC8	SUBCELLULAR LOCATION: Cell membrane; Multi-pass membrane protein.	19
	11671-19	BRPF1	P55201	BRPF1	1214	137499				P0C0S8; P62805; Q96GN5; Q96MT8-3; Q8NHQ1; Q8WYH8; Q2KHM9; Q8N987; Q8N6Y0; Q9Y2K6	SUBCELLULAR LOCATION: Nucleus {ECO:0000269|PubMed:18794358, ECO:0000269|PubMed:24065767, ECO:0000269|PubMed:25593309, ECO:0000269|PubMed:27939640}. Chromosome {ECO:0000269|PubMed:24065767}. Cytoplasm {ECO:0000269|PubMed:18794358, ECO:0000269|PubMed:27939640}. Note=Localization to the nucleus depends on KAT6A, ING5 and MEAF6 (PubMed:18794358, PubMed:27939640). Localizes to transcription start site…	10
	11672-17	KI16B	Q96L93	KIF16B	1317	152011				P60520; Q9BRT9; Q14005-2; P17931; P54646; Q8NB12; Q8N8B7-2; Q969E8	SUBCELLULAR LOCATION: Cytoplasm, cytoskeleton {ECO:0000305}. Early endosome membrane {ECO:0000269|PubMed:15882625}. Cytoplasm {ECO:0000269|PubMed:18445686}. Cytoplasm, cytoskeleton, spindle {ECO:0000269|PubMed:18445686}. Note=It is unclear whether association with endosomes is mediated via phosphatidylinositol 3-phosphate (PtdIns(3)P)-binding or via its interaction with RAB14. {ECO:0000269|PubMed…	8
	11677-17	ZDH14	Q8IZN3	ZDHHC14	488	53388					SUBCELLULAR LOCATION: Endoplasmic reticulum membrane {ECO:0000269|PubMed:16647879}; Multi-pass membrane protein {ECO:0000255}. Golgi apparatus, Golgi stack membrane {ECO:0000305|PubMed:27481942}; Multi-pass membrane protein {ECO:0000255}.	0
	11678-105	CXD2	Q9UKL4	GJD2	321	36093					SUBCELLULAR LOCATION: Cell membrane; Multi-pass membrane protein. Cell junction, gap junction.	0
	11681-8	NUPL	P52594	AGFG1	562	58260				Q9P242; P56282; P51809	SUBCELLULAR LOCATION: Nucleus {ECO:0000269|PubMed:10613896, ECO:0000269|PubMed:7634337}. Cytoplasmic vesicle {ECO:0000269|PubMed:10613896}.	3
	11682-7	TXNIP	Q9H3M7	TXNIP	391	43661				O95905; P10599; P52735	SUBCELLULAR LOCATION: Cytoplasm {ECO:0000250}.	3
	11683-19	GGA3	Q9NZ52	GGA3	723	78315				P62330; P56817; Q9UJY5; Q9UJY4; P11717; P20645; Q6VY07; Q13258; Q15276; P0CG47; P18272; Q15038; Q99732; Q7Z4N8; Q96CS7; O75865-2; P36406; Q96BW1; Q6ZNH5	SUBCELLULAR LOCATION: Golgi apparatus, trans-Golgi network membrane {ECO:0000269|PubMed:10749927, ECO:0000269|PubMed:15039775}; Peripheral membrane protein {ECO:0000269|PubMed:10749927, ECO:0000269|PubMed:15039775}. Endosome membrane {ECO:0000269|PubMed:15039775}; Peripheral membrane protein {ECO:0000269|PubMed:15039775}. Early endosome membrane {ECO:0000269|PubMed:11950392}; Peripheral membrane …	19
	11690-47	APC7	Q9UJX3	ANAPC7	565	63133					SUBCELLULAR LOCATION: Cytoplasm, cytoskeleton {ECO:0000269|PubMed:18445686}. Nucleus {ECO:0000269|PubMed:18445686}. Cytoplasm, cytoskeleton, spindle {ECO:0000269|PubMed:18445686}. Note=Localizes to spindle during metaphase and to cytoplasmic microtubules during interphase. {ECO:0000269|PubMed:18445686}.	0
	11692-21	SHC4	Q6S5L8	SHC4	630	68785				P10275; P00533; P08581	SUBCELLULAR LOCATION: Postsynaptic cell membrane. Note=Colocalized with MUSK at the neuromuscular junction. {ECO:0000250}.	3
	11696-7	RABP2	P29373	CRABP2	138	15693				P35609; P30281; Q8NFF5-2; Q8N6L0	SUBCELLULAR LOCATION: Cytoplasm. Endoplasmic reticulum. Nucleus. Note=Upon ligand binding, a conformation change exposes a nuclear localization motif and the protein is transported into the nucleus.	4
	11699-16	TP4A2	Q12974	PTP4A2	167	19127				Q9NRU3	SUBCELLULAR LOCATION: Cell membrane. Early endosome. Cytoplasm.	1
	11708-2	LCN1	P31025	LCN1	176	19250				P09917; B3EWG5; Q6P9E2; Q9UHD9	SUBCELLULAR LOCATION: Secreted.	4
	11709-29	CPT1B	Q92523	CPT1B	772	87801				Q6ZVE7; Q53QW1	SUBCELLULAR LOCATION: Mitochondrion outer membrane {ECO:0000305|PubMed:9344464}; Multi-pass membrane protein {ECO:0000255}.	2
	11712-207	UN45A	Q9H3U1	UNC45A	944	103077				Q96HU8; Q8NA82; P61244; P61244-2; P50221; P50222; Q6FHY5; Q9UJV3-2; Q4G0R1; Q969V4	SUBCELLULAR LOCATION: Cytoplasm {ECO:0000269|PubMed:16478993}. Cytoplasm, perinuclear region {ECO:0000269|PubMed:16478993}. Nucleus {ECO:0000269|PubMed:16478993}. Note=Predominant in the perinuclear region. Little protein in the nucleus.	10
	11715-1	PO2F1	P14859	POU2F1	743	76472				Q9H4B4; Q7Z3K3; P08047; Q02446; O15145; P49407; Q03060-25; P55197-2; P23511-2; P14859-6; P78424; O43314-2; P86480; Q8TAD8; Q9Y343; Q02446; Q6ZVD7; Q7KZS0; Q96K80; Q15911-2; O95789-4	SUBCELLULAR LOCATION: Nucleus.	21
	11716-28	LRIT2	A6NDA9	LRIT2	550	60168					SUBCELLULAR LOCATION: Membrane; Single-pass type I membrane protein.	0
	11814-29	Met	P08581	MET	1390	155541				P22681; Q96EY1; Q96EY1-2; P00533; P09769; P14210; P14210-6; O15357; P35968; P06239; P07948; P08581; P41218; P15941; P16333; O43639; Q16288; P27986; O00459; Q92569; P19174; O43157; O15031; Q9ULL4; Q8TCU6; P18031; Q06124; P23467; Q12913; Q16827; P20936; Q9UQQ2; O60880; O14796; Q9NP31; Q8N5H7; Q15464; P29353; P98077; Q6S5L8; Q96IW2; Q9H6Q3; O75159; O14544; P12931; Q9ULZ2; P43405; P42680; Q9HBL0; Q63…	SUBCELLULAR LOCATION: Membrane; Single-pass type I membrane protein.; SUBCELLULAR LOCATION: [Isoform 3]: Secreted.	58
	11816-84	JAK2	O60674	JAK2	1132	130674				P32927; Q01344; P23458; O60674; P40238; P16333; P18031; O75116; P29597; Q9JHI9	SUBCELLULAR LOCATION: Endomembrane system {ECO:0000250}; Peripheral membrane protein {ECO:0000250}. Cytoplasm {ECO:0000269|PubMed:19783980}. Nucleus {ECO:0000269|PubMed:19783980}.	10
	11817-1	KS6B1	P23443	RPS6KB1	525	59140				Q06481-5; P55884; P08151; Q5VY09; Q00005; P13051-2; P08151; P05067; P27986-2	SUBCELLULAR LOCATION: Synapse, synaptosome {ECO:0000250}. Mitochondrion outer membrane. Mitochondrion. Note=Colocalizes with URI1 at mitochondrion.; SUBCELLULAR LOCATION: [Isoform Alpha I]: Nucleus. Cytoplasm.; SUBCELLULAR LOCATION: [Isoform Alpha II]: Cytoplasm.	9
	11825-27	PRGC1	Q9UBK2	PPARGC1A	798	91027				P11474; P62508; P62508-3; P41235; P42704; P37231; P10826-2	SUBCELLULAR LOCATION: [Isoform 1]: Nucleus {ECO:0000269|PubMed:10713165}. Nucleus, PML body {ECO:0000250|UniProtKB:O70343}.; SUBCELLULAR LOCATION: [Isoform B4]: Nucleus {ECO:0000269|PubMed:22589246}.; SUBCELLULAR LOCATION: [Isoform B4-8a]: Cytoplasm {ECO:0000269|PubMed:22589246}. Nucleus {ECO:0000269|PubMed:22589246}.; SUBCELLULAR LOCATION: [Isoform B5]: Nucleus {ECO:0000269|PubMed:22589246}. Nuc…	7
	11827-7	RORG	P51449	RORC	518	58195				Q15788; P62195; Q9WTL8; O08785	SUBCELLULAR LOCATION: Nucleus {ECO:0000269|PubMed:26160376}.	4
	11830-48	SHP-2	Q06124	PTPN11	593	68011				P10275; P32239; Q9BZW8; P20138; Q08345; P00533; P29317; P04626; Q8WU20; Q13480; Q9UQC2; P62993; P08069; P06213; P35568; P43628; P10721; P08581; O95297; Q15116; P09619; P16284; P49023; P49247; Q13049; P68105; Q71V39; P35570; P97710; Q6P1J9; Q13480; O75496; Q9UKI8	SUBCELLULAR LOCATION: Cytoplasm {ECO:0000269|PubMed:26742426}. Nucleus {ECO:0000269|PubMed:26742426}.	33
	11833-83	FRDA	Q16595	FXN	210	23135				Q9BVU5; Q9HC96; Q92828; Q9UN19; A6NEM1; O75925; Q9NS23-4; Q8WVD3; Q96D59; Q8N6K7-2; Q9GZS3	SUBCELLULAR LOCATION: [Frataxin mature form]: Mitochondrion {ECO:0000269|PubMed:15581888, ECO:0000269|PubMed:16091420, ECO:0000269|PubMed:16608849, ECO:0000269|PubMed:18725397, ECO:0000269|PubMed:20053667, ECO:0000269|PubMed:21298097, ECO:0000269|PubMed:9241270, ECO:0000269|PubMed:9302253}.; SUBCELLULAR LOCATION: [Extramitochondrial frataxin]: Cytoplasm, cytosol {ECO:0000269|PubMed:16091420, ECO:…	11
	11836-144	discoidin domain receptor 1	Q08345	DDR1	913	101128				Q16832; O43639; Q06124; Q9UHD9	SUBCELLULAR LOCATION: [Isoform 1]: Cell membrane; Single-pass type I membrane protein.; SUBCELLULAR LOCATION: [Isoform 2]: Cell membrane; Single-pass type I membrane protein.; SUBCELLULAR LOCATION: [Isoform 3]: Secreted {ECO:0000305}.; SUBCELLULAR LOCATION: [Isoform 4]: Cell membrane; Single-pass type I membrane protein.	4
	11837-7	GITR	Q9Y5U5	TNFRSF18	241	26000				Q9UNG2; Q9UHD9	SUBCELLULAR LOCATION: [Isoform 1]: Cell membrane; Single-pass type I membrane protein.; SUBCELLULAR LOCATION: [Isoform 2]: Secreted.	2
	11838-130	FA38A	Q92508	PIEZO1	2521	286790				P04155	SUBCELLULAR LOCATION: Endoplasmic reticulum membrane {ECO:0000269|PubMed:20016066}; Multi-pass membrane protein. Endoplasmic reticulum-Golgi intermediate compartment membrane {ECO:0000250|UniProtKB:Q0KL00}. Cell membrane {ECO:0000269|PubMed:22529292, ECO:0000269|PubMed:23479567}; Multi-pass membrane protein {ECO:0000305}. Cell projection, lamellipodium membrane {ECO:0000269|PubMed:25119035}. Note…	1
	11851-21	TREM2	Q9NZC2	TREM2	230	25447				P02649; PRO_0000000092 [P05067]; P49768; O43914	SUBCELLULAR LOCATION: [Isoform 1]: Cell membrane {ECO:0000269|PubMed:24078628, ECO:0000269|PubMed:24990881, ECO:0000269|PubMed:25615530, ECO:0000269|PubMed:27589997, ECO:0000269|PubMed:27995897, ECO:0000269|PubMed:28768830, ECO:0000269|PubMed:28855300, ECO:0000269|PubMed:28855301}; Single-pass type I membrane protein {ECO:0000255}.; SUBCELLULAR LOCATION: [Isoform 2]: Secreted {ECO:0000305}.; SUBC…	4
	11872-9	PCDGD	Q9Y5G3	PCDHGB1	927	100360				P42858; O76024	SUBCELLULAR LOCATION: Cell membrane {ECO:0000250}; Single-pass type I membrane protein {ECO:0000250}.	2
	11910-27	DLX4	Q92988	DLX4	240	26263				P16333; Q13485; P08047	SUBCELLULAR LOCATION: Nucleus {ECO:0000269|PubMed:25954033}.	3
	11911-13	LRC4B:CD	Q9NT99	LRRC4B	713	76434					SUBCELLULAR LOCATION: Membrane; Single-pass membrane protein. Presynaptic cell membrane {ECO:0000250}.	0
	11926-23	P34	Q6PD74	AAGAB	315	34594				O43747-2; Q96PC3; Q96PC3-2; O94973; P53680; Q96ES5	SUBCELLULAR LOCATION: Cytoplasm, cytosol {ECO:0000269|PubMed:23000146, ECO:0000269|PubMed:23064416}.	6
	11934-9	INT3	Q68E01	INTS3	1043	118070				Q9NRY2; Q96AH0; Q9BQ15; O60934; O43829	SUBCELLULAR LOCATION: Nucleus {ECO:0000269|PubMed:19605351, ECO:0000269|PubMed:19683501, ECO:0000269|PubMed:23904267}. Cytoplasm {ECO:0000269|PubMed:23904267}. Note=Localizes to nuclear foci following DNA damage.	5
	11949-25	EGF:CD	P01133	EGF	1207	133994				P00533; P10620; Q01279; PRO_0000018520 [P28300]	SUBCELLULAR LOCATION: Membrane; Single-pass type I membrane protein.	4
	11952-1	IGDC3:CD	Q8IVU1	IGDCC3	814	86724					SUBCELLULAR LOCATION: Membrane {ECO:0000255}; Single-pass membrane protein {ECO:0000255}.	0
	11955-1	RHG01:Rho-GAP	Q07960	ARHGAP1	439	50436				P60953-2; P61586; Q99961	SUBCELLULAR LOCATION: Cytoplasm.	3
	11967-23	RABP1	P29762	CRABP1	137	15566				P13569; O14745; P07101-3; PRO_0000037576 [P27958]	SUBCELLULAR LOCATION: Cytoplasm {ECO:0000269|PubMed:11909957}.	4
	11969-5	S100A2	P29034	S100A2	98	11117				Q3SXY8; P15311; Q5JX71; Q02790; P52292; Q00987; O15151; P35579; P23297; P29034; P33764; P04271; P04637; Q8TD43; P52293; P26882	P29034	16
	11988-24	PTPRH	Q9HD43	PTPRH	1115	122353				P49366; P00533; P10912; P60410	SUBCELLULAR LOCATION: Cell projection, microvillus membrane {ECO:0000250|UniProtKB:E9Q0N2}; Single-pass type I membrane protein {ECO:0000305}. Apical cell membrane {ECO:0000250|UniProtKB:E9Q0N2}; Single-pass type I membrane protein {ECO:0000305}. Cytoplasm {ECO:0000269|PubMed:12879010}. Note=Colocalizes with CEACAM20 at the apical brush border of intestinal cells. {ECO:0000250|UniProtKB:E9Q0N2}.	4
	11989-35	EMC1	Q8N766	EMC1	993	111759				P0DTC8	SUBCELLULAR LOCATION: Endoplasmic reticulum membrane {ECO:0000269|PubMed:22119785}; Single-pass type I membrane protein {ECO:0000269|PubMed:32439656, ECO:0000269|PubMed:32459176}.	1
	12001-7	ZO1	Q07157	TJP1	1748	195459				O43707; P17302; Q8N144; Q96J84; Q9EPK5	SUBCELLULAR LOCATION: Cell membrane {ECO:0000269|PubMed:7798316}; Peripheral membrane protein {ECO:0000269|PubMed:7798316}; Cytoplasmic side {ECO:0000269|PubMed:7798316}. Cell junction, tight junction {ECO:0000269|PubMed:7798316}. Cell junction {ECO:0000269|PubMed:28169360}. Cell junction, gap junction. Cell projection, podosome {ECO:0000269|PubMed:20930113}. Note=Moves from the cytoplasm to the …	5
	12008-3	CD7	P09564	CD7	240	25409				Q96IW7	SUBCELLULAR LOCATION: Membrane; Single-pass type I membrane protein.	1
	12014-19	PTPS	Q03393	PTS	145	16386				Q96CW1; P38432; Q96D03; P51116; Q8TBB1; Q96HA8; Q03393; O00560; Q9P2Z0	Q03393	9
	12016-60	CBL	P22681	CBL	906	99633				Q8IZP0-2; Q14155; P54253; Q9Y5K6; P46108; P46109; P00533; P55085; P17948; P62993; P08631-2; P42858; Q15811; Q96JA1; P45983; P08581; P04629; P27986; O00459; Q92569; P31947; O14492; Q96B97; O43597; Q9C004; P12931; P43405; P62837; P31946; P62258; P61981; Q04917; P27348; P63104; P43403; P39688; A0A0H3L6J6; F1SDV6; P08487	SUBCELLULAR LOCATION: Cytoplasm. Cell membrane. Cell projection, cilium {ECO:0000269|PubMed:29237719}. Golgi apparatus {ECO:0000269|PubMed:29237719}. Note=Colocalizes with FGFR2 in lipid rafts at the cell membrane.	39
	12018-84	TPK1	Q9H3S4	TPK1	243	27265				O14841; Q9H3S4	Q9H3S4	2
	12020-39	PMGE	P07738	BPGM	259	30005				P15259	P07738	1
	12022-12	SMAD4	Q13485	SMAD4	552	60439				P05067; Q9Y297; Q9UI36; Q9NPI6; Q92988; P43268-3; Q01844; O43524; P98177; P23769; P61968; Q8NI38; Q9UBE8; P24468; Q8WWW0; P12755; P12757; Q15797; Q15796; P84022; Q13485; O15198; O15198-2; P08047; Q08117-2; Q9UPN9; P63279; Q93008; Q15915; P70056; P70398	SUBCELLULAR LOCATION: Cytoplasm {ECO:0000269|PubMed:15799969, ECO:0000269|PubMed:17327236}. Nucleus {ECO:0000269|PubMed:15799969}. Note=Cytoplasmic in the absence of ligand. Migrates to the nucleus when complexed with R-SMAD (PubMed:15799969). PDPK1 prevents its nuclear translocation in response to TGF-beta (PubMed:17327236). {ECO:0000269|PubMed:15799969, ECO:0000269|PubMed:17327236}.	31
	12030-82	Desmin	P17661	DES	470	53536				Q9UL15; Q8TAB5; Q8WUE5; Q2TBE0; P26196; P17661; O43812; Q9UBX2; Q08426; P14136; A6NEM1; P42858; Q8WXH2; P13646; P19012; P35900; Q14525; O76014; O95678; P52954; Q96BZ8; P61968; Q496Y0; Q8TC57; P40692; Q13496; P07196; Q9HC98-4; O75928-2; Q8WWB5; P62487; O60437; Q6NYC8; P41219; P78317; Q15560; Q9UBB9; Q7KZS0; P08670; P07947; Q9UJ78-2	SUBCELLULAR LOCATION: Cytoplasm, myofibril, sarcomere, Z line {ECO:0000269|PubMed:24200904, ECO:0000269|PubMed:26724190, ECO:0000269|PubMed:30262925}. Cytoplasm {ECO:0000269|PubMed:25394388}. Cell membrane, sarcolemma {ECO:0000269|PubMed:25394388}. Nucleus {ECO:0000250|UniProtKB:P31001}. Cell tip {ECO:0000250|UniProtKB:P31001}. Nucleus envelope {ECO:0000250|UniProtKB:P31001}. Note=Localizes in th…	41
	12033-3	BUB1	O43683	BUB1	1085	122375				O95376; O60566; O43684; P46108; Q8NG31; Q8NG31-2; P03070	SUBCELLULAR LOCATION: Nucleus. Chromosome, centromere, kinetochore. Note=Nuclear in interphase cells. Accumulates gradually during G1 and S phase of the cell cycle, peaks at G2/M, and drops dramatically after mitosis. Localizes to the outer kinetochore. Kinetochore localization is required for normal mitotic timing and checkpoint response to spindle damage and occurs very early in prophase. AURKB…	7
	12034-28	CAP 1	Q01518	CAP1	475	51901				P13569; P0DTC3; Q2GHU2	SUBCELLULAR LOCATION: Cell membrane {ECO:0000250}; Peripheral membrane protein {ECO:0000250}.	3
	12041-33	HS71L	P34931	HSPA1L	641	70375				O95429; O00635	P34931	2
	12046-51	TADBP	Q13148	TARDBP	414	44740				Q969K4; P55265; Q6ZTN6-2; P13928; P63010-2; P05067; P05067-2; Q0P5N6; Q8WXK3; Q9Y575-3; Q96DX5; Q96DX5-3; Q96FT7-4; P18847; O95352-2; P15313; Q99700; P46379-2; Q8TBE0; Q5H9J7; O15392; Q9H0C5; Q5SZD1; Q96LL4; Q13191; Q9ULV8; Q14781-2; Q13939; Q13042; Q13042-2; Q9UJX2; Q92879-3; Q8NHQ1-3; Q494V2-2; O14647; Q16740; Q8IUI8; P48730-2; P61962; Q5TAQ9-2; Q5TDH0-2; Q92841; O00571; P17844; O75398; Q96EY1-…	SUBCELLULAR LOCATION: Nucleus {ECO:0000269|PubMed:17023659, ECO:0000269|PubMed:17481916, ECO:0000269|PubMed:18957508, ECO:0000269|PubMed:19765185, ECO:0000269|PubMed:25678563, ECO:0000269|PubMed:28663553, ECO:0000269|PubMed:29438978}. Cytoplasm {ECO:0000269|PubMed:18957508, ECO:0000269|PubMed:23398327, ECO:0000269|PubMed:30464263}. Cytoplasm, Stress granule {ECO:0000269|PubMed:19765185, ECO:00002…	213
	12077-32	Myostatin	O14793	MSTN	375	42750				Q13705; P13497; P09958; O14793; Q96NZ8; PRO_0000033951 [O14793]	SUBCELLULAR LOCATION: Secreted {ECO:0000250|UniProtKB:O08689}.	6
	12329-21	KS6A1	Q15418	RPS6KA1	735	82723				O43823; P46527; P08238; P28482; P04271; Q14160; P50552; A1JU68	SUBCELLULAR LOCATION: Nucleus. Cytoplasm.	8
	12332-7	EF2K	O00418	EEF2K	725	82144					O00418	0
	12333-87	RPIA	P49247	RPIA	311	33269				Q8N5M1; Q9NWQ9; Q6IPU0; Q96D03; Q75MZ5; Q9H8Y8; Q9UJY1; Q8TBB1; Q96HA8; P22061; P22061-2; Q9NRD5; Q06124; Q9H0X6; P49247; O00560; O75716; Q99757	P49247	18
	12334-25	cSHMT	P34896	SHMT1	483	53083				P26196; Q9H8Y8; P50213; P45984; Q99750; P34896; P0DMM9	SUBCELLULAR LOCATION: Cytoplasm.	7
	12338-27	EGFLA	Q63HQ2	EGFLAM	1017	111271				Q6PRD1	SUBCELLULAR LOCATION: Secreted, extracellular space, extracellular matrix {ECO:0000250|UniProtKB:Q4VBE4}. Synaptic cleft {ECO:0000250|UniProtKB:Q4VBE4}. Presynaptic active zone {ECO:0000250|UniProtKB:Q4VBE4}. Note=Detected in the synaptic cleft of the ribbon synapse around the postsynaptic terminals of bipolar cells. Colocalizes with BSN, CTBP2 and DAG1 in photoreceptor synaptic terminals. {ECO:0…	1
	12340-17	SYAC	P49588	AARS1	968	106810					SUBCELLULAR LOCATION: Cytoplasm {ECO:0000255|HAMAP-Rule:MF_03133, ECO:0000269|PubMed:27911835}.	0
	12341-8	DUS6	Q16828	DUSP6	381	42320				P05067; P28482; P27361; Q99623; P42681	SUBCELLULAR LOCATION: Cytoplasm {ECO:0000269|PubMed:8670865}.	5
	12343-14	CENB2	Q15057	ACAP2	778	88029					SUBCELLULAR LOCATION: Endosome membrane {ECO:0000250}; Peripheral membrane protein {ECO:0000250}.	0
	12345-4	APC10	Q9UM13	ANAPC10	185	21252					Q9UM13	0
	12347-29	CCM2	Q9BSQ5	CCM2	444	48837				Q8TEW6; P31273; O00522; Q9BUL8; Q13671; Q9H1K6; Q8WVJ9; Q96N03; O00522; Q99759	SUBCELLULAR LOCATION: Cytoplasm {ECO:0000250}.	10
	12348-46	SYSM	Q9NP81	SARS2	518	58283				Q96HA8	SUBCELLULAR LOCATION: Mitochondrion matrix {ECO:0000250|UniProtKB:Q9N0F3}.	1
	12350-86	ETS2	P15036	ETS2	469	53001				Q15131; Q8NHY2; Q16236; P17612; P50454; P37173; P04637; Q15672; Q8WVJ9	SUBCELLULAR LOCATION: Nucleus.	9
	12351-25	STAT1	P42224	STAT1	750	87335				Q16531; Q01094; P00533; Q8N9N8; P04626; P01100; P17181; P48551; P15260; P23458; P52294; Q7Z434; Q01804; Q05397; O95786; P19793; P42224; P52630; P40763; P0DTC9; P07239; P0DTC2; Q4VW77; P03255-1; P03255-2; P26664; PRO_0000037566 [P27958]; PRO_0000037576 [P27958]; Q9Y4C1; P42224-1; P06498; P42224-2	SUBCELLULAR LOCATION: Cytoplasm {ECO:0000269|PubMed:15322115, ECO:0000269|PubMed:26479788, ECO:0000269|PubMed:27796300, ECO:0000269|PubMed:28753426}. Nucleus {ECO:0000269|PubMed:15322115, ECO:0000269|PubMed:26479788, ECO:0000269|PubMed:28753426}. Note=Translocated into the nucleus upon tyrosine phosphorylation and dimerization, in response to IFN-gamma and signaling by activated FGFR1, FGFR2, FGF…	32
	12352-70	ARRD3	Q96B67	ARRDC3	414	46395				P07550; O95817; P41182; Q8IVM0; P32320; Q96GG9; O95967; O95208-2; Q86YD7; O60760; Q96J02; P16144; Q9UBU8; Q9UBU8-2; Q96PU5-2; Q96CV9; Q96DC9; O43189; P54646; Q9UJ41-4; P63244; Q9NS91; Q96GM5; O75886; P21580; Q9H0E2; Q8IWZ5; P62987; Q9BSL1; P57075-2; P51668; P62837; Q96LR5; Q969T4; Q9UHD9; Q9NZC7-5; Q9H0M0; O00308; Q9UGI0	SUBCELLULAR LOCATION: Cytoplasm {ECO:0000269|PubMed:16269462, ECO:0000269|PubMed:23208550}. Cell membrane {ECO:0000269|PubMed:16269462, ECO:0000269|PubMed:20559325, ECO:0000269|PubMed:23208550}; Peripheral membrane protein {ECO:0000269|PubMed:16269462, ECO:0000269|PubMed:20559325}; Cytoplasmic side {ECO:0000269|PubMed:16269462, ECO:0000269|PubMed:20559325}. Lysosome {ECO:0000269|PubMed:16269462, …	39
	12355-223	RRFM	Q96E11	MRRF	262	29277				Q6RW13-2; Q8N9N5-2; Q96DZ9-2; Q8IZU0; Q13643; Q6A162; P08247; Q9Y4P8-4; Q9H9D4	SUBCELLULAR LOCATION: Mitochondrion {ECO:0000269|PubMed:18782833}.	9
	12356-65	Sorcin	P30626	SRI	198	21676				Q13137; Q08493-2; Q08493-3; Q9NZ81; P40763; Q99081; Q8N6Y0; P20073; P30626-1	SUBCELLULAR LOCATION: Cytoplasm. Sarcoplasmic reticulum membrane; Peripheral membrane protein; Cytoplasmic side. Note=Relocates to the sarcoplasmic reticulum membrane in response to elevated calcium levels.	9
	12357-41	SNP29	O95721	SNAP29	258	28970				P54253; Q9Y2V7; Q9H4M9; Q8IZU0; Q8IZT9; P42858; Q9H115; Q96HA8; O15294; Q86Y82; O14662-5; P56962; P61266; P32856-2; Q13277; O43752; Q13114; A0AVG3; Q6F5E7; P23763; P63027; Q15836; O75379-2; O95183; Q9BV40	SUBCELLULAR LOCATION: Cytoplasm {ECO:0000269|PubMed:23217709}. Golgi apparatus membrane {ECO:0000250|UniProtKB:Q9Z2P6}; Peripheral membrane protein {ECO:0000305}. Cytoplasmic vesicle, autophagosome membrane {ECO:0000269|PubMed:25686604}; Peripheral membrane protein {ECO:0000305}. Cell projection, cilium membrane {ECO:0000269|PubMed:25686250}; Peripheral membrane protein {ECO:0000305}. Note=Appear…	25
	12358-6	IGBP1	P78318	IGBP1	339	39222				P04792; Q92993; Q8TAP4-4; O15344; P67775; P62714; P60510; O00743; Q15047-2; O15266-2; O75663; P61981	SUBCELLULAR LOCATION: Cytoplasm {ECO:0000305}.	12
	12361-102	RRAS2	P62070	RRAS2	204	23400				P10398; Q8WUI4-6; P52306-5; Q3MIN7; Q13671	SUBCELLULAR LOCATION: Cell membrane {ECO:0000269|PubMed:28406396, ECO:0000269|PubMed:31130282}; Lipid-anchor {ECO:0000269|PubMed:15308774, ECO:0000269|PubMed:28406396}; Cytoplasmic side. Golgi apparatus membrane {ECO:0000269|PubMed:31130282}; Lipid-anchor {ECO:0000269|PubMed:15308774}.	5
	12363-70	TRIB2	Q92519	TRIB2	343	38801				Q9HBI0; Q7Z699	SUBCELLULAR LOCATION: Cytoplasm {ECO:0000250}. Cytoplasm, cytoskeleton {ECO:0000250}. Note=May associate with the cytoskeleton. {ECO:0000250}.	2
	12365-108	RUVB1	Q9Y265	RUVBL1	456	50228				P35222; O60832; O95905; Q9Y283; Q15051; Q92993; O15259; Q7Z494; O75161; O75665; Q9Y230; O14746; P04637; P63279; Q15906; P25490; Q9UHR6; G3I183	SUBCELLULAR LOCATION: Nucleus matrix. Nucleus, nucleoplasm. Cytoplasm {ECO:0000269|PubMed:11027681}. Membrane {ECO:0000269|PubMed:11027681}. Cytoplasm, cytoskeleton, microtubule organizing center, centrosome. Dynein axonemal particle {ECO:0000250|UniProtKB:Q9DE26}. Note=Mainly localized in the nucleus, associated with nuclear matrix or in the nuclear cytosol, although it is also present in the cy…	18
	12366-16	CRGD	P07320	CRYGD	174	20738				P24623; P23927	P07320	2
	12367-52	MACOI	Q8N5G2	MACO1	664	76178				P48745; Q9UGL9; P49639; Q701N4; Q6L8G8; Q5T751; Q5T752; Q5T753; Q5T754; Q5TA81; Q5TA76; Q5T5B0; Q96FE5; A8MW99; Q6FHY5; P0DPK4; Q92570; A0JP26; P49901; Q8WZ59; Q8N720	SUBCELLULAR LOCATION: Nucleus membrane {ECO:0000250|UniProtKB:Q7TQE6}; Multi-pass membrane protein {ECO:0000255}. Cell projection, axon {ECO:0000250|UniProtKB:Q7TQE6}. Rough endoplasmic reticulum membrane {ECO:0000269|PubMed:21589894}; Multi-pass membrane protein {ECO:0000255}. Note=Detected in the nucleus membrane of non-neuronal cells and in axonal outgrowths of neuronal cells. {ECO:0000250|Uni…	21
	12368-18	PCAF	Q92831	KAT2B	832	93013				O60566; Q92793; Q96KQ7; Q09472; Q16665; Q9Y5W3; Q96EB6; Q8IXJ6; Q7Z699; Q16594; Q15672; P22415; P28033; P03129; P02299; P84040; P0DTC9; P59595; O88898-2; P03255; P03255-2	SUBCELLULAR LOCATION: Nucleus {ECO:0000269|PubMed:20940255, ECO:0000269|PubMed:25593309, ECO:0000269|PubMed:29174768}. Cytoplasm, cytoskeleton, microtubule organizing center, centrosome {ECO:0000269|PubMed:29174768}. Cytoplasm {ECO:0000269|PubMed:20940255}. Note=Mainly localizes to the nucleus. Also localizes to centrosomes in late G1 and around the G1/S transition, coinciding with the onset of c…	21
	12370-30	Apo F	Q13790	APOF	326	35399					SUBCELLULAR LOCATION: Secreted {ECO:0000269|PubMed:204339, ECO:0000269|PubMed:28935895, ECO:0000269|PubMed:8093033}.	0
	12372-50	Tropomyosin alpha-3 chain	P06753	TPM3	285	32950				P54253; Q8TAB5; Q969G5; Q8TD31-3; Q8IZT9; P02671-2; Q03933; Q9ULV5-2; O14879; Q9BQD3; O95447; Q96LR2; Q9Y6D9; Q7Z3B4; O43482; Q6NSJ2-2; P62195; O95295; Q8N0S2; Q9NYJ8; P0C1Z6; P0C1Z6-2; Q9NVV9; Q9BT49; P19237; P13805-3; P67936; Q9UJT2; Q8N1B4; Q86V38; P54253; Q9Y5Z0; Q92876	SUBCELLULAR LOCATION: Cytoplasm, cytoskeleton {ECO:0000305}.	33
	12373-73	TRA2B	P62995	TRA2B	288	33666				P49759-3; P49761; Q7L775; Q96A72; Q86VE0; Q9Y5E9; P38159; Q15415; P78362; Q07955; Q08170; Q9BRL6-2; Q13242; P62995; Q01081; Q96MU7	SUBCELLULAR LOCATION: Nucleus {ECO:0000269|PubMed:9212162, ECO:0000269|PubMed:9546399}.	16
	12374-8	PA1B3	Q15102	PAFAH1B3	231	25734				Q8TBB1; A8MW99; Q9GZT8; P68402; Q15102; Q9NRD5; Q9H190	SUBCELLULAR LOCATION: Cytoplasm.	7
	12376-85	p19-INK4d	P55273	CDKN2D	166	17700				Q6P1W5; P30281; P11802; Q00534; A4QMS7; Q9UFW8; Q13363-2; Q96D03; Q8WW35; Q04637-9; Q86W67; Q9NVL1-2; Q8WXI9; Q49A26-4; Q9H8Y8; O15499; Q9BPX1; Q9UKT9; Q0VD86; O95678; Q8TBB1; Q17RB8; A8MW99; Q6FHY5; Q4VC12; Q9Y483-4; P17568; Q9GZT8; O00746; P22736; F1D8N6; P43354; Q92570; Q9NRD5; P30044; Q96LW4; P25786; Q04864-2; Q6ZNE9; Q8IYX7; O00560; Q9NVV9; Q3SY00; Q9BRT2; Q99990; A0A0C4DGF1; Q96N95-3; Q6ZNG…	SUBCELLULAR LOCATION: Nucleus {ECO:0000269|PubMed:9482106}. Cytoplasm {ECO:0000269|PubMed:9482106}.	50
	12378-71	TPSN	O15533	TAPBP	448	47571				P01892; Q03518; Q03519; P0C739; Q77CE4	SUBCELLULAR LOCATION: Endoplasmic reticulum membrane {ECO:0000305}; Single-pass type I membrane protein {ECO:0000305}.	5
	12381-26	CBR1	P16152	CBR1	277	30375					SUBCELLULAR LOCATION: Cytoplasm {ECO:0000305}.	0
	12382-2	DDX58	O95786	RIGI	925	106600				Q9NQC7; O00571; Q7Z434; Q9NZM5; Q8TAT6; O75569; O95786; Q96EQ8; P42224; Q14258; Q96S55; Q7Z2W4; Q7Z2W4-2; P04543; Q920D5; P59596; P0DTC9; A0A0B5AC19; P21699; PRO_0000449623 [P0DTD1]; P04487; Q6IUF9; Q6IVU5; Q6UY62; Q6UY71; Q9H1Y0; Q7Z434-1; O95786-1; Q96EQ8; Q86WV6; Q99AU3	SUBCELLULAR LOCATION: Cytoplasm. Cell projection, ruffle membrane. Cytoplasm, cytoskeleton. Cell junction, tight junction. Note=Colocalized with TRIM25 at cytoplasmic perinuclear bodies. Associated with the actin cytoskeleton at membrane ruffles.	31
	12384-92	CSN7B	Q9H9Q2	COPS7B	264	29622				Q5H9J7; P48643; P04792; Q13287	SUBCELLULAR LOCATION: Cytoplasm. Nucleus.	4
	12385-4	CAN3	P20807	CAPN3	821	94254				Q96HA8; Q9UJX0; Q8WZ42; Q12800; Q13895; P20807-4; P55212; Q68D86; P28329-3; Q08426; Q8IYI6; P22607; P06396; Q969Y2; Q63ZY3; P13473-2; Q9BXW4; Q96HA8; O75400-2; P62826; Q7L099; Q9Y371; Q9UMX0; Q14119; Q86VK4-3	SUBCELLULAR LOCATION: Cytoplasm. Nucleus, nucleolus {ECO:0000269|PubMed:23357851, ECO:0000269|PubMed:27657329}.	25
	12386-11	AMPB	Q9H4A4	RNPEP	650	72596					SUBCELLULAR LOCATION: Secreted {ECO:0000250}.	0
	12387-7	PDLI4	P50479	PDLIM4	330	35398				P12814; P48728-4; Q8WU58; O00560	SUBCELLULAR LOCATION: [Isoform 1]: Cytoplasm, cytoskeleton {ECO:0000269|PubMed:21636573}. Nucleus {ECO:0000269|PubMed:10826496, ECO:0000269|PubMed:21636573}. Cytoplasm {ECO:0000269|PubMed:21636573}. Cytoplasm, perinuclear region {ECO:0000269|PubMed:19307596}. Cell projection, lamellipodium {ECO:0000269|PubMed:10826496}. Cell projection, dendritic spine {ECO:0000250|UniProtKB:P36202}. Early endoso…	4
	12389-4	ORC6	Q9Y5N6	ORC6	252	28107				P17096; Q969G2; Q9UBD5; O43929; Q96R06	SUBCELLULAR LOCATION: Nucleus.	5
	12391-27	PDZD7	Q9H5P4	PDZD7	1033	111752				Q8WXG9; O75445	SUBCELLULAR LOCATION: Cell projection, cilium {ECO:0000269|PubMed:20440071}. Nucleus {ECO:0000269|PubMed:20440071}. Cell projection, stereocilium {ECO:0000250|UniProtKB:E9Q9W7}. Note=Localizes at the ankle region of the stereocilia. {ECO:0000250|UniProtKB:E9Q9W7}.	2
	12392-30	ARL1	P40616	ARL1	181	20418				P53367	SUBCELLULAR LOCATION: Golgi apparatus membrane {ECO:0000269|PubMed:11303027}; Peripheral membrane protein {ECO:0000269|PubMed:11303027}; Cytoplasmic side {ECO:0000269|PubMed:11303027}. Golgi apparatus, trans-Golgi network membrane {ECO:0000269|PubMed:21239483, ECO:0000269|PubMed:27373159, ECO:0000269|PubMed:27436755}. Membrane {ECO:0000305}; Lipid-anchor {ECO:0000305}.	1
	12394-53	CP054	Q6UWD8	C16orf54	224	24360				Q86W74-2; P54252; O75508; Q9UBY5; Q01453; Q9NS64; Q96IW7	SUBCELLULAR LOCATION: Membrane {ECO:0000305}; Single-pass membrane protein {ECO:0000305}.	7
	12395-86	SYDM	Q6PI48	DARS2	645	73563				P54886; Q16853; O14735; P13569; Q4VAQ0; P49447; Q9UGM5; P10809; Q04941; Q9C0I4; Q8WW34-2; Q86UF1; Q53HI1	SUBCELLULAR LOCATION: Mitochondrion matrix {ECO:0000269|PubMed:15779907, ECO:0000269|PubMed:30006346}. Mitochondrion membrane {ECO:0000269|PubMed:30006346}.	13
	12396-19	HIBCH	Q6NVY1	HIBCH	386	43482					SUBCELLULAR LOCATION: Mitochondrion {ECO:0000250}.	0
	12398-15	PAX4	O43316	PAX4	350	37833					SUBCELLULAR LOCATION: Nucleus.	0
	12399-194	CCD50	Q8IVM0	CCDC50	306	35822				Q96B67; Q6GQQ9; Q13546; O76064; Q99961; P0CG47	SUBCELLULAR LOCATION: Cytoplasm. Note=Associated with microtubules of the cytoskeleton and mitotic apparatus. {ECO:0000250}.	6
	12400-25	UBE2T	Q9NPD8	UBE2T	197	22521				Q9NW38-1; P62879	SUBCELLULAR LOCATION: Nucleus {ECO:0000269|PubMed:17938197, ECO:0000269|PubMed:19887602}. Note=Accumulates to chromatin.	2
	12401-3	STALP	Q96FJ0	STAMBPL1	436	49783				Q13137; Q9P209; Q5JQS6; Q3T906; Q08379; A6NEM1; Q9UKT9; Q0VD86; Q8IWV1; P43357; P43360; Q5VZ52; Q9H8W4; Q8ND90; P61019; Q8WUD1; Q04864-2; Q9H0A6; Q9BWJ5; P15884; P14373; Q9Y2P0; Q9UGI0	Q96FJ0	23
	12403-30	RB39B	Q96DA2	RAB39B	213	24622				Q08379; Q96T51; O14972; Q8IUH5	SUBCELLULAR LOCATION: Cell membrane {ECO:0000305}; Lipid-anchor {ECO:0000305}; Cytoplasmic side {ECO:0000305}. Cytoplasmic vesicle membrane {ECO:0000269|PubMed:26399558}; Lipid-anchor {ECO:0000305}; Cytoplasmic side {ECO:0000305}. Golgi apparatus {ECO:0000269|PubMed:20159109, ECO:0000269|PubMed:24349490}. Note=Partial colocalization with markers that cycle from the cell surface to the trans-Golgi…	4
	12406-119	ARHI	O95661	DIRAS3	229	25861				Q6FHY5; P40763	SUBCELLULAR LOCATION: Cell membrane {ECO:0000305}; Lipid-anchor {ECO:0000305}; Cytoplasmic side {ECO:0000305}.	2
	12408-333	RB22A	Q9UL26	RAB22A	194	21855				Q60I27; Q8NEU8; Q15075	SUBCELLULAR LOCATION: Endosome membrane {ECO:0000250|UniProtKB:P51154}; Lipid-anchor {ECO:0000305}. Cell membrane {ECO:0000250|UniProtKB:P51154}; Lipid-anchor {ECO:0000305}. Early endosome {ECO:0000269|PubMed:16537905}. Late endosome {ECO:0000250|UniProtKB:P51154}. Cell projection, ruffle {ECO:0000269|PubMed:21419809}. Cytoplasmic vesicle {ECO:0000269|PubMed:21419809}. Cytoplasmic vesicle, phagos…	3
	12409-90	RAB7B	Q96AH8	RAB7B	199	22511				Q92624	SUBCELLULAR LOCATION: Late endosome {ECO:0000269|PubMed:20375062}. Lysosome {ECO:0000269|PubMed:15144907, ECO:0000269|PubMed:20375062}. Golgi apparatus {ECO:0000269|PubMed:20375062}. Golgi apparatus, trans-Golgi network {ECO:0000269|PubMed:20375062}. Cytoplasmic vesicle, phagosome {ECO:0000269|PubMed:21255211}. Cytoplasmic vesicle, phagosome membrane {ECO:0000305}; Lipid-anchor {ECO:0000305}; Cyt…	1
	12411-60	MAX	P61244	MAX	160	18275				Q8N9N5; O75461; P29692; Q99814; Q01167; P02794; Q9UBS5; Q969R5; P49916; O75367; P61244; P51608; Q8IWI9; Q99583; Q05195; P50539; P01106; P04198; Q9H8W4; P05549; Q14186; Q9H3U1; Q8IV63; P18887; P50539; Q9H3U1; P28799; P04792; O60333-2; A0A6Q8PF08; O60260-5; P60891; Q9Y3C5; O76024	SUBCELLULAR LOCATION: Nucleus. Cell projection, dendrite {ECO:0000250}.	34
	12414-31	14-3-3 protein beta/alpha	P31946	YWHAB	246	28082				Q9P0K1-3; Q12802; Q96B36; A0A0S2Z5Q7; P05067; P54253; Q92934; P15056; P22681; O00257; P30304; P30305; P30307; O94921; Q53ET0; Q9NYF0; Q13627-2; Q9UQC2; P55040; P56524; P42858; Q5S007; Q99759; Q99683; Q7KZI7; P27448; P26045; P04049; Q96TC7; P61587; Q96JI7; P78362; Q8WYL5; P49815; P46937; P31946; P62258; P61981; P27348; P67828; P55041; Q11184; P61588; Q91YE8; B7UM99; P22893; Q76353	SUBCELLULAR LOCATION: Cytoplasm {ECO:0000269|PubMed:17081065}. Melanosome {ECO:0000269|PubMed:17081065}. Note=Identified by mass spectrometry in melanosome fractions from stage I to stage IV.; SUBCELLULAR LOCATION: Vacuole membrane {ECO:0000269|PubMed:11260479}. Note=(Microbial infection) Upon infection with Chlamydia trachomatis, this protein is associated with the pathogen-containing vacuole me…	47
	12415-122	EDF1	O60869	EDF1	148	16369				P13569; P03372; P42858; P50222; Q13133; O00482; P37231; P03495; P20226; Q04752	SUBCELLULAR LOCATION: Cytoplasm. Nucleus. Note=Also nuclear upon binding to NR5A1 and treatment of cells with TPA or forskolin.	10
	12417-46	TPRKB	Q9Y3C4	TPRKB	175	19661				Q96S44; P14373	SUBCELLULAR LOCATION: Cytoplasm, cytosol {ECO:0000269|PubMed:12659830, ECO:0000269|PubMed:28805828}. Nucleus {ECO:0000269|PubMed:12659830, ECO:0000269|PubMed:22912744, ECO:0000269|PubMed:28805828}.	2
	12420-10	GPD1L	Q8N335	GPD1L	351	38419					SUBCELLULAR LOCATION: Cytoplasm {ECO:0000269|PubMed:17967977}. Note=Localized to the region of the plasma membrane.	0
	12422-143	LX15B	O15296	ALOX15B	676	75857				Q96NT0; P78358; Q9H3M0; P10276; Q9BWF2; P19474	SUBCELLULAR LOCATION: [Isoform A]: Nucleus {ECO:0000269|PubMed:12704195}. Note=Other isoforms are excluded from the nucleus. {ECO:0000269|PubMed:12704195}.; SUBCELLULAR LOCATION: Cytoplasm, cytosol {ECO:0000269|PubMed:12704195}. Cell membrane {ECO:0000269|PubMed:12704195, ECO:0000269|PubMed:27435673}. Cytoplasm, cytoskeleton {ECO:0000269|PubMed:12704195}. Membrane {ECO:0000269|PubMed:10542053, EC…	6
	12423-38	A1CF	Q9NQ94	A1CF	594	65202				Q5BKX5-3; A8MQ03; Q7L591-3; Q16610; Q04637-9; Q14192; Q13643; Q16082; Q96G42; Q15323; O76011; Q8N6F8; O43482; Q58EX7; Q7Z3K3; Q04864; Q9UFD9; Q8NCR6; Q13077; O95810	SUBCELLULAR LOCATION: Nucleus {ECO:0000269|PubMed:12881431, ECO:0000269|PubMed:24916387}. Endoplasmic reticulum {ECO:0000250}. Cytoplasm {ECO:0000269|PubMed:12881431}. Note=Predominantly nuclear where it localizes to heterochromatin. Also cytoplasmic where it is found at the outer surface of the endoplasmic reticulum (By similarity). Shuttles between the nucleus and cytoplasm. May be transported …	20
	12424-107	THYN1	Q9P016	THYN1	225	25697					SUBCELLULAR LOCATION: Nucleus {ECO:0000250}.	0
	12425-104	ARF6	P62330	ARF6	175	20082				O00213; P53365; P21283; Q9NZ52; Q02241; Q6FHY5; O60271; Q9ULP9-2; PRO_0000449632 [P0DTD1]	SUBCELLULAR LOCATION: Cytoplasm, cytosol {ECO:0000269|PubMed:16737952, ECO:0000269|PubMed:23603394, ECO:0000269|PubMed:32103017, ECO:0000269|PubMed:36017701, ECO:0000269|PubMed:7589240}. Cell membrane {ECO:0000269|PubMed:16737952, ECO:0000269|PubMed:17398095, ECO:0000269|PubMed:17555535, ECO:0000269|PubMed:32103017, ECO:0000269|PubMed:36017701, ECO:0000269|PubMed:37417384}; Lipid-anchor {ECO:0000…	9
	12426-19	MOL1B	Q9H8S9	MOB1A	216	25080				Q96MX0; Q9NWS6; Q8IZU0; Q9UKD1; Q9H2S9; Q63ZY3; Q9BQD3; O95835; Q9NRM7; Q9NQ48; P49585; Q9UH03; Q13188; Q15208; Q9Y2H1; Q13043; P48775; Q8WZ59; Q13049; Q9Y3C0; Q5ZU83; PRO_0000037551 [Q9WMX2]	Q9H8S9	22
	12427-8	MPIP2	P30305	CDC25B	580	64987				P61289; P31947; P31946; P62258; P61981; Q04917; P63104	SUBCELLULAR LOCATION: Cytoplasm, cytoskeleton, microtubule organizing center, centrosome {ECO:0000269|PubMed:15128871, ECO:0000269|PubMed:15311285, ECO:0000269|PubMed:15908796}. Cytoplasm, cytoskeleton, spindle pole {ECO:0000269|PubMed:15908796}.	7
	12428-2	LYPL1	Q5VWZ2	LYPLAL1	237	26316				Q8WUE5	SUBCELLULAR LOCATION: [Isoform 1]: Cytoplasm, cytosol {ECO:0000269|PubMed:22399288}.; SUBCELLULAR LOCATION: [Isoform 2]: Cytoplasm, cytosol {ECO:0000269|PubMed:22399288}.	1
	12430-78	PAIP1	Q9H074	PAIP1	479	53525				P11940; P10242; PRO_0000338257 [P0C6U8]	SUBCELLULAR LOCATION: Cytoplasm {ECO:0000305}.	3
	12431-13	PELO	Q9BRX2	PELO	385	43359				O95817; P63172; O75821; P11362-2; P21333-2; O00165; D9YZV0; Q9Y450; P04792; P42858; P05362; Q92993; O60333-2; P59991; Q8TAP4-4; P61968; P31153; Q6FHY5; Q9HB07; P07196; P62937-2; P17252; P60891; Q15047-2; P78539; O76024; P61981	SUBCELLULAR LOCATION: Cytoplasm {ECO:0000305|PubMed:21448132}.	27
	12432-23	CYBP	Q9HB71	CACYBP	228	26210				P04626; P26447; P33763; P06703	SUBCELLULAR LOCATION: Nucleus {ECO:0000269|PubMed:12895292}. Cytoplasm {ECO:0000269|PubMed:12895292}. Note=Cytoplasmic at low calcium concentrations. In neuroblastoma cells, after a retinoic acid (RA) induction and calcium increase, it localizes in both the nucleus and cytoplasm. The nuclear fraction may be phosphorylated.	4
	12433-8	ARL11	Q969Q4	ARL11	196	21391				Q15645	Q969Q4	1
	12434-25	K0174	P53990	IST1	364	39751				P13798; P54253; Q7Z479; Q9Y6W3; Q9UMX0; P54253; P13798; P54253; O95429; Q9HD42; Q9UMX0; Q9UHD9; Q7LBR1; P53990-4	SUBCELLULAR LOCATION: Cytoplasmic vesicle {ECO:0000269|PubMed:19129479, ECO:0000269|PubMed:19129480}. Cytoplasm, cytoskeleton, microtubule organizing center, centrosome {ECO:0000269|PubMed:20719964}. Midbody {ECO:0000269|PubMed:20719964}. Nucleus envelope {ECO:0000269|PubMed:26040712, ECO:0000269|PubMed:28242692}. Note=Localizes to centrosome and midbody of dividing cells (PubMed:19129479, PubMed…	14
	12436-84	GST omega-1	P78417	GSTO1	241	27566	BIOPHYSICOCHEMICAL PROPERTIES: pH dependence: Optimum pH is 8. {ECO:0000269|PubMed:11511179, ECO:0000269|PubMed:17226937};			P04792	SUBCELLULAR LOCATION: Cytoplasm, cytosol {ECO:0000269|PubMed:11511179}.	1
	12437-18	ULK3	Q6PHR2	ULK3	472	53444				Q16543	SUBCELLULAR LOCATION: Cytoplasm {ECO:0000269|PubMed:19279323, ECO:0000269|PubMed:19878745}. Note=Localizes to pre-autophagosomal structure during cellular senescence.	1
	12438-127	3MG	P29372	MPG	298	32869				Q9BPX1; P04156; Q9BPX1; P40692	SUBCELLULAR LOCATION: Cytoplasm {ECO:0000269|PubMed:23290262}. Mitochondrion matrix, mitochondrion nucleoid {ECO:0000269|PubMed:23290262}. Nucleus {ECO:0000269|PubMed:23290262}.	4
	12439-67	ISGF3	Q00978	IRF9	393	43696				P48551; P52630	SUBCELLULAR LOCATION: Cytoplasm {ECO:0000269|PubMed:11846981}. Nucleus {ECO:0000269|PubMed:11846981, ECO:0000269|PubMed:30143481}. Note=Translocated into the nucleus upon activation by IFN-alpha/beta.	2
	12442-4	RHOD	O00212	RHOD	210	23466					SUBCELLULAR LOCATION: Cell membrane {ECO:0000305}; Lipid-anchor {ECO:0000305}; Cytoplasmic side {ECO:0000305}. Early endosome {ECO:0000269|PubMed:24102721}. Note=Colocalizes with RAB5 to early endosomes (By similarity). {ECO:0000250|UniProtKB:P97348}.	0
	12444-39	NR5A2	O00482	NR5A2	541	61331				O60869; P35222; Q15596; Q15466; Q6P1K8; Q92786	SUBCELLULAR LOCATION: Nucleus {ECO:0000305}.	6
	12445-50	ANR27	Q96NW4	ANKRD27	1050	116984				Q13439; Q12840; P33175; P70280; Q9JHW5	SUBCELLULAR LOCATION: Early endosome {ECO:0000269|PubMed:16525121, ECO:0000269|PubMed:24856514}. Late endosome {ECO:0000269|PubMed:23104059}. Cytoplasmic vesicle membrane {ECO:0000269|PubMed:23104059}. Lysosome {ECO:0000269|PubMed:23104059}. Cell membrane {ECO:0000269|PubMed:23104059}. Melanosome {ECO:0000250|UniProtKB:Q3UMR0}. Note=Colocalizes with VAMP7 in transport vesicles in the shaft of hip…	5
	12446-49	GST A1-1	P08263	GSTA1	222	25631	BIOPHYSICOCHEMICAL PROPERTIES: pH dependence: Optimum pH is 8.0 for the isomerization of androst-5-ene-3,17-dione. {ECO:0000269|PubMed:11152686};				SUBCELLULAR LOCATION: Cytoplasm.	0
	12448-246	NMT1	P30419	NMT1	496	56806				Q9BR61	SUBCELLULAR LOCATION: Cytoplasm {ECO:0000269|PubMed:9353336, ECO:0000269|PubMed:9506952}. Cytoplasm, cytosol {ECO:0000269|PubMed:9353336}. Membrane {ECO:0000269|PubMed:9506952}; Peripheral membrane protein {ECO:0000269|PubMed:9506952}. Note=Copurifies with ribosomes. {ECO:0000269|PubMed:9353336}.	1
	12449-16	PPIH	O43447	PPIH	177	19208				Q9NP55; Q7L591-3; P42858; Q8TBB1; Q92802; Q9GZT8; Q99633; O43172; Q9UHD9; P98170; PRO_0000037309 [P0C6X7]	SUBCELLULAR LOCATION: Nucleus speckle {ECO:0000269|PubMed:9570313}. Cytoplasm {ECO:0000269|PubMed:9570313}. Note=Colocalizes with spliceosomal snRNPs. A small proportion may also be cytoplasmic.	11
	12450-42	PMVK	Q15126	PMVK	192	21995				Q96D03; Q13360-2	SUBCELLULAR LOCATION: Cytoplasm, cytosol {ECO:0000269|PubMed:10191291, ECO:0000269|PubMed:27052676}.	2
	12451-62	BACH1	O14867	BACH1	736	81958				P15336; P35638; O75444; Q9Y5Q3; Q9ULX9; O15525; O60260-5; P40337-2; Q9DGW5	SUBCELLULAR LOCATION: Nucleus {ECO:0000255|PROSITE-ProRule:PRU00978, ECO:0000269|PubMed:24035498}.	9
	12452-32	SV422	Q86Y97	KMT5C	462	52113	BIOPHYSICOCHEMICAL PROPERTIES: pH dependence: Optimum pH is 8. {ECO:0000269|PubMed:24396869};			Q13185	SUBCELLULAR LOCATION: Nucleus. Chromosome {ECO:0000250}. Note=Associated with pericentric heterochromatin. CBX1 and CBX5 are required for the localization to pericentric heterochromatin (By similarity). {ECO:0000250}.	1
	12453-161	NXF1	Q9UBU9	NXF1	619	70182				Q86V81; Q9H7T9; Q9BYV9; Q14457; Q9NQY0; Q13490; Q13867; B2RXH4; Q5SWW7; Q13555-5; Q96HB5; A0A1B0GWI1; Q8NCU1; Q96M83-3; Q8N8U2; Q9Y3Y2; P49760; P49761; O00571; Q08211; Q92997; Q9BQ95; Q96DF8; Q8IZU1; Q9C0B1-2; P14136; A6NEM1; Q86WP2; Q9BX10; P49639; O75031; Q9ULR0-1; Q9H079; Q96MP8-2; Q6A162; Q5T5B0; O95751; Q8WWY6; Q9UJV3-2; Q6NTE8; Q5JR59-3; Q6ZUT1; O00746; P37198; Q9UKK6; Q8WWB5; Q9BZL4; P3132…	SUBCELLULAR LOCATION: Nucleus {ECO:0000269|PubMed:10924507, ECO:0000269|PubMed:18596238, ECO:0000269|PubMed:19864460, ECO:0000269|PubMed:23591820, ECO:0000269|PubMed:25662211}. Nucleus, nucleoplasm {ECO:0000269|PubMed:19324961, ECO:0000269|PubMed:23826332}. Nucleus speckle {ECO:0000269|PubMed:19324961, ECO:0000269|PubMed:23826332}. Nucleus, nuclear pore complex {ECO:0000269|PubMed:23591820}. Nucl…	74
	12454-105	NTM1A	Q9BV86	NTMT1	223	25387				Q49A26-4; P18754	SUBCELLULAR LOCATION: Nucleus {ECO:0000269|PubMed:20668449, ECO:0000269|PubMed:24090352}. Note=Predominantly nuclear (PubMed:24090352).	2
	12455-48	MYNN	Q9NPC7	MYNN	610	68682				Q92688; P27797; P12830; Q15078; P36957; G5E9A7; Q9BRP7; P28799; Q8WXH2; O60333-2; Q8TDX7; O60260-5; P50454; P37173	SUBCELLULAR LOCATION: Nucleus {ECO:0000269|PubMed:14694499}.	14
	12456-5	F263	Q16875	PFKFB3	520	59609				P16118	Q16875	1
	12457-10	MTND	Q9BV57	ADI1	179	21498				Q9UKG1; P50281	SUBCELLULAR LOCATION: Cytoplasm {ECO:0000303|PubMed:14718544}. Nucleus {ECO:0000303|PubMed:14718544}. Cell membrane {ECO:0000303|PubMed:14718544}; Peripheral membrane protein {ECO:0000303|PubMed:14718544}; Cytoplasmic side {ECO:0000303|PubMed:14718544}. Note=Localizes to the plasma membrane when complexed to MMP14. {ECO:0000303|PubMed:14718544}.	2
	12458-79	CHP1	Q99653	CHP1	195	22456				P19634; A0A142I5B9	SUBCELLULAR LOCATION: Nucleus {ECO:0000250|UniProtKB:P61023}. Cytoplasm {ECO:0000250|UniProtKB:P61023}. Cytoplasm, cytoskeleton {ECO:0000250|UniProtKB:P61023}. Endomembrane system {ECO:0000250|UniProtKB:P61023}. Endoplasmic reticulum-Golgi intermediate compartment {ECO:0000250|UniProtKB:P61023}. Endoplasmic reticulum {ECO:0000250|UniProtKB:P61023}. Cell membrane {ECO:0000269|PubMed:15035633, ECO:…	2
	12459-13	PKHA1	Q9HB21	PLEKHA1	404	45553				O75970; Q9P0V3	SUBCELLULAR LOCATION: Cytoplasm {ECO:0000269|PubMed:11802782, ECO:0000269|PubMed:12101241}. Cell membrane {ECO:0000269|PubMed:11802782, ECO:0000269|PubMed:12101241}; Peripheral membrane protein. Nucleus {ECO:0000269|PubMed:11802782, ECO:0000269|PubMed:12101241}. Note=Locates to the plasma membrane after treatments that stimulate the production of PtdIns3,4P2. {ECO:0000269|PubMed:11802782}.	2
	12460-18	PSA7	O14818	PSMA7	248	27887				Q19T08; Q7L775; P42858; P25786; P25787; P25788; P25789; P28066; P60900; O14818; P49720; Q5VVQ6	SUBCELLULAR LOCATION: Cytoplasm {ECO:0000269|PubMed:12181345, ECO:0000269|PubMed:34711951}. Nucleus {ECO:0000269|PubMed:12181345, ECO:0000269|PubMed:34711951}. Note=Translocated from the cytoplasm into the nucleus following interaction with AKIRIN2, which bridges the proteasome with the nuclear import receptor IPO9. {ECO:0000269|PubMed:34711951}.	12
	12461-14	SIRT5	Q9NXA8	SIRT5	310	33881					SUBCELLULAR LOCATION: Mitochondrion matrix. Mitochondrion intermembrane space. Cytoplasm, cytosol. Nucleus. Note=Mainly mitochondrial. Also present extramitochondrially, with a fraction present in the cytosol and very small amounts also detected in the nucleus.; SUBCELLULAR LOCATION: [Isoform 1]: Cytoplasm {ECO:0000269|PubMed:21143562}. Mitochondrion {ECO:0000255|HAMAP-Rule:MF_03160, ECO:0000269|…	0
	12461-8	SIRT5	Q9NXA8	SIRT5	310	33881					SUBCELLULAR LOCATION: Mitochondrion matrix. Mitochondrion intermembrane space. Cytoplasm, cytosol. Nucleus. Note=Mainly mitochondrial. Also present extramitochondrially, with a fraction present in the cytosol and very small amounts also detected in the nucleus.; SUBCELLULAR LOCATION: [Isoform 1]: Cytoplasm {ECO:0000269|PubMed:21143562}. Mitochondrion {ECO:0000255|HAMAP-Rule:MF_03160, ECO:0000269|…	0
	12462-20	SETMR	Q53H47	SETMAR	684	78034					SUBCELLULAR LOCATION: Nucleus {ECO:0000269|PubMed:18263876}. Chromosome {ECO:0000269|PubMed:18790802, ECO:0000269|PubMed:22231448}. Note=Recruited on damaged DNA at sites of double-strand breaks. {ECO:0000269|PubMed:18263876}.	0
	12462-36	SETMR	Q53H47	SETMAR	684	78034					SUBCELLULAR LOCATION: Nucleus {ECO:0000269|PubMed:18263876}. Chromosome {ECO:0000269|PubMed:18790802, ECO:0000269|PubMed:22231448}. Note=Recruited on damaged DNA at sites of double-strand breaks. {ECO:0000269|PubMed:18263876}.	0
	12463-7	KLH13	Q9P2N7	KLHL13	655	73868				Q96GD4; Q13618	Q9P2N7	2
	12466-7	ROA1	P09651	HNRNPA1	372	38747				P22626; P51991; P07910; P31942; Q07666; Q8IUH3; Q14141; Q9UHD9; PRO_0000037577 [P27958]; P09651-2; O00233; Q92973; Q9UHD9	SUBCELLULAR LOCATION: Nucleus {ECO:0000269|PubMed:17289661, ECO:0000269|PubMed:27694260}. Cytoplasm {ECO:0000269|PubMed:17289661}. Note=Localized in cytoplasmic mRNP granules containing untranslated mRNAs. Shuttles continuously between the nucleus and the cytoplasm along with mRNA. Component of ribonucleosomes (PubMed:17289661). {ECO:0000269|PubMed:17289661, ECO:0000269|PubMed:27694260}.; SUBCELL…	13
	12469-19	MARE1	Q15691	MAPRE1	268	29999				P25054; O95996; Q96GD4; A1L168; Q9C0I3-2; O75122; P30622; P30622-1; P30622-2; Q14203; P15924; Q03001; Q8NHY3; Q99661; Q53G59; Q9Y448; P25791; P25791-3; Q15691; Q15555; Q9UPY8; Q9H992; Q6FHY5; Q5JR59; P26367; Q5VU43; P56282; O60828; P25786; Q495Y8; P0CI01; P54274; Q12815; Q96CK0	SUBCELLULAR LOCATION: Cytoplasm, cytoskeleton {ECO:0000269|PubMed:10188731, ECO:0000269|PubMed:12388762, ECO:0000269|PubMed:21646404, ECO:0000269|PubMed:23001180, ECO:0000269|PubMed:28814570, ECO:0000269|PubMed:9724749}. Cytoplasm, cytoskeleton, microtubule organizing center, centrosome {ECO:0000269|PubMed:12388762, ECO:0000269|PubMed:14654843}. Golgi apparatus {ECO:0000269|PubMed:25217626}. Cyto…	34
	12471-47	STAU1	O95793	STAU1	577	63182				P78563-4; P05067-4; P13569; O76003; Q9NZI8; Q17RB8; O15226; Q9UKK6; O75569; P62424; P05388; Q96SI9; Q92900; Q9HA38; Q60793; P03496; Q96H20; P04591; PRO_0000038594 [P04591]	SUBCELLULAR LOCATION: Cytoplasm {ECO:0000269|PubMed:19029303}. Rough endoplasmic reticulum {ECO:0000269|PubMed:19029303}. Note=Localizes exclusively with the rough reticulum endoplasmic (RER).	19
	12473-48	KCTD5	Q9NXV2	KCTD5	234	26093				Q9NXV2; P03132	SUBCELLULAR LOCATION: Cytoplasm, cytosol {ECO:0000269|PubMed:17239418}. Cytoplasm {ECO:0000269|PubMed:18573101}. Nucleus. Note=Predominantly cytoplasmic, translocated to the nucleus upon interaction with Rep proteins. {ECO:0000269|PubMed:18573101}.	2
	12475-48	CLIC5	Q9NZA1	CLIC5	410	46503				P00523; Q4KMQ1-2	SUBCELLULAR LOCATION: [Isoform 1]: Cytoplasm, cytoskeleton {ECO:0000269|PubMed:10793131, ECO:0000269|PubMed:15184393}. Cytoplasm, cell cortex {ECO:0000269|PubMed:15184393}. Membrane {ECO:0000269|PubMed:15184393, ECO:0000305|PubMed:18028448}; Single-pass membrane protein {ECO:0000305}. Apical cell membrane {ECO:0000269|PubMed:20335315}; Single-pass membrane protein {ECO:0000305}. Cytoplasm {ECO:00…	2
	12476-50	TIGAR	Q9NQ88	TIGAR	270	30063				P55212; O00291; P52789; P13473-2; Q9Y371	SUBCELLULAR LOCATION: Cytoplasm {ECO:0000269|PubMed:23185017, ECO:0000269|PubMed:25928429}. Nucleus {ECO:0000269|PubMed:25928429}. Mitochondrion {ECO:0000269|PubMed:23185017}. Note=Translocated to the mitochondria during hypoxia in a HIF1A-dependent manner (PubMed:23185017). Colocalizes with HK2 in the mitochondria during hypoxia (PubMed:23185017). Translocated to the nucleus during hypoxia and/o…	5
	12477-42	TSN	Q15631	TSN	228	26183				Q92997; Q14161; Q9H8Y8; Q8TBB1; Q15014; Q96HA8; Q9NRD5; O00560; Q15631; Q7KZS0; P61086	SUBCELLULAR LOCATION: Cytoplasm {ECO:0000269|PubMed:11801738}. Nucleus {ECO:0000269|PubMed:11801738}.	11
	12478-15	RL30	P62888	RPL30	115	12784				Q5S007	SUBCELLULAR LOCATION: Cytoplasm {ECO:0000269|PubMed:23636399}.	1
	12479-50	KAP1	P31321	PRKAR1B	381	43073				Q86UN6; O43687-2; Q49AR9; O95817; P46379-2; Q8IYS8; Q5T5Y3-3; Q9HC52; Q8IW40; Q16543; P38936; Q96LK0; P10606; Q9UI36-2; O60941-5; Q96G04; Q3B820; Q86YD7; O94868-3; Q8NHY3; Q9BZE0; Q9NVN8; Q92805; Q92917; P43080; Q86VF2-5; Q15735; Q63ZY3; P33176; Q969R5; Q96BZ8; Q8TBB1; O95983-2; Q96G25-2; Q8IVT4; Q96JP2; Q96HA8; Q9UBU9; Q92569; Q9NR33; P54646; P17612; P10644; Q99633; O95456; Q2TAL8; P13631; Q0645…	SUBCELLULAR LOCATION: Cell membrane {ECO:0000269|PubMed:23115245}.	68
	12480-9	OTUD5	Q96G74	OTUD5	571	60626					SUBCELLULAR LOCATION: Nucleus {ECO:0000269|PubMed:33523931}.	0
	12482-5	BPTF	Q12830	BPTF	3046	338262				P62805; P28370; Q71DI3; P62805	SUBCELLULAR LOCATION: Cytoplasm {ECO:0000269|PubMed:15379550}. Nucleus {ECO:0000269|PubMed:10727212, ECO:0000269|PubMed:25593309, ECO:0000269|PubMed:9225734}. Note=Localizes to sites of DNA damage (PubMed:25593309). In brains of Alzheimer disease patients, present in a subset of amyloid-containing plaques (PubMed:10727212). {ECO:0000269|PubMed:10727212, ECO:0000269|PubMed:25593309}.	4
	12483-62	RORB	Q92753	RORB	470	53220				O08785; Q49AR9; Q9BSW2; Q8NHY3; Q9BYR2; P06239-3; Q96JN0-2; Q71SY5; Q9UJV3-2; O94964-4; P62195; Q9BWG6; Q96GM5; Q96M29; Q08117-2; Q3SY00; Q8TAU3; Q96SQ5	SUBCELLULAR LOCATION: Nucleus, nucleoplasm {ECO:0000269|PubMed:27352968}.	18
	12484-67	PIPNB	P48739	PITPNB	271	31540				P55212; P13473-2; O75400-2; Q9Y371	SUBCELLULAR LOCATION: Golgi apparatus {ECO:0000250|UniProtKB:P53811}. Golgi apparatus membrane {ECO:0000250|UniProtKB:P53812}. Endoplasmic reticulum membrane {ECO:0000250|UniProtKB:P53812}.	4
	12486-8	GLRX2	Q9NS18	GLRX2	164	18052				Q7Z4W1; Q9UKW6	SUBCELLULAR LOCATION: [Isoform 1]: Mitochondrion.; SUBCELLULAR LOCATION: [Isoform 2]: Nucleus.	2
	12488-9	MCTS1	Q9ULC4	MCTS1	181	20555				O43583	SUBCELLULAR LOCATION: Cytoplasm {ECO:0000269|PubMed:11709712, ECO:0000269|PubMed:16982740}. Note=Nuclear relocalization after DNA damage.	1
	12490-92	LTOR3	Q9UHA4	LAMTOR3	124	13623				Q9BWW8; Q6IAA8; Q9Y2Q5; Q9GZT8; Q8NBW4; P19532; Q96PF1; Q8NAM6	SUBCELLULAR LOCATION: Late endosome membrane {ECO:0000250|UniProtKB:O88653}; Peripheral membrane protein {ECO:0000250|UniProtKB:O88653}; Cytoplasmic side {ECO:0000250|UniProtKB:O88653}. Note=Recruited to lysosome and endosome membranes by LAMTOR1. {ECO:0000250|UniProtKB:O88653}.	8
	12491-23	CLIC4	Q9Y696	CLIC4	253	28772				Q4KMQ1-2	SUBCELLULAR LOCATION: Cytoplasm, cytoskeleton, microtubule organizing center, centrosome {ECO:0000269|PubMed:14569596}. Cytoplasmic vesicle membrane {ECO:0000305|PubMed:17636002}; Single-pass membrane protein {ECO:0000305}. Nucleus {ECO:0000305|PubMed:17636002}. Cell membrane {ECO:0000269|PubMed:18302930}; Single-pass membrane protein {ECO:0000305}. Mitochondrion {ECO:0000250|UniProtKB:Q9Z0W7}. C…	1
	12493-42	OTUB2	Q96DC9	OTUB2	234	27213				Q96B67; P54252; Q9H305; Q16630; Q15038; Q92567; Q92567-2; Q9BRK4; O15344; Q9UJV3-2; Q9UHC7; Q53GA4; Q96CS7; Q969W9-2; Q04864; Q04864-2; Q8IUQ4; Q8N0X7; Q05BL1; Q13625-3; Q9Y4K3; Q9BYV2; Q9BZR9; P54252	Q96DC9	24
	12494-99	GBRL2	P60520	GABARAPL2	117	13667				Q6RW13; Q8IVF2-2; Q9P2R3; Q8N6T3; Q8N6T3-2; O75143; Q676U5; Q2TAZ0; Q9NT62; Q9Y4P1; O95352; Q9BXK5; O60238; Q9NW68; Q9P1Z2; Q13137; Q8WXU2; P63167; Q96FJ2; P00533; Q8IVP5; Q9BQS8; P40939; P54257; Q2T9L4; O00410; Q8N6L0; Q86V97; Q8WVZ9; Q8N8K9; Q96L93-6; P60409; P60411; Q8N653; Q9UH92; Q9UH92-3; Q14596; P46934; P46934-3; Q8TD19; O75323; Q9NV35; Q9H4L5; Q15154; Q9NS23; Q8WWW0; Q14257; Q9H6L5-1; Q9H…	SUBCELLULAR LOCATION: Cytoplasmic vesicle, autophagosome {ECO:0000269|PubMed:12507496, ECO:0000269|PubMed:15169837, ECO:0000269|PubMed:17580304, ECO:0000269|PubMed:19056683, ECO:0000269|PubMed:22311637, ECO:0000269|PubMed:31709703}. Endoplasmic reticulum membrane {ECO:0000269|PubMed:30990354}. Golgi apparatus {ECO:0000250|UniProtKB:P60519}.	76
	12497-29	SDOS	Q9BRJ7	NUDT16L1	211	23338				Q9NPB3; P52597; P31943; Q9UKT9; Q0VD86; Q15323; Q9H7H0-2; Q9HC98-4; Q96HA8; Q8ND90; Q6P9E2; Q96GM5; Q12933; Q9BUZ4; Q6AZZ1; Q9UGI0	SUBCELLULAR LOCATION: Nucleus {ECO:0000269|PubMed:28241136}.	16
	12498-12	TX1B3	O14907	TAX1BP3	124	13735				Q96D59; P03126	SUBCELLULAR LOCATION: Cytoplasm. Nucleus. Cell membrane; Peripheral membrane protein; Cytoplasmic side. Note=Recruited to the cell membrane by interaction with membrane proteins.	2
	12499-108	SH3G2	Q99962	SH3GL2	352	39962				Q13444; Q13443; Q99700; P50570; P50402; Q5S007; Q9H3S7; Q70E73; Q99961; Q99962; Q99963; Q96B97; Q62910	SUBCELLULAR LOCATION: Cytoplasm {ECO:0000250|UniProtKB:O35179}. Membrane {ECO:0000250|UniProtKB:O35179}; Peripheral membrane protein {ECO:0000250|UniProtKB:O35179}. Early endosome {ECO:0000250|UniProtKB:Q62420}. Presynapse {ECO:0000250|UniProtKB:O35179}.	13
	12500-88	SAE2	Q9UBT2	UBA2	640	71224				Q6FHY5; Q9UBE0; P63165; G2XKQ0; P63279	SUBCELLULAR LOCATION: Cytoplasm. Nucleus. Note=Shuttles between the cytoplasm and the nucleus, sumoylation is required either for nuclear translocation or nuclear retention.	5
	12501-10	TBCA	O75347	TBCA	108	12855				Q9NYB0; PRO_0000449645 [P0DTC1]	SUBCELLULAR LOCATION: Cytoplasm, cytoskeleton.	2
	12503-5	SPR1	Q15743	GPR68	365	41077					SUBCELLULAR LOCATION: Cell membrane; Multi-pass membrane protein.	0
	12504-26	LMOD1	P29536	LMOD1	600	67030					SUBCELLULAR LOCATION: Cytoplasm, myofibril, sarcomere {ECO:0000269|PubMed:26370058}. Cytoplasm, cytoskeleton {ECO:0000250|UniProtKB:A0A0G2K0D3}. Note=Colocalizes with actin filaments in sarcomeres. {ECO:0000250|UniProtKB:A0A0G2K0D3}.	0
	12507-16	IP3KC	Q96DU7	ITPKC	683	75207					SUBCELLULAR LOCATION: Nucleus {ECO:0000269|PubMed:12747803}. Cytoplasm {ECO:0000269|PubMed:12747803}. Note=Shuttles actively between nucleus and cytoplasm with both nuclear import and nuclear export activity. {ECO:0000250|UniProtKB:Q80ZG2}.	0
	12508-9	CHMP3	Q9Y3E7	CHMP3	222	25073				O43633; Q9UQN3; Q9H444; O95630; O43633; Q9Y3E7-1; O95630	SUBCELLULAR LOCATION: Cytoplasm, cytosol. Membrane; Lipid-anchor. Endosome. Late endosome membrane {ECO:0000305}. Note=Localizes to the midbody of dividing cells.	7
	12509-115	COMD1	Q8N668	COMMD1	190	21178				P35670; O60826; Q567U6; Q8N668; Q9Y6G5; Q86X83; Q9UBI1; Q9H0A8; Q9GZQ3; Q7Z4G1; Q86VX2; Q9NX08; Q13617; Q15369; P26583; P25963; Q04864; Q04206; Q01201; P51172; O15524; Q8IYN2; Q96BW1	SUBCELLULAR LOCATION: Nucleus {ECO:0000269|PubMed:21778237, ECO:0000269|PubMed:28604741}. Cytoplasm {ECO:0000269|PubMed:21778237}. Endosome membrane {ECO:0000269|PubMed:18940794}. Cytoplasmic vesicle {ECO:0000269|PubMed:18940794}. Early endosome {ECO:0000269|PubMed:21483833, ECO:0000269|PubMed:25355947}. Recycling endosome {ECO:0000269|PubMed:21483833, ECO:0000269|PubMed:21741370}. Note=Shuttles …	23
	12510-3	STAP1	Q9ULZ2	STAP1	295	34291				P10275; Q13480; Q4V328; P10721; P08581; Q86VR2; Q96B97; Q5JPT6	SUBCELLULAR LOCATION: Nucleus {ECO:0000269|PubMed:17936702}. Cytoplasm {ECO:0000269|PubMed:17936702}. Mitochondrion {ECO:0000269|PubMed:17936702}.	8
	12511-83	S41A2	Q96JW4	SLC41A2	573	62473				Q86WK6; Q13520; P11912; O75503; Q15125; Q9Y282; P60508; Q969F0; Q8TBE3; P21217; P36382; O95377; Q8TDV0; O15529; Q8TED1; Q9UM44; P24593; Q6UWB1; Q8N6L0; Q8N743; Q5T700; A8MZ59; Q9H400; O95867; Q9Y5Y7; Q9GZY8-5; Q9BQ51; P15151; Q3SXP7; Q9H2J7; Q8WWF3; Q96Q45-2	SUBCELLULAR LOCATION: Cell membrane {ECO:0000269|PubMed:16984228}; Multi-pass membrane protein {ECO:0000255}.	32
	12513-8	GLTP	Q9NZD2	GLTP	209	23850				Q96DZ9; Q9NZD2	SUBCELLULAR LOCATION: Cytoplasm {ECO:0000269|PubMed:17980653}.	2
	12514-16	METTL1	Q9UBP6	METTL1	276	31471				P57081	SUBCELLULAR LOCATION: Nucleus {ECO:0000269|PubMed:15861136, ECO:0000269|PubMed:26751069}.	1
	12515-45	UCK2	Q9BZX2	UCK2	261	29299				Q9BZX2; Q9BZX2-1	Q9BZX2	2
	12516-13	TEAD4	Q15561	TEAD4	434	48329				Q86Z20; P0C7W6; Q01850; Q53EZ4; Q8WWB3; Q08379; A6NEM1; Q96CS2; Q8IX15-3; Q0VD86; Q7Z3Y8; Q15323; Q6A162; O95751; Q9BRK4; Q5JR59-3; Q8ND90; Q9GZV8; P31321; A6NK89; Q59EK9-3; Q01196-8; P21673; Q86VW0; O60504; Q08117-2; Q13077; P14373; Q9BYV2; Q99990; A8MV65-2; Q14135; Q8N1B4; Q9NP79; Q9GZV5; P46937; Q80V24	SUBCELLULAR LOCATION: Nucleus.	37
	12517-52	TFAR19	O14737	PDCD5	125	14285				Q9NRD5; Q9NS91; Q9UPQ4-2	O14737	3
	12518-289	PB1	Q86U86	PBRM1	1689	192948				Q68CP9; O95696-1; O95696-2; Q9P2D1; P51532; P04608	SUBCELLULAR LOCATION: Nucleus {ECO:0000269|PubMed:25593309, ECO:0000303|PubMed:22952240, ECO:0000303|PubMed:26601204}.	6
	12521-3	CDN2C	P42773	CDKN2C	168	18127				O43865; P05067; P55212; P11802; Q00534; O43186; Q9GZU7; O00291; Q15323; P13473-2; Q9UJ70; Q9UJ70-2; Q9GZT8; Q9BYU1; Q58EX7; P78424; O75400-2; Q04864; Q04864-2; O60504; Q99081; Q99081-3; P15884; P15884-3	P42773	24
	12522-6	RD23B	P54727	RAD23B	409	43171				Q16186; P19447; O00291; Q9UHC7; Q96IV0; Q96PV4; P78424; P55036; Q9UHX1; Q9UHX1-2; Q92681; Q86VP1; Q8TBC4; P0CG47; P0CG48; Q9UHD9; Q9UHP3; P45974; P08670; Q01831; P0DTC9; P24610	SUBCELLULAR LOCATION: Nucleus. Cytoplasm. Note=The intracellular distribution is cell cycle dependent. Localized to the nucleus and the cytoplasm during G1 phase. Nuclear levels decrease during S-phase; upon entering mitosis, relocalizes in the cytoplasm without association with chromatin.	22
	12524-18	SAT2	Q96F10	SAT2	170	19155				P21673; Q96F10	SUBCELLULAR LOCATION: Cytoplasm {ECO:0000305|PubMed:12803540}. Note=Intracellular organelles. {ECO:0000305|PubMed:12803540}.	2
	12527-50	THA	P10827	THRA	490	54816				Q9Y2J4; Q9Y2J4-4; O95971; Q8TAP6; Q96JM7; Q15648; Q6FHY5; P31321; Q96A49; O75410-7; Q9JLI4	SUBCELLULAR LOCATION: Nucleus.; SUBCELLULAR LOCATION: [Isoform Alpha-2]: Cytoplasm {ECO:0000250|UniProtKB:P63058}. Nucleus {ECO:0000250|UniProtKB:P63058}. Note=When overexpressed found in the cytoplasm where it colocalizes with TACC1. {ECO:0000250|UniProtKB:P63058}.	11
	12528-40	WRIP1	Q96S55	WRNIP1	665	72133				P28340; P49005; Q9HCU8; O95786; Q9H0E2; Q96S55	SUBCELLULAR LOCATION: Nucleus {ECO:0000269|PubMed:18842586}. Cytoplasm {ECO:0000269|PubMed:29053956}. Note=Colocalizes with WRN in granular structures in the nucleus. {ECO:0000269|PubMed:18842586, ECO:0000269|PubMed:29053956}.	6
	12529-32	FKBP6	O75344	FKBP6	327	37214				P30838; P23560-2; P35520; E9PSE9; Q96JB5; P27918; P13569; Q9BSW2; Q96D03; Q9Y2H0-1; Q16610; P29692-2; Q9H0I2; O75344; Q14318; P04406; O15499; Q8IYA8; Q63ZY3; O95678; Q9BRK4; A8MW99; P50222; Q6FHY5; Q9Y5B8; Q96HA8; P22059; O75928-2; Q9NRD5; Q7L804; P78317; Q7Z5V6-2; Q9UNE7; G2XKQ0; Q96N21; Q9NQ34; Q8N720; Q3UJD6-2; PRO_0000037551 [Q9WMX2]	SUBCELLULAR LOCATION: Cytoplasm {ECO:0000269|PubMed:36150389}. Nucleus {ECO:0000269|PubMed:36150389}. Note=In spermatocytes, it colocalizes with PIWIL1 in large cytoplasmic granules (PubMed:36150389). Does not localize to the synaptonemal complex (PubMed:36150389). {ECO:0000269|PubMed:36150389}.	39
	12530-14	CKS-1	P61024	CKS1B	79	9660				Q03989; Q8NA61; Q8NA61-2; Q96HB5; P24863; P06493; P24941; Q00526; O14627; Q5HYN5; Q9UHG0; O95995; O75031; Q13422; Q13422-7; Q9UKT9; Q0VD86; Q5T749; P60411; P26371; Q9UBR4-2; Q9Y250; Q86YW9; P50221; Q6FHY5; Q8TD10; Q13285; Q02548; P26367; Q96KQ4; Q04864; Q9HAT0; Q9UH03; Q9UHV2; Q14140; Q13309; Q16560-2; A6NLX3; G2XKQ0; Q99081-3; P15884; P15884-3; Q14142; P14373; P0CI25; P0CI26; Q9UPY6-2; P98170; Q…	P61024	49
	12531-5	ERVV1	B6SEH8	ERVV-1	477	52557					SUBCELLULAR LOCATION: Membrane {ECO:0000305}; Single-pass type I membrane protein {ECO:0000305}.	0
	12532-28	UB2R1	P49427	CDC34	236	26737				Q13616; P50221; Q6FHY5; O00560; Q8IUQ4	SUBCELLULAR LOCATION: Cytoplasm. Nucleus. Note=The phosphorylation of the C-terminal tail plays an important role in mediating nuclear localization. Colocalizes with beta-tubulin on mitotic spindles in anaphase.	5
	12533-135	CYH2	Q99418	CYTH2	400	46546				P29274; P84077; Q9Y487; Q96HB5; Q96HB5-4; Q969H4; Q3KP66; Q8WWN9; Q99836-1	SUBCELLULAR LOCATION: Cell membrane {ECO:0000269|PubMed:17398095}; Peripheral membrane protein {ECO:0000269|PubMed:17398095}. Cytoplasm {ECO:0000269|PubMed:17398095}. Cell projection {ECO:0000250|UniProtKB:P63034}. Cell projection, growth cone {ECO:0000250|UniProtKB:P63034}. Cell junction, tight junction {ECO:0000250|UniProtKB:P63034}. Cell junction, adherens junction {ECO:0000250|UniProtKB:P6303…	9
	12534-10	CACO2	Q13137	CALCOCO2	446	52254				Q02040-3; Q9Y4X0; Q9Y4X0-3; Q6P4J0; Q8N4T4; Q12774; Q7L5A3; A0A0S2Z4M1; O15169; Q8TBE0; A8KA13; Q9BXY8; Q9HC52; Q96HB5; P51946; O00311; P08218; Q8IYX8; Q9NX63; Q8NE01; Q9UBL6-2; Q2TBE0; Q15038; Q9UJW0; O43602; Q96D03; P26196; Q92608; Q9UNI6; Q9BV47; O43324; Q5JVL4; Q9H0I2; Q9NQT4; Q3B820; Q92567; Q86YD7; O95363; Q8TES7-6; Q96D16; Q9UIM3; Q9BVV2; Q6VB84; Q9H0R8; P60520; Q8WXI9; P28676; Q8IVS8; P56…	SUBCELLULAR LOCATION: Cytoplasm, perinuclear region {ECO:0000269|PubMed:12869526, ECO:0000269|PubMed:17635994, ECO:0000269|PubMed:9230084}. Cytoplasm, cytoskeleton {ECO:0000269|PubMed:17635994}. Cytoplasmic vesicle, autophagosome membrane {ECO:0000269|PubMed:25771791}; Peripheral membrane protein {ECO:0000305}. Note=According to PubMed:7540613, localizes to nuclear dots. According to PubMed:92300…	140
	12535-2	XRCC1	P18887	XRCC1	633	69498				Q8IW19; Q7Z2E3; O96017; P61244; P09874; Q96T60; P06746; Q9UNA4; Q9NUW8; P06766	SUBCELLULAR LOCATION: Nucleus {ECO:0000269|PubMed:17353262, ECO:0000269|PubMed:28002403}. Chromosome {ECO:0000269|PubMed:14500814}. Note=Moves from the nucleoli to the global nuclear chromatin upon DNA damage (PubMed:28002403). Recruited to DNA damage sites fowwing interaction with poly-ADP-ribose chains (PubMed:14500814). {ECO:0000269|PubMed:14500814, ECO:0000269|PubMed:28002403}.	10
	12536-46	MTMR6	Q9Y217	MTMR6	621	71968	BIOPHYSICOCHEMICAL PROPERTIES: pH dependence: Optimum pH is 7. {ECO:0000269|PubMed:19038970};			Q9Y2J4-4; Q96QG7; Q5JR59; Q13287; P14373	SUBCELLULAR LOCATION: Cytoplasm {ECO:0000269|PubMed:19038970}. Endoplasmic reticulum-Golgi intermediate compartment {ECO:0000269|PubMed:16787938, ECO:0000269|PubMed:19038970}. Endoplasmic reticulum {ECO:0000269|PubMed:19038970}. Cell projection, ruffle membrane {ECO:0000250|UniProtKB:Q8VE11}; Peripheral membrane protein {ECO:0000305}; Cytoplasmic side {ECO:0000305}. Cytoplasm, perinuclear region …	5
	12537-88	PURA	Q00577	PURA	322	34911				P06400; P03070; P03072	SUBCELLULAR LOCATION: Nucleus.	3
	12538-19	RGS7	P49802	RGS7	495	57668					SUBCELLULAR LOCATION: Cytoplasm, cytosol {ECO:0000269|PubMed:10521509}. Cytoplasm {ECO:0000269|PubMed:10339594, ECO:0000269|PubMed:15897264}. Cell membrane {ECO:0000269|PubMed:10339594, ECO:0000269|PubMed:15897264}. Membrane {ECO:0000269|PubMed:10521509}; Peripheral membrane protein {ECO:0000269|PubMed:10521509}; Cytoplasmic side {ECO:0000305}. Note=Interaction with PKD1 promotes location at the …	0
	12540-25	RHOG	P84095	RHOG	191	21309				Q92556; Q70J99	SUBCELLULAR LOCATION: Cell membrane {ECO:0000305}; Lipid-anchor {ECO:0000305}; Cytoplasmic side {ECO:0000305}.	2
	12543-76	ZN560	Q96MR9	ZNF560	790	91121					SUBCELLULAR LOCATION: Nucleus {ECO:0000305}.	0
	12546-1	SMTN	P53814	SMTN	917	99059				Q4L180-3; O76024	SUBCELLULAR LOCATION: Cytoplasm, cytoskeleton. Note=Exhibits a filamentous organization.	2
	12548-75	RRAGC	Q9HB90	RRAGC	399	44224				Q6IAA8; Q96IY1; Q7L523; Q5VZM2; Q8NBW4	SUBCELLULAR LOCATION: Cytoplasm {ECO:0000269|PubMed:11073942}. Nucleus {ECO:0000269|PubMed:11073942}. Lysosome membrane {ECO:0000269|PubMed:20381137, ECO:0000269|PubMed:28935770}. Note=Predominantly cytoplasmic (PubMed:11073942). Recruited to the lysosome surface by the Ragulator complex (PubMed:20381137, PubMed:28935770). May shuttle between the cytoplasm and nucleus, depending on the bound nucl…	5
	12549-33	PTGD2	O60760	HPGDS	199	23344				Q96GS6; Q96B67; P15018; P08582-2; Q13370; Q8N1H7	SUBCELLULAR LOCATION: Cytoplasm {ECO:0000269|PubMed:9353279}.	6
	12551-3	ITCH	Q96J02	ITCH	903	102803				Q96B67; Q9NQC7; P08151; Q16655; O75113; Q9BTU6; Q9Y3C5; Q96BR1; Q9Y5X1; Q9NW97; Q13625; Q9H3D4; O15350; O15350-1; O15350-8; Q9C0H2; P13285; P03519; P04876; Q5K2K5; Q8B0H2; Q8B0H7; Q8B0I2; Q9QZS3-2; P35260; Q03040; Q1PD51; Q1PDC8; Q5XX06; Q6UY67; P61073; Q9NQC7; Q15884; Q15303; Q15303-3; Q8WXH2	SUBCELLULAR LOCATION: Cell membrane {ECO:0000269|PubMed:14602072}; Peripheral membrane protein {ECO:0000305|PubMed:14602072}; Cytoplasmic side {ECO:0000305|PubMed:14602072}. Cytoplasm {ECO:0000269|PubMed:14602072}. Nucleus {ECO:0000269|PubMed:20858735}. Early endosome membrane {ECO:0000269|PubMed:14602072, ECO:0000269|PubMed:23146885, ECO:0000269|PubMed:24790097}; Peripheral membrane protein {ECO…	36
	12553-5	VRK1	Q99986	VRK1	396	45476				P15336; Q96GD4; P38432; P16104; P05412; Q92993; O60934; Q9H4B4; P62826; O76064; P48431; P04637; Q12888	SUBCELLULAR LOCATION: Nucleus {ECO:0000269|PubMed:10951572, ECO:0000269|PubMed:14645249, ECO:0000269|PubMed:15105425, ECO:0000269|PubMed:16704422, ECO:0000269|PubMed:18617507, ECO:0000269|PubMed:31090908}. Cytoplasm {ECO:0000269|PubMed:18617507, ECO:0000269|PubMed:31090908}. Nucleus, Cajal body {ECO:0000269|PubMed:21920476}. Note=Enriched on chromatin during mitosis. {ECO:0000269|PubMed:35390161}.	13
	12554-10	RA51D	O75771	RAD51D	328	35049				Q9Y2J4; Q9Y2J4-4; P54132; Q6P1W5; Q8N5R6; Q9UK58; Q6P2R3; Q8IYX8-2; Q5JST6; P57678; O75031; Q8IYA8; Q13422; Q13422-7; Q9UKT9; Q9H079; F5H3M2; Q9BVG8; Q9BVG8-5; P19012; P48059-3; Q8TBB1; Q9BRK4; Q9UPT6; Q6FHY5; Q8NI38; Q9NRD5; Q8ND90; Q8WUT1; Q9GZV8; Q9NQX0; O15315; O43502; Q5RL73; Q04864-2; O60504; Q9H0A9-2; O75558; Q6NVH7; P15884-3; Q96N21; Q08117-2; Q14142; Q5W5X9-3; Q9Y2B5; O43543; B2RXF5; Q53…	SUBCELLULAR LOCATION: Nucleus {ECO:0000305}. Cytoplasm, cytoskeleton, microtubule organizing center, centrosome. Chromosome, telomere.	50
	12556-7	UBE2C	O00762	UBE2C	179	19652				P62879; Q13164	O00762	2
	12557-18	NOVA1	P51513	NOVA1	507	51727				P18507; P50406	SUBCELLULAR LOCATION: Nucleus {ECO:0000250|UniProtKB:Q9JKN6}.	2
	12558-3	UBS3B	Q8TF42	UBASH3B	649	72696				Q96PG8; Q13191; Q96LY2-2; Q15038; Q9NRI5-2; Q9P1A6-3; Q9NQL9; Q14183; Q8N9I9; O43281-2; Q92567; P14652; Q0VD86; Q92993; O60341; Q5T749; P25791-3; Q9BRK4; O75928-2; P0CG20; P20618; Q16825; Q96PM5; Q04864-2; Q9NWF9; Q6ZT89; O43597; P43405; P15884-3; Q96N21; O95271; Q05BL1; Q8TF42; Q9H9H4; O00401	SUBCELLULAR LOCATION: Cytoplasm {ECO:0000250}. Nucleus {ECO:0000305}.	35
	12560-9	NT5C	Q8TCD5	NT5C	201	23383				Q8TCD5	SUBCELLULAR LOCATION: Cytoplasm.	1
	12562-1	PKN1	Q16512	PKN1	942	103932				Q6UY14-3; Q9ULX6; Q6PJH3; P05067; P15289; Q14457; Q9H2G9; Q8WU43; Q8IW40; Q96M89-2; Q15834; Q8IV13; Q01850; Q86XR8-3; Q8IYX8-2; Q8NHQ1; A8MQ03; Q9NRI5-2; Q8WWB3; P26641; O00303; Q06547-2; Q08379; A6NEM1; P54257; Q96CS2; Q9NSC5; O75031; Q9UKT9; Q5TA45; Q8N5Z5; Q86T90; P19012; P08779; P08727; Q15323; O76011; Q92764; O76013-2; O76014; Q9BV99; Q9NYL2-1; P53778; O15344; Q9UJV3-2; Q8N108-16; Q8TD10; Q1…	SUBCELLULAR LOCATION: Cytoplasm {ECO:0000269|PubMed:17332740, ECO:0000269|PubMed:9478917}. Nucleus {ECO:0000269|PubMed:12514133}. Endosome {ECO:0000269|PubMed:9478917}. Cell membrane {ECO:0000250|UniProtKB:Q63433}; Peripheral membrane protein {ECO:0000250|UniProtKB:Q63433}. Cleavage furrow {ECO:0000269|PubMed:17332740}. Midbody {ECO:0000269|PubMed:17332740}. Note=Associates with chromatin in a li…	76
	12563-2	TFIP8	O95379	TNFAIP8	198	23003				Q86V38; Q96JC9; Q56P03; Q8NBZ0; Q9NPJ6; Q96S99; Q9H8W4; Q9NZ81; O00560; Q96CG3	SUBCELLULAR LOCATION: Cytoplasm {ECO:0000269|PubMed:14724590}.	10
	12564-9	NIP7	Q9Y221	NIP7	180	20463				O43186; Q9BRK4; Q7Z6G3-2; Q96CV9	SUBCELLULAR LOCATION: Nucleus, nucleolus {ECO:0000269|PubMed:12429849, ECO:0000269|PubMed:22195017}.	4
	12568-14	KEAP1	Q14145	KEAP1	624	69666				Q5JTC6; Q49AR9; P45381; O14525-2; A9UGY9; Q9H1Y0; Q2NKX9; Q9BWT7; Q9NPC3; P02452; P02458-1; P68400; Q13618; Q9NX09; Q9NY33; Q96JC9; Q6P6B1; P62495; Q6P1L5; Q14440; Q8TDV0; P28799; A0A0C4DFT7; B8Q183; P02724; P05362; Q9BYX4; O14920; Q4KMZ1; P05107; O95198; Q8N4I8; Q9UH77; P62310; Q13257; O60336; Q9BTE3-2; Q14494; Q16236; Q96TA1; Q96HA8; Q9NZJ9; Q9UKX7; Q8N573-5; Q86YC2; Q15149; P54619; P06454-2; Q…	SUBCELLULAR LOCATION: Cytoplasm {ECO:0000269|PubMed:14585973, ECO:0000269|PubMed:15379550, ECO:0000269|PubMed:15601839, ECO:0000269|PubMed:15657435, ECO:0000269|PubMed:19424503}. Nucleus {ECO:0000269|PubMed:15657435}. Note=Mainly cytoplasmic (PubMed:15601839). In response to selective autophagy, relocalizes to inclusion bodies following interaction with SQSTM1/p62 (PubMed:20452972). {ECO:0000269|…	66
	12569-25	TCP-1-epsilon	P48643	CCT5	541	59671				Q9NP61; P54253; O95817; Q14457; Q9UNS2; Q9H9Q2; Q6NXG1; Q9UKC9; Q9NXC2; O75409; P52790; P49639; P42858; Q14525; Q68G74; A2RU56; Q1L5Z9; O15130-2; Q96LB9; O75925; Q6ZR37; Q9H0F5-2; Q9NTN9-3; O60902-3; Q99932-2; O75886; O95630; A1L378; O60220; P04637; Q9UGJ1-2; Q96B02; P45880; O00308; Q96N77-2; O60232	SUBCELLULAR LOCATION: Cytoplasm {ECO:0000269|PubMed:20080638}. Cytoplasm, cytoskeleton, microtubule organizing center, centrosome {ECO:0000269|PubMed:14654843, ECO:0000269|PubMed:20080638}.	36
	12571-14	ARL3	P36405	ARL3	182	20456				Q9Y2Y0; O43924; O60907; Q13432	SUBCELLULAR LOCATION: Golgi apparatus membrane; Peripheral membrane protein; Cytoplasmic side. Cytoplasm, cytoskeleton, spindle. Nucleus. Cytoplasm, cytoskeleton, microtubule organizing center, centrosome. Cytoplasm. Cell projection, cilium {ECO:0000269|PubMed:30269812}. Note=Detected predominantly in the photoreceptor connecting cilium. Present on the mitotic spindle. Centrosome-associated throu…	4
	12572-236	EFS	O43281	EFS	561	58815				Q9NYB9; P51451; P06241; O75694; Q92882; O94875; Q9BXA7; Q8TAU3; Q9NYB9-2; P21549; P51451; P06241-3; Q92990; O95872; Q68G74; Q8IVT4; Q8TDC0; A0A0S2Z4D7; A0A0S2Z4E4; E7ERP6; Q13526; Q8TEC5; O94875-10; O75865-2; Q9BXA7; Q8TF42; P07947	O43281	27
	12573-80	TRIM3	O75382	TRIM3	744	80830				P04424; Q8NHQ1; P48730; P49674; Q96MP8-2; Q8TBB1; Q6NSJ5; Q9ULV0-2; Q9HAT0; P28347-2; Q15562-2; Q9C040; P19474; O75382; P51668; Q96LR5; Q7KZS0; Q9H832; Q8NFA0-2; PRO_0000449633 [P0DTD1]	SUBCELLULAR LOCATION: Cytoplasm {ECO:0000269|PubMed:36481767}. Early endosome {ECO:0000269|PubMed:15772161, ECO:0000269|PubMed:32878999}. Golgi apparatus, trans-Golgi network {ECO:0000269|PubMed:32878999}. Cell projection, dendrite {ECO:0000250|UniProtKB:Q9R1R2}. Note=Mainly located in the Golgi apparatus and transported to the early endosomes upon stimulation with dsRNA. {ECO:0000269|PubMed:3287…	20
	12574-36	Endothelin 2	P20800	EDN2	178	19960					SUBCELLULAR LOCATION: Secreted.	0
	12575-30	C1TC	P11586	MTHFD1	935	101531				Q9WMX2	SUBCELLULAR LOCATION: Cytoplasm {ECO:0000305|PubMed:3053686}.	1
	12576-21	MAGE-3	P43357	MAGEA3	314	34747				O00154-4; Q8IXM2; Q9BQE9; Q9BW66; O00471; P42858; A0A0C4DGT3; Q86VH2; Q9Y333; P49585; Q9BVN2; P06702; Q96FJ0; Q13263	P43357	14
	12577-100	FLAP endonuclease-1	P39748	FEN1	380	42593				P54132; Q96NY9; P12004; P57081; Q14191	SUBCELLULAR LOCATION: [Isoform 1]: Nucleus, nucleolus. Nucleus, nucleoplasm. Note=Resides mostly in the nucleoli and relocalizes to the nucleoplasm upon DNA damage.; SUBCELLULAR LOCATION: [Isoform FENMIT]: Mitochondrion {ECO:0000255|HAMAP-Rule:MF_03140, ECO:0000269|PubMed:23675412}.	5
	12578-13	ARF3	P61204	ARF3	181	20601				P05067; Q8TBB1	SUBCELLULAR LOCATION: Golgi apparatus {ECO:0000269|PubMed:17555535}. Cytoplasm, perinuclear region {ECO:0000269|PubMed:17555535}.	2
	12580-7	PSB5	P28074	PSMB5	263	28480				O95429; Q8NCX0-3; Q92989; Q68J44; Q9Y6K9; O15116; Q96HA8; Q9Y244; P20618; P49720; Q99436; Q9BT92	SUBCELLULAR LOCATION: Cytoplasm {ECO:0000269|PubMed:12181345, ECO:0000269|PubMed:34711951}. Nucleus {ECO:0000269|PubMed:12181345, ECO:0000269|PubMed:34711951}. Note=Translocated from the cytoplasm into the nucleus following interaction with AKIRIN2, which bridges the proteasome with the nuclear import receptor IPO9. {ECO:0000269|PubMed:34711951}.	12
	12581-39	IMPA2	O14732	IMPA2	288	31321	BIOPHYSICOCHEMICAL PROPERTIES: pH dependence: Optimum pH is 7.5-8.0. {ECO:0000269|PubMed:17068342};			P29218; P29218-3; Q8N4M1-3; Q8TBC4	SUBCELLULAR LOCATION: Cytoplasm {ECO:0000269|PubMed:17068342}.	4
	12583-77	ARAF	P10398	ARAF	606	67585				P00966; Q9UNS2; P31327; Q12805; P01112; P08238; O43187; Q92985; P36507; Q8IXH7; O95848; Q96KB5; O94906; P53611; P62070; P31947; O43615; Q3ZCQ8; P58753; P62258; P63104	P10398	21
	12585-39	ERCC1	P07992	ERCC1	297	32562				P00533; Q92889; Q13064; Q6NSB6; Q8IY92; Q96GJ1; Q96S82; Q8N6Y0; Q9H9H4; P23025; O95995; Q96S82; P23025	SUBCELLULAR LOCATION: [Isoform 1]: Nucleus {ECO:0000269|PubMed:24036546}.; SUBCELLULAR LOCATION: [Isoform 2]: Cytoplasm {ECO:0000269|PubMed:24036546}. Nucleus {ECO:0000269|PubMed:24036546}.; SUBCELLULAR LOCATION: [Isoform 3]: Nucleus {ECO:0000269|PubMed:24036546}.; SUBCELLULAR LOCATION: [Isoform 4]: Nucleus {ECO:0000269|PubMed:24036546}.	13
	12587-65	ARL2	P36404	ARL2	184	20878				Q9Y2Y0; Q969G2; O43924; Q9BZK7; Q13432	SUBCELLULAR LOCATION: Mitochondrion intermembrane space {ECO:0000305|PubMed:30945270}. Cytoplasm, cytoskeleton, microtubule organizing center, centrosome. Nucleus. Cytoplasm. Note=The complex formed with ARL2BP, ARL2 and SLC25A6 is expressed in mitochondria. The complex formed with ARL2BP, ARL2 and SLC25A4 is expressed in mitochondria (By similarity). Not detected in the Golgi, nucleus and on the…	5
	12591-27	Oligophrenin-1	O60890	OPHN1	802	91641					SUBCELLULAR LOCATION: Postsynapse {ECO:0000250|UniProtKB:P0CAX5}. Presynapse {ECO:0000250|UniProtKB:P0CAX5}. Cell projection, axon {ECO:0000250|UniProtKB:P0CAX5}. Cell projection, dendritic spine {ECO:0000250|UniProtKB:P0CAX5}. Cell projection, dendrite {ECO:0000250|UniProtKB:Q99J31}. Cytoplasm {ECO:0000250|UniProtKB:Q99J31}.	0
	12593-33	PDRG1	Q9NUG6	PDRG1	133	15511				Q8TAP6; Q9UHV9	SUBCELLULAR LOCATION: Cytoplasm {ECO:0000305}.	2
	12594-5	GRAN	P28676	GCA	217	24010				Q8NFV4-4; P54253; Q9NP55; Q5SWW7; Q13137; Q9H6J7-2; Q9H4Y5; P42858; P43361; P28070; Q13077; Q12933	SUBCELLULAR LOCATION: Cytoplasm {ECO:0000269|PubMed:1530588, ECO:0000269|PubMed:1737748}. Cytoplasmic granule membrane {ECO:0000269|PubMed:1737748, ECO:0000305|PubMed:1530588}; Peripheral membrane protein; Cytoplasmic side. Note=Primarily cytosolic in the absence of calcium or magnesium ions. Relocates to granules and other membranes in response to elevated calcium and magnesium levels. {ECO:0000…	12
	12595-11	TMOD1	P28289	TMOD1	359	40569					SUBCELLULAR LOCATION: Cytoplasm, cytoskeleton {ECO:0000269|PubMed:25250574}. Note=In myofibrils with sarcomeric structure, localizes to the pointed end of actin thin filaments (PubMed:25250574). {ECO:0000269|PubMed:25250574}.	0
	12597-68	Autophagy protein 5	Q9H1Y0	ATG5	275	32447				Q9H0Y0; Q676U5; Q9Y6H3; Q8WUD4; Q8TD31-3; Q8IXW7; O95166; Q4V328; Q96ED9-2; Q0VD86; Q14145; Q86T90; Q9Y6D9; Q9GZQ8; Q7Z434-1; A5LHX3; Q8TDY2; O95786-1; Q7Z6L1; Q8WW24; P09936; Q8IZQ1; Q8C0J2-3	SUBCELLULAR LOCATION: Cytoplasm {ECO:0000269|PubMed:17709747}. Preautophagosomal structure membrane; Peripheral membrane protein. Note=Colocalizes with nonmuscle actin. The conjugate detaches from the membrane immediately before or after autophagosome formation is completed (By similarity). Localizes also to discrete punctae along the ciliary axoneme and to the base of the ciliary axoneme. {ECO:0…	23
	12599-10	URP2	Q86UX7	FERMT3	667	75953				Q8N6D5; Q99633	SUBCELLULAR LOCATION: Cell projection, podosome {ECO:0000250}. Note=Present in the F-actin surrounding ring structure of podosomes, which are specialized adhesion structures of hematopoietic cells. {ECO:0000250}.	2
	12603-87	PABP4	Q13310	PABPC4	644	70783				Q8WV24	SUBCELLULAR LOCATION: Cytoplasm {ECO:0000269|PubMed:17289661, ECO:0000269|PubMed:8524242}. Note=Localized in cytoplasmic mRNP granules containing untranslated mRNAs. {ECO:0000269|PubMed:17289661}.	1
	12604-16	SCMH1	Q96GD3	SCMH1	660	73354				Q9UM19; P43365; Q9UHJ3; Q5VUG0; Q9UMX0; Q9UMX0-2	SUBCELLULAR LOCATION: Nucleus {ECO:0000305}.	6
	12605-1	Exosome component 3	Q9NQT5	EXOSC3	275	29572				Q92841; Q9Y2L1; Q8TF46; Q13868; Q9NPD3; Q9NQT4; Q96B26; Q969E8; Q8K3Y6	SUBCELLULAR LOCATION: Cytoplasm {ECO:0000269|PubMed:17545563}. Nucleus, nucleolus {ECO:0000269|PubMed:20531389}. Nucleus {ECO:0000269|PubMed:17545563}.	9
	12612-37	PSB1	P20618	PSMB1	241	26489				O95994; Q9NZD4; Q9HBZ2; Q8N7W2-2; Q96CA5; Q9NP55; Q13555-5; Q9NUG4; O60729; Q16740; Q9Y2V7; P78358; Q9UIA0; Q8WTU0; Q96C01; Q9Y247; Q8TAE8; O14893; P57678; Q86WP2; Q4V328; Q9BX10; Q9NP66; P49639; P42858; Q9P2X3; Q96N16; Q9H079; Q7Z7F0-4; Q9BVG8; Q9BVG8-5; A1A4E9; P19012; Q15323; O76011; O76013-2; Q6A162; Q3LI76; Q8IUB9; Q3SYF9; Q8IUC3; Q5T751; Q5T754; O43679; Q96BZ8; Q9UBR4-2; Q9HAP6; P25800; Q9N…	SUBCELLULAR LOCATION: Cytoplasm {ECO:0000269|PubMed:12181345, ECO:0000269|PubMed:34711951}. Nucleus {ECO:0000269|PubMed:12181345, ECO:0000269|PubMed:34711951}. Note=Translocated from the cytoplasm into the nucleus following interaction with AKIRIN2, which bridges the proteasome with the nuclear import receptor IPO9. {ECO:0000269|PubMed:34711951}.	98
	12616-45	NRBP	Q9UHY1	NRBP1	535	59845				Q96LR7; P60763; Q8N9S9-2; O60504; Q8IV54; Q9Y3Q8; Q8BX22; P14340	SUBCELLULAR LOCATION: Cytoplasm, cell cortex {ECO:0000269|PubMed:11956649}. Endomembrane system {ECO:0000269|PubMed:11956649}. Cell projection, lamellipodium {ECO:0000269|PubMed:11956649}. Note=Colocalizes with activated RAC3 to endomembranes and at the cell periphery in lamellipodia.	8
	12617-2	STK24	Q9Y6E0	STK24	443	49308				Q9P2B4; Q9BUL8; Q5VSL9; O43815; Q9Y228; Q9Y376; Q9BUL8	SUBCELLULAR LOCATION: Cytoplasm. Nucleus. Membrane. Note=The truncated form (MST3/N) translocates to the nucleus. Colocalizes with STK38L in the membrane.	7
	12618-50	Aldo-keto reductase 1C1	Q04828	AKR1C1	323	36788				P26045; Q7Z699	SUBCELLULAR LOCATION: Cytoplasm, cytosol {ECO:0000269|PubMed:8486699}.	2
	12619-14	Protein phophatase 2Ca	P35813	PPM1A	382	42448				P49407; P32121; O15169; P00533; P08069; P28482; Q16539; Q9H6Z4; Q15796	SUBCELLULAR LOCATION: Nucleus {ECO:0000269|PubMed:16751101}. Cytoplasm, cytosol {ECO:0000269|PubMed:22781750}. Membrane {ECO:0000269|PubMed:20213681, ECO:0000269|PubMed:25255805}; Lipid-anchor {ECO:0000269|PubMed:20213681, ECO:0000269|PubMed:25255805}. Note=Weakly associates at the membrane and N-myristoylation mediates the membrane localization. {ECO:0000250|UniProtKB:P49443}.	9
	12620-3	Septin-11	Q9NVA2	SEPTIN11	429	49398				Q8NDC4; Q8WYJ6; Q99719	SUBCELLULAR LOCATION: Cytoplasm, cytoskeleton. Synapse. Cell projection, dendritic spine. Cell projection, axon {ECO:0000250}. Note=Partly colocalizes with stress fibers and microtubules. During bacterial infection, displays a collar shape structure next to actin at the pole of invading bacteria.	3
	12621-55	PP2AAA	P30153	PPP2R1A	589	65309				P31749; Q9C0C7; Q14155; Q96GD4; Q9Y2V2; P51959; Q8TCG1; Q9Y534; Q4G163; Q9NYA3; Q08AF8; P53816; P67775; P67775-1; P30154; P63151; Q00005; Q15172; Q15173; Q13362; Q13362-1; Q13362-2; Q14738; Q16537; P60510; P53041; Q15257-2; Q04206; O43815; O43815-2; Q13033-2; P04637; P03129; P04020; P97346; Q60996-3; P03081	SUBCELLULAR LOCATION: Cytoplasm {ECO:0000250|UniProtKB:Q32PI5}. Nucleus {ECO:0000269|PubMed:30611118}. Chromosome, centromere {ECO:0000269|PubMed:16580887}. Lateral cell membrane {ECO:0000269|PubMed:15525651}. Cell projection, dendrite {ECO:0000269|PubMed:15525651}. Note=Centromeric localization requires the presence of BUB1. {ECO:0000269|PubMed:16580887}.	37
	12622-96	ASH1L	Q9NR48	ASH1L	2969	332790					SUBCELLULAR LOCATION: Nucleus {ECO:0000269|PubMed:10860993, ECO:0000269|PubMed:25593309}. Cell junction, tight junction {ECO:0000269|PubMed:10860993}. Chromosome {ECO:0000305|PubMed:10860993}. Note=The relevance of tight junction localization is however unclear. {ECO:0000269|PubMed:10860993}.	0
	12623-84	JARD2	Q92833	JARID2	1246	138734				O75530; Q15910; Q15022	SUBCELLULAR LOCATION: Nucleus {ECO:0000255|PROSITE-ProRule:PRU00355, ECO:0000255|PROSITE-ProRule:PRU00537, ECO:0000269|PubMed:20075857, ECO:0000269|PubMed:29499137}. Note=Colocalizes with the PRC2 complex on chromatin. {ECO:0000269|PubMed:29499137}.	3
	12625-138	KLHL7	Q8IXQ5	KLHL7	586	65992				Q13618; Q8IXQ5; P40337-2	SUBCELLULAR LOCATION: Nucleus {ECO:0000269|PubMed:16918702}. Cytoplasm {ECO:0000269|PubMed:27392078}. Note=Colocalizes with CUL3 in punctate structures at the perinuclear region of the cytoplasm. {ECO:0000269|PubMed:27392078}.	3
	12626-6	SENP7	Q9BQF6	SENP7	1050	119658				P45973; Q13263	SUBCELLULAR LOCATION: Cytoplasm {ECO:0000250|UniProtKB:Q8BUH8}.	2
	12627-97	ATG7	O95352	ATG7	703	77960				P29692; O95166; Q9H0R8; P60520; P14316; Q9GZQ8; Q96EB6; Q13148; P04637	SUBCELLULAR LOCATION: Cytoplasm {ECO:0000250}. Preautophagosomal structure {ECO:0000250}. Note=Localizes also to discrete punctae along the ciliary axoneme and to the base of the ciliary axoneme. {ECO:0000250}.	9
	12628-31	LANC2	Q9NS86	LANCL2	450	50854				Q92624; Q8IUQ4-2; Q9Y2W6; Q9NYB0	SUBCELLULAR LOCATION: Nucleus {ECO:0000269|PubMed:12566319}. Cytoplasm {ECO:0000269|PubMed:12566319}. Cell membrane {ECO:0000269|PubMed:12566319, ECO:0000269|PubMed:16979580}. Note=Localizes to the juxta-nuclear vesicles (PubMed:16979580). Associates with the cortical actin cytoskeleton (PubMed:16979580). Cholesterol depletion by methyl-beta-cyclodextrin causes partial dissociation from the cell …	4
	12630-8	ARFP2	P53365	ARFIP2	341	37856				Q6RW13; Q6RW13-2; P62330; P53367; P53365; Q6QNY1; Q9UFG5; P51861; Q96MT8; Q96DZ9-2; O43739-2; Q6ZPD8; Q9NPF5; Q8N9I5; A1L4K1; Q08379; Q2KHT4-3; Q96CS2; O14964; P42858; Q8WYH8; Q13352; Q13352-5; P19012; P08779; P13473-2; Q8TBB1; Q969L2; Q9NQG6; Q96C03-3; Q9ULP0-2; Q16236; Q9H7Z3; P37198; Q96AL5; Q96KN3; Q04941; P30405; O75400-2; P63000; P15153; P60763; Q00765; Q04864-2; Q92730; O15126; Q8TAC9; O00…	SUBCELLULAR LOCATION: Golgi apparatus {ECO:0000269|PubMed:22981988}. Golgi apparatus, trans-Golgi network membrane {ECO:0000269|PubMed:21239483, ECO:0000269|PubMed:22679020, ECO:0000269|PubMed:26507660, ECO:0000269|PubMed:30917996, ECO:0000269|PubMed:31204568}.	55
	12632-14	ARY1	P18440	NAT1	290	33899					SUBCELLULAR LOCATION: Cytoplasm.	0
	12633-3	PTN9	P43378	PTPN9	593	68020				Q6RW13; Q6RW13-2; Q13520; Q3SXY8; Q15041; P18859; Q8WZ55; P51861; Q9HA82; Q8IZR5-2; Q96DZ9; Q96DZ9-2; Q9NZJ6; Q7Z7G2; Q96BA8; Q9GZP9; Q15125; Q9NRY5; Q9Y680; O00258; P10912; P08034; Q5T7V8; Q8NBQ5; Q7Z5P4; Q9H400; Q969L2; P46459; Q96AL5; O00623; O60664; Q96HR9-2; O95197; O95197-3; O15126; Q7RTY0; Q8IWU4; P30825; Q9NPE6; P08247; Q7Z6W1; Q96HE8; Q8N661; Q9Y320; O95070	SUBCELLULAR LOCATION: Cytoplasm {ECO:0000305}.	45
	12634-79	BCAR3:Ras-GEF	O75815	BCAR3	825	92566				Q9BXS5; Q2TAC2-2; P04626; P35637; O95995; P35568; P10721; Q14511; Q9UJX0; P57075-2; P56945	SUBCELLULAR LOCATION: Cytoplasm {ECO:0000250|UniProtKB:Q9QZK2}. Cell junction, focal adhesion {ECO:0000250|UniProtKB:Q9QZK2}. Note=Localization to focal adhesions depends on interaction with PTPRA. {ECO:0000250|UniProtKB:Q9QZK2}.	11
	12635-9	TRDMT	O14717	TRDMT1	391	44597					SUBCELLULAR LOCATION: Cytoplasm {ECO:0000269|PubMed:16424344}.	0
	12636-113	SMYD2	Q9NRG4	SMYD2	433	49688				P20290-2; Q96K17; Q9UPZ9; Q9Y5W9; P04637	SUBCELLULAR LOCATION: Cytoplasm, cytosol {ECO:0000250}. Nucleus {ECO:0000250}.	5
	12637-7	CACP	P43155	CRAT	626	70858					SUBCELLULAR LOCATION: Endoplasmic reticulum {ECO:0000305}. Peroxisome {ECO:0000305}. Mitochondrion inner membrane {ECO:0000305}; Peripheral membrane protein {ECO:0000305}; Matrix side {ECO:0000305}.; SUBCELLULAR LOCATION: [Isoform 1]: Mitochondrion {ECO:0000305|PubMed:23485643}.; SUBCELLULAR LOCATION: [Isoform 2]: Peroxisome {ECO:0000305|PubMed:23485643}.	0
	12641-3	I5P2	P32019	INPP5B	993	112852					SUBCELLULAR LOCATION: Cytoplasm, cytosol {ECO:0000269|PubMed:7721860}. Endoplasmic reticulum-Golgi intermediate compartment {ECO:0000269|PubMed:17956944}. Early endosome membrane {ECO:0000269|PubMed:17956944}. Membrane {ECO:0000269|PubMed:7721860}; Peripheral membrane protein {ECO:0000305|PubMed:7721860}; Cytoplasmic side {ECO:0000305|PubMed:7721860}. Cytoplasmic vesicle, phagosome membrane {ECO:…	0
	12643-4	ARRB1	P49407	ARRB1	418	47066				P63010-2; O15169; P0DP25; P20963; P25101; P50148; Q5JWF2; Q14749; P06396; Q16665; P11142; Q99683; P53779; P45984; Q00987; P19338; Q14978; P14618; P14859-6; P35813; O75688; Q13523; P06702; P12931; Q15208; Q13428; P04637; P27348; P25490; O43298; O95218; Q7DB77	SUBCELLULAR LOCATION: Cytoplasm. Nucleus. Cell membrane. Membrane, clathrin-coated pit {ECO:0000305}. Cell projection, pseudopodium {ECO:0000250}. Cytoplasmic vesicle. Note=Translocates to the plasma membrane and colocalizes with antagonist-stimulated GPCRs. The monomeric form is predominantly located in the nucleus. The oligomeric form is located in the cytoplasm. Translocates to the nucleus upo…	32
	12644-63	PURA2	P30520	ADSS2	456	50097				Q8NB12	SUBCELLULAR LOCATION: Cytoplasm {ECO:0000255|HAMAP-Rule:MF_03127}. Mitochondrion {ECO:0000250|UniProtKB:A4Z6H1}. Note=Partially associated with particulate fractions.	1
	12646-2	RPE	Q96AT9	RPE	228	24928				Q9H8W4; Q96AT9	Q96AT9	2
	12647-52	SETD2	Q9BYW2	SETD2	2564	287597				P42858; P84022	SUBCELLULAR LOCATION: Nucleus {ECO:0000250|UniProtKB:E9Q5F9}. Chromosome {ECO:0000250|UniProtKB:E9Q5F9}.	2
	12649-80	Malate dehydrogenase 2	P40926	MDH2	338	35503					SUBCELLULAR LOCATION: Mitochondrion matrix {ECO:0000250|UniProtKB:P04636}.	0
	12650-43	GNAI3	P08754	GNAI3	354	40532				P81274; Q9Y4H4; Q8IVA1; Q9UPV7; O43566; Q9UGC6	SUBCELLULAR LOCATION: Cytoplasm {ECO:0000269|PubMed:17635935}. Cell membrane {ECO:0000269|PubMed:17635935, ECO:0000269|PubMed:27864364}; Lipid-anchor {ECO:0000305}. Cytoplasm, cytoskeleton, microtubule organizing center, centrosome {ECO:0000269|PubMed:17635935}. Note=Localizes in the centrosomes of interphase and mitotic cells. Detected at the cleavage furrow and/or the midbody. {ECO:0000269|PubM…	6
	12651-21	PDK2	Q15119	PDK2	407	46154				P42858	SUBCELLULAR LOCATION: Mitochondrion matrix.	1
	12652-37	SAHH2	O43865	AHCYL1	530	58951				O43865; Q9HD36; P55957; P55957-2; P42773; P13569; Q9UI36-2; P55040; P09105; Q96MH2; P17066; Q14643; Q8TAC2; Q5S007; P43356; P50222; Q8NCR3; Q8N323; Q8N2W9; O94827-4; O14829; O60437; Q9NQX0; O00233; A0A0S2Z4G9; Q9UHI7; Q9UHI7-3; Q02978; O94993; P48775; Q9BZF9; P49910; Q53Z40; P04608	SUBCELLULAR LOCATION: Endoplasmic reticulum {ECO:0000269|PubMed:27995898, ECO:0000269|PubMed:28647132}. Cytoplasm, cytosol {ECO:0000269|PubMed:27995898}. Apical cell membrane {ECO:0000250|UniProtKB:B5DFN2}; Peripheral membrane protein {ECO:0000305}. Microsome {ECO:0000250|UniProtKB:Q80SW1}. Note=Associates with membranes when phosphorylated, probably through interaction with ITPR1 (By similarity)…	34
	12653-13	CSNK1G2	P78368	CSNK1G2	415	47457				Q92624; Q9Y5P4; Q9Y5P4-2; P60409	SUBCELLULAR LOCATION: Cytoplasm, cell cortex {ECO:0000269|PubMed:26481050}. Cytoplasm {ECO:0000269|PubMed:15077195, ECO:0000269|PubMed:26481050}.	4
	12655-30	SNAB	Q9H115	NAPB	298	33557				P20292; Q15041; O15155; Q8N5K1; Q8IUN9; Q96BA8; Q6ZPD8; Q5JX71; O95377; Q7Z5P4; Q9UGI6-2; A8MZ59; Q53GL0; O00560; O15389; A8K287; O00161; O95721; O14662; O14662-5; Q8N4C7; Q16623; P61266; P32856-2; Q13277; Q12846; Q13190; O43752; P21579; Q8N9I0; O14948; Q8IV31	SUBCELLULAR LOCATION: Membrane {ECO:0000250}; Peripheral membrane protein {ECO:0000250}.	32
	12656-1	KLC1	Q07866	KLC1	573	65310				Q12982; Q15323; Q96M63; P0DTC9; Q8ZMM8; Q63HQ0-2; P05067; Q86WG3; Q12982; Q9UPT6; Q9Y6A5	SUBCELLULAR LOCATION: Cell projection, growth cone {ECO:0000250|UniProtKB:P37285}. Cytoplasmic vesicle {ECO:0000269|PubMed:21385839}. Cytoplasm, cytoskeleton {ECO:0000305|PubMed:14970196}.	11
	12657-2	FCL	Q13630	GFUS	321	35893				Q5SYC1; Q13630	Q13630	2
	12658-72	PANK3	Q9H999	PANK3	370	41094					SUBCELLULAR LOCATION: Cytoplasm {ECO:0000269|PubMed:23152917, ECO:0000305}.	0
	12659-13	GTPB9	Q9NTK5	OLA1	396	44744				PRO_0000038593 [P04591]	SUBCELLULAR LOCATION: Cytoplasm {ECO:0000255|HAMAP-Rule:MF_03167, ECO:0000269|PubMed:20053727}. Nucleus {ECO:0000255|HAMAP-Rule:MF_03167, ECO:0000269|PubMed:20053727}. Nucleus, nucleolus {ECO:0000255|HAMAP-Rule:MF_03167, ECO:0000269|PubMed:20053727}. Note=Predominantly cytoplasmic, shuttles between the nucleus and the cytoplasm. {ECO:0000255|HAMAP-Rule:MF_03167}.	1
	12661-44	GBRL1	Q9H0R8	GABARAPL1	117	14044				Q8IVF2-2; Q8IVF2-3; O75143; Q2TAZ0; Q9NT62; Q8WYN0; Q9Y4P1; O95352; O60238; J3KQ12; Q9NW68; Q9P1Z2; Q13137; Q14677; Q9NRI5-2; Q8WXU2; P63167; Q8TF40; Q9BQS8; P40939; P55084; O00410; Q86V97; Q8WVZ9; P60409; P60411; Q9BQD3; Q9UH92-3; Q14596; Q8NI08; P46934; P46934-3; Q8TD19; Q12857-2; O75323; Q92636; P41145; Q9H4L5; Q96AQ6; P10644; P28070; Q15256-5; Q9Y3P9; Q8WWW0; Q14257; Q86VR2; Q14151; Q8IZE3; Q…	SUBCELLULAR LOCATION: Cytoplasmic vesicle, autophagosome {ECO:0000269|PubMed:17580304, ECO:0000269|PubMed:20404487, ECO:0000269|PubMed:30661429, ECO:0000305|PubMed:23690988}. Cytoplasmic vesicle membrane {ECO:0000269|PubMed:20404487}; Lipid-anchor {ECO:0000269|PubMed:20404487}. Cytoplasm, cytoskeleton {ECO:0000250|UniProtKB:Q0VGK0}. Endoplasmic reticulum {ECO:0000250|UniProtKB:Q0VGK0}. Golgi appa…	71
	12662-82	ECH1	Q13011	ECH1	328	35816				O75521; Q8IZU0; P42858; P40763; Q13077	SUBCELLULAR LOCATION: Mitochondrion {ECO:0000250|UniProtKB:Q62651}. Peroxisome {ECO:0000250|UniProtKB:Q62651}.	5
	12663-16	THTR	Q16762	TST	297	33429					SUBCELLULAR LOCATION: Mitochondrion matrix.	0
	12663-1	THTR	Q16762	TST	297	33429					SUBCELLULAR LOCATION: Mitochondrion matrix.	0
	12664-19	PTN13	Q12923	PTPN13	2485	276906				P25445; Q9BUL8; Q8TEU7; Q13501	SUBCELLULAR LOCATION: Cytoplasm, cytoskeleton {ECO:0000269|PubMed:11356191}. Nucleus {ECO:0000269|PubMed:10826496, ECO:0000269|PubMed:11356191}. Cell projection, lamellipodium {ECO:0000269|PubMed:11356191}. Note=Colocalizes with F-actin (PubMed:10826496). Colocalizes with PKN2 in lamellipodia-like structure, regions of large actin turnover (PubMed:11356191). {ECO:0000269|PubMed:10826496, ECO:0000…	4
	12665-16	ILF2	Q12905	ILF2	390	43062				Q0VD86; P46940; Q3LI67; Q6FHY5; Q9NRD5; Q08752; P14373; Q9H0C1	SUBCELLULAR LOCATION: Nucleus, nucleolus. Cytoplasm {ECO:0000269|PubMed:31212927, ECO:0000269|PubMed:31878072}. Nucleus {ECO:0000269|PubMed:31878072}. Note=Localized in cytoplasmic mRNP granules containing untranslated mRNAs.	8
	12667-2	GUAD	Q9Y2T3	GDA	454	51003					Q9Y2T3	0
	12668-7	VPS4B	O75351	VPS4B	444	49302				P54253; Q9HD42; Q9UQN3-1; Q9NZZ3; P42858; Q9BW62; Q96K21; Q96K21-3	SUBCELLULAR LOCATION: Late endosome membrane {ECO:0000250|UniProtKB:P46467}; Peripheral membrane protein {ECO:0000305}. Note=Membrane-associated in the prevacuolar endosomal compartment. Localized in HIV-1 particles purified from acutely infected cells. {ECO:0000269|PubMed:14505570}.	8
	12669-30	HECW1	Q76N89	HECW1	1606	179554				Q5SQQ9-2	SUBCELLULAR LOCATION: Cytoplasm {ECO:0000269|PubMed:14684739}.	1
	12670-15	RAD1	O60671	RAD1	282	31827				O60921; O60260-5; Q99638	SUBCELLULAR LOCATION: Nucleus {ECO:0000269|PubMed:9716408}.	3
	12671-35	ST1B1	O43704	SULT1B1	296	34899				Q9NUX5; O00560; Q06520; O00204; P26639; P31930; P61758	SUBCELLULAR LOCATION: Cytoplasm {ECO:0000269|PubMed:9443824, ECO:0000269|PubMed:9463486}.	7
	12675-14	SYDC	P14868	DARS1	501	57136				Q13155; Q08050; P62993	SUBCELLULAR LOCATION: Cytoplasm, cytosol {ECO:0000269|PubMed:19289464}.	3
	12676-1	PACN1	Q9BY11	PACSIN1	444	50966				O14672; O75128; P48023; P42858; O00746; Q9UNF0; Q9UKS6; Q9H8W4; Q9NUX5; Q8IYM2; Q9UMY4	SUBCELLULAR LOCATION: Cytoplasm {ECO:0000250}. Cell projection {ECO:0000250}. Synapse, synaptosome {ECO:0000250}. Cell projection, ruffle membrane {ECO:0000250}. Membrane; Peripheral membrane protein. Cytoplasmic vesicle membrane {ECO:0000250}; Peripheral membrane protein {ECO:0000250}. Synapse {ECO:0000250}. Cytoplasm, cytosol {ECO:0000250}. Cell membrane {ECO:0000250}; Peripheral membrane prote…	11
	12677-164	FLII	Q13045	FLII	1269	144751				Q32MZ4	SUBCELLULAR LOCATION: Nucleus {ECO:0000250|UniProtKB:Q9JJ28}. Cytoplasm, cytoskeleton {ECO:0000250|UniProtKB:Q9JJ28}. Cytoplasm, cytoskeleton, microtubule organizing center, centrosome {ECO:0000250|UniProtKB:Q9JJ28}. Cell junction, focal adhesion {ECO:0000250|UniProtKB:Q9JJ28}. Note=Colocalizes to actin-rich structures in blastocysts and, together with HRAS, RHOA and CDC42, in migrating fibroblas…	1
	12678-66	SNRPA	P09012	SNRPA	282	31280				Q9Y3Y2-3; Q14011; Q96EP5; Q96D03; Q13838; Q16206-2; Q96AE4-2; Q06547; O75420; P61978; P61978-2; Q96PV6; Q969G2; Q8TBB1; Q5VZF2-2; Q8N6R0; Q9P015; Q5JR59; Q9BU61; Q9BU61-2; P32243-2; Q15365; Q15366; P57721-2; P26599; Q9UKA9-2; Q96PU8; Q86YV0; P57052; P98179; Q9BQ04; P38159; P0DJD3-2; Q15415; Q6ZRY4; O00560; P23246; P09012; P09661; P31483; Q01085-2; Q08117-2; Q8WVP5; P14373; Q9BQ61; P26368; P26368-…	SUBCELLULAR LOCATION: Nucleus.	48
	12681-63	UBP21	Q9UK80	USP21	565	62656				Q6UY14-3; Q16630-2; O95967; Q9NYD6; Q7L273; Q6A162; P09936	SUBCELLULAR LOCATION: Cytoplasm {ECO:0000269|PubMed:21888622}. Nucleus {ECO:0000269|PubMed:21888622}.	7
	12682-5	KAT3	Q6YP21	KYAT3	454	51400					Q6YP21	0
	12683-156	DPYL5	Q9BPU6	DPYSL5	564	61421				P55212; Q6P656; Q8NI60; Q16555; Q14195-2; P22607; Q14957; P06396; O00291; P04792; P42858; O60333-2; O14901; P13473-2; P28331-2; O43933; O75400-2; P62826; Q9Y3C5; Q9UMX0; O76024; Q9Y649	SUBCELLULAR LOCATION: Cytoplasm {ECO:0000305}.	22
	12684-5	ADSV	Q9Y6U3	SCIN	715	80489					SUBCELLULAR LOCATION: Cytoplasm, cytoskeleton {ECO:0000305}. Cell projection, podosome {ECO:0000250|UniProtKB:Q60604}.	0
	12685-57	HOME2	Q9NSB8	HOMER2	354	40627				Q9BRK4; Q9H4P4; Q9P2A4; Q8WX93-2	SUBCELLULAR LOCATION: Cytoplasm {ECO:0000269|PubMed:25816005}. Cell membrane {ECO:0000250|UniProtKB:O88801}. Postsynaptic density. Synapse. Cell projection, stereocilium {ECO:0000250|UniProtKB:Q9QWW1}. Note=Postsynaptic density of neuronal cells. The stabilization and clustering of the metabotropic glutamate receptors appears to be mediated by isoform 1 and isoform 2 at the cell surface.	4
	12686-15	THTM	P25325	MPST	297	33178				O96006	SUBCELLULAR LOCATION: Cytoplasm {ECO:0000250|UniProtKB:P97532}. Mitochondrion {ECO:0000250|UniProtKB:P97532}. Synapse, synaptosome {ECO:0000250|UniProtKB:Q99J99}.	1
	12687-2	DECR	Q16698	DECR1	335	36068					SUBCELLULAR LOCATION: Mitochondrion {ECO:0000269|PubMed:7818482}.	0
	12688-115	KS6A6	Q9UK32	RPS6KA6	745	83872				Q7Z698	SUBCELLULAR LOCATION: Cytoplasm, cytosol {ECO:0000269|PubMed:15632195}. Nucleus {ECO:0000269|PubMed:15632195}. Note=Predominantly cytosolic.	1
	12689-56	ARC1B	O15143	ARPC1B	372	40950				Q5ZTM4	SUBCELLULAR LOCATION: Cytoplasm, cytoskeleton {ECO:0000269|PubMed:11741539, ECO:0000269|PubMed:9230079}. Nucleus {ECO:0000269|PubMed:29925947}.	1
	12690-33	2024-09-10	Q9P0V9	SEPTIN10	454	52593				Q99719; Q16181-2	SUBCELLULAR LOCATION: Cytoplasm {ECO:0000269|PubMed:12711328}. Cytoplasm, cytoskeleton {ECO:0000250}. Cell projection, cilium, flagellum {ECO:0000250|UniProtKB:Q8C650}. Note=Detected in the annulus of the sperm flagellum and in the neck region in spermatids and mature sperm (By similarity). Using a GFP-fusion protein, detected in the nucleus. {ECO:0000250|UniProtKB:Q8C650, ECO:0000269|PubMed:1271…	2
	12691-44	GLYM	P34897	SHMT2	504	55993				Q15041; P46736; Q9Y376; Q96DZ9; Q96DZ9-2; Q8IZU9; Q969L2; P34897	SUBCELLULAR LOCATION: Mitochondrion {ECO:0000269|PubMed:21876188, ECO:0000269|PubMed:24075985}. Mitochondrion matrix, mitochondrion nucleoid {ECO:0000269|PubMed:18063578}. Mitochondrion inner membrane {ECO:0000269|PubMed:21876188}. Cytoplasm {ECO:0000269|PubMed:24075985}. Nucleus {ECO:0000269|PubMed:24075985}. Note=Mainly localizes in the mitochondrion. Also found in the cytoplasm and nucleus as …	8
	12692-56	DOT1L	Q8TEK3	DOT1L	1537	164856				Q03111; P42568	SUBCELLULAR LOCATION: Nucleus {ECO:0000269|PubMed:15851025}.	2
	12693-2	SH3L1	O75368	SH3BGRL	114	12774					SUBCELLULAR LOCATION: Cytoplasm, cytosol {ECO:0000269|PubMed:34870550, ECO:0000305|PubMed:34331014}. Cell membrane {ECO:0000269|PubMed:32381043}.	0
	12694-28	DIM1	Q9UNQ2	DIMT1	313	35236					SUBCELLULAR LOCATION: Nucleus, nucleoplasm {ECO:0000269|PubMed:25851604}. Nucleus, nucleolus {ECO:0000269|PubMed:12429849, ECO:0000269|PubMed:25851604, ECO:0000269|PubMed:34516797}.	0
	12695-62	KLH12	Q53G59	KLHL12	568	63277				Q8N5I2; P54253; P46379; P46379-2; P41182; Q9BXJ5; Q17RA1; Q6UXH8; Q6UXH8-3; P02461-2; Q13618; Q86TH3; Q92997; Q86YD7; Q9UF56; Q7Z6J4; P21333-2; Q8IVS8; P42858; O95050; Q53G59; O95198; Q6TFL4; Q8N4I8; Q9UH77; Q9C0E8-2; Q8TBB1; Q15691; Q71SY5; Q00013; Q7Z7H8; Q96JP2; Q96HA8; P09619; Q9UBV8; Q9H4M7-2; Q96T60; P28340; Q9NZ81; Q3MIN7; Q13671; P78317; Q8N5L8; O00560; Q7Z614; Q7Z614-3; Q8N205; Q8IV04; Q…	SUBCELLULAR LOCATION: Cytoplasmic vesicle, COPII-coated vesicle {ECO:0000269|PubMed:22358839, ECO:0000269|PubMed:27716508}.	56
	12696-166	ANM3	O60678	PRMT3	531	59903				Q8N7W2-2; Q6FHY5; Q8WWB5; P15880	SUBCELLULAR LOCATION: Cytoplasm {ECO:0000269|PubMed:9642256}.	4
	12697-30	PI42A	P48426	PIP4K2A	406	46225				Q99687-3	SUBCELLULAR LOCATION: Cell membrane {ECO:0000250|UniProtKB:O70172}. Nucleus {ECO:0000269|PubMed:20583997}. Lysosome {ECO:0000250|UniProtKB:O70172}. Cytoplasm {ECO:0000269|PubMed:20583997}. Photoreceptor inner segment {ECO:0000250|UniProtKB:O70172}. Cell projection, cilium, photoreceptor outer segment {ECO:0000250|UniProtKB:O70172}. Note=May translocate from the cytosol to the cell membrane upon a…	1
	12698-72	IMA4	O00629	KPNA4	521	57887				Q6ZMK1; Q9Y247; P07910; Q9H2F3; Q92993; Q14974; Q9NZL9; Q13330; P01106; Q53F19; Q9Y618; Q16236; Q9UKX7; Q9Y263; Q9H6Z4; P46063; Q13148; PRO_0000042447 [P04585]; Q8K4J6; K9N643; P31345; P03070	SUBCELLULAR LOCATION: Cytoplasm {ECO:0000250}. Nucleus {ECO:0000250}.	22
	12699-28	TCP-1-theta	P50990	CCT8	548	59621				P46379-2; Q0VDD7; P40227; Q6ZTQ4; P42858; Q8N7X4; Q9UMY4; P17987; P68363-2	SUBCELLULAR LOCATION: Cytoplasm {ECO:0000269|PubMed:20080638}. Cytoplasm, cytoskeleton, microtubule organizing center, centrosome {ECO:0000269|PubMed:14654843, ECO:0000269|PubMed:20080638}. Cytoplasm, cytoskeleton, cilium basal body {ECO:0000250|UniProtKB:P42932}.	9
	12700-9	ACLY	P53396	ACLY	1101	120839					SUBCELLULAR LOCATION: Cytoplasm, cytosol {ECO:0000269|PubMed:9116495}.	0
	12701-1	EIF1B	O60739	EIF1B	113	12824				Q92997; P35637; Q9NZD8; P09936	O60739	4
	12702-13	PELI2	Q9HAT8	PELI2	420	46435				Q6ZS10; Q12891; P51617; Q9NWZ3; Q9NQ48; Q99750; P50221; P37198; Q96RA2; P35227; Q15276; Q04864-2; Q96TC7; Q9UH03; Q02446; Q9BSE2; Q9H3D4; Q13049	Q9HAT8	18
	12703-6	NEK7	Q8TDX7	NEK7	302	34551				Q8N1W1-4; Q8TAB5; O94983-5; O75175; Q6UXH1-2; Q96D03; P49184; Q8IY82; Q99944; P16422; Q9NVM1; Q96GK7; Q10981; P36382; P09471; P79483; P14060; Q7Z6Z7-2; O75874; Q9ULR0; A0JP07; P26715; Q6P5S2; P09382; O00214-2; P43356; Q7Z434; Q8NCR3; Q8TB02; Q96EY8; A2RUH7; Q9NPC7; Q9HC98-4; Q8NCF5-2; Q96P20; Q8N323; Q6P4D5-2; P00558; Q8N2W9; Q8NBT0; O14829; Q96QH2; Q9Y617; P43686; Q13200; Q9Y3Y4; Q13636; Q96E17;…	SUBCELLULAR LOCATION: Nucleus {ECO:0000250|UniProtKB:Q9ES74}. Cytoplasm {ECO:0000269|PubMed:17586473}. Cytoplasm, cytoskeleton, spindle pole {ECO:0000269|PubMed:19414596}. Cytoplasm, cytoskeleton, microtubule organizing center, centrosome {ECO:0000269|PubMed:17101132, ECO:0000269|PubMed:17586473}. Note=Present at centrosome throughout the cell cycle (PubMed:17586473). Also detected at spindle mid…	73
	12704-26	SH2D3	Q8N5H7	SH2D3C	860	94411				P10721; P08581; P56945	SUBCELLULAR LOCATION: Cytoplasm {ECO:0000269|PubMed:12432078, ECO:0000269|PubMed:17174122}. Cell membrane {ECO:0000269|PubMed:12432078}; Peripheral membrane protein {ECO:0000250|UniProtKB:Q9QZS8}. Cell projection, axon {ECO:0000250|UniProtKB:Q9QZS8}. Cell projection, ruffle membrane {ECO:0000250|UniProtKB:Q9QZS8}. Note=Associated with the membrane when EGF-stimulated (By similarity). Expressed at…	3
	12705-9	HERC1	Q15751	HERC1	4861	532228					SUBCELLULAR LOCATION: Membrane; Peripheral membrane protein. Cytoplasm, cytosol. Golgi apparatus. Note=Recruited onto actin-rich surface protrusions.	0
	12706-2	MRCKA	Q5VT25	CDC42BPA	1732	197307				P60953; Q5VT25	SUBCELLULAR LOCATION: Cytoplasm {ECO:0000250|UniProtKB:O54874}. Cell projection, lamellipodium {ECO:0000250|UniProtKB:Q3UU96}. Note=Displays a dispersed punctate distribution and concentrates along the cell periphery, especially at the leading edge and cell-cell junction. This concentration is PH-domain dependent. Localizes in the lamellipodium in a FAM89B/LRAP25-dependent manner. {ECO:0000250|Un…	2
	12707-26	DPYL3	Q14195	DPYSL3	570	61963				Q96AP0; Q16555; Q14194; Q16555; Q9BPU6; Q7L8S5	SUBCELLULAR LOCATION: Cytoplasm {ECO:0000250}. Cell projection, growth cone {ECO:0000250}. Note=Colocalizes with synaptic vesicle protein 2 in the central region of the growth cone. {ECO:0000250}.	6
	12708-91	LMBL2	Q969R5	L3MBTL2	705	79110				Q9Y2J4; Q8N7W2-2; Q86UB2; Q9H257-2; Q9BWC9; Q8TAP6; Q5JST6; Q9NRA8; Q9NTX9; O95995; Q5VSY0; Q08379; Q6PI77; O15379; O75031; P61244; Q9HAF1; P50221; Q16656-4; P22234; Q8WUB8-2; Q9NRD5; P78424; P31321; Q9NYW8; Q04864-2; Q9Y2M2-2; Q96MF2; O75886; Q86VP1; A1L3A9; Q66K14-2; Q969V4; Q9NVV9; Q08117; P19237; Q8IWZ5; Q86XT4; Q6FI91; Q9HCK0; P10074; Q9NTW7; P08048; Q7Z7K2; Q3KNS6-3	SUBCELLULAR LOCATION: Nucleus {ECO:0000305}.	45
	12709-63	H1X	Q92522	H1-10	213	22487					SUBCELLULAR LOCATION: Nucleus. Chromosome.	0
	12711-19	CXA8	P48165	GJA8	433	48229				P00519-2; O00590; P02652; P05090; O95236-2; P55087; Q8N6S5; Q99437; O14523; Q9P0B6; P13236; P19397; Q9H5X1; Q8N6F1-2; O14493; Q8NC01; Q9NWW5; Q5RI15; Q4LDR2; Q9BQA9; P78329; Q5J5C9; Q9UPQ8; Q7Z2K6; P37268; Q9H0Q3; Q8WWP7; Q96F15; P29033; Q9NPR9; Q8TDV0; Q9BZJ8; Q02747; P24593; Q9Y5U4; P11215; P43628; Q86VI4; O43561-2; O95214; Q8TAF8; P21145; Q13021; Q9P0N8; O43934; Q6ZSS7; Q99735; Q5J8X5; Q53FV1;…	SUBCELLULAR LOCATION: Cell membrane {ECO:0000269|PubMed:16397066, ECO:0000269|PubMed:18006672, ECO:0000269|PubMed:19756179, ECO:0000269|PubMed:26004348}; Multi-pass membrane protein {ECO:0000250|UniProtKB:P55917}. Cell junction, gap junction {ECO:0000269|PubMed:18006672, ECO:0000269|PubMed:19756179}.	117
	12712-9	HM20A	Q9NP66	HMG20A	347	40144				P35611-5; O95994; Q9BYV9; Q13895; Q96LT7; Q96JN2-2; Q16204; Q96GE4; Q96M91; P78358; A0A0S2Z5D5; Q96D03; Q9BY27; O60941; O60941-5; Q08426; O95466-2; Q9NU39; Q8TAE8; Q86YR5-3; Q9NP66; Q9P0W2; P37235; P42858; Q9BVG8-5; P52292; P04264; P25800; Q8TBB1; Q96LR2; Q96A72; Q9UBU8-2; Q96HA8; P61970; Q7RTU3; O75928-2; Q9NRD5; P20618; Q9UIG4; A0A0S2Z528; P49190; P47897; Q9Y4B4; Q13671; P78346; Q9NQG5; Q9H1X1;…	SUBCELLULAR LOCATION: Nucleus {ECO:0000255|PROSITE-ProRule:PRU00267}.	60
	12713-365	RGS19	P49795	RGS19	217	24636				P05187; Q8NEC5; P49639; Q6L8G9; Q5TA78; Q7Z417; P32242; Q12837; P25786; Q6EMK4; P08753	SUBCELLULAR LOCATION: Membrane; Lipid-anchor.	11
	12714-38	AP1G2	O75843	AP1G2	785	87117				Q15276; P03139-1	SUBCELLULAR LOCATION: Golgi apparatus membrane {ECO:0000269|PubMed:11333915, ECO:0000269|PubMed:9762922}; Peripheral membrane protein; Cytoplasmic side {ECO:0000269|PubMed:11333915}. Cytoplasmic vesicle membrane {ECO:0000269|PubMed:9733768}; Peripheral membrane protein. Endosome membrane {ECO:0000269|PubMed:16867982}; Peripheral membrane protein. Note=Mainly localized to perinuclear vesicular str…	2
	12715-30	DCP1B	Q8IZD4	DCP1B	617	67723				O95429; Q9NPI6; Q8IU60; Q96F86; Q92636; F4HZB2	SUBCELLULAR LOCATION: Cytoplasm {ECO:0000269|PubMed:15067023}. Nucleus {ECO:0000250|UniProtKB:Q9NPI6}.	6
	12716-3	ZN175	Q9Y473	ZNF175	711	81609				P13196; P60409; O43586; P15622-3; O43296; Q14C61	SUBCELLULAR LOCATION: Cytoplasm. Nucleus.	6
	12717-65	TOX3	O15405	TOX3	576	63342					SUBCELLULAR LOCATION: Nucleus {ECO:0000305}.	0
	12718-43	PIN4	Q9Y237	PIN4	131	13810				Q9P209; Q8IZU0; Q969F0; P43364-2; Q8ND90; Q96C00; P43364	SUBCELLULAR LOCATION: [Isoform 1]: Nucleus, nucleolus. Cytoplasm, cytoskeleton, spindle. Cytoplasm. Note=Colocalizes in the nucleolus during interphase and on the spindle apparatus during mitosis with NPM1.; SUBCELLULAR LOCATION: [Isoform 2]: Mitochondrion. Mitochondrion matrix. Note=Imported in a time- and membrane potential-dependent manner to the mitochondrial matrix, but without concomitant p…	7
	12720-71	UBQL4	Q9NRR5	UBQLN4	601	63853				P54253; P26885; P48723; Q9H492; P55198; Q9NR12; Q9Y5P3; Q13049; Q9UMX0; Q9NRR5; O95201; P08050	SUBCELLULAR LOCATION: Nucleus {ECO:0000269|PubMed:11001934, ECO:0000269|PubMed:15280365, ECO:0000269|PubMed:29666234, ECO:0000269|PubMed:30612738, ECO:0000269|PubMed:34245648}. Cytoplasm {ECO:0000269|PubMed:29666234, ECO:0000269|PubMed:30612738, ECO:0000269|PubMed:34245648}. Chromosome {ECO:0000269|PubMed:30612738}. Endoplasmic reticulum {ECO:0000250|UniProtKB:Q99NB8}. Cytoplasm, perinuclear regi…	12
	12721-4	TAXB1	Q86VP1	TAX1BP1	789	90877				Q96B23; Q9HC52; O15111; P83436; Q2TBE0; Q9P0U4; Q9P0U4-2; Q9UER7; Q15038; P60981; Q9Y6C2; Q9Y6C2-2; Q3B820; Q92567; Q92567-2; Q86YD7; Q99958; Q9H0R8; P60520; P28799; V9HW29; Q86VF2-5; Q63ZY3; Q92993; Q969R5; O00214; O00214-2; Q99732; Q8TAP4; Q8TBB1; Q96KN1; Q9BXW4; Q9Y3B7; Q96EL3; Q9NWW6; Q96HA8; Q4G0R1; Q96CS7; Q494U1; Q494U1-3; O15160; Q9NP72; Q9NS91; P54727; Q15311; Q9Y3C5; Q9BWG6; Q16385; Q9Y…	SUBCELLULAR LOCATION: Cytoplasm {ECO:0000269|PubMed:30909570}. Mitochondrion {ECO:0000269|PubMed:27736772}. Preautophagosomal structure {ECO:0000269|PubMed:33226137, ECO:0000269|PubMed:34471133}. Cytoplasmic vesicle, autophagosome {ECO:0000269|PubMed:26451915}.	71
	12724-81	CIRBP	Q14011	CIRBP	172	18648				P54253; P61978; P61978-2; Q5VWX1; Q8TBB1; P38159; P0DJD3; Q15415; P09012; P84103	SUBCELLULAR LOCATION: Nucleus, nucleoplasm {ECO:0000269|PubMed:11574538}. Cytoplasm {ECO:0000269|PubMed:11574538}. Note=Translocates from the nucleus to the cytoplasm after exposure to UV radiation. Translocates from the nucleus to the cytoplasm into stress granules upon various cytoplasmic stresses, such as osmotic and heat shocks. Its recruitment into stress granules occurs in the absence of TI…	10
	12726-3	RFXAP	O00287	RFXAP	272	28232				P48382; O14593	SUBCELLULAR LOCATION: Nucleus.	2
	12727-7	FPRP	Q9P2B2	PTGFRN	879	98556				P21926	SUBCELLULAR LOCATION: Endoplasmic reticulum membrane {ECO:0000250}; Single-pass type I membrane protein {ECO:0000250}. Golgi apparatus, trans-Golgi network membrane {ECO:0000250}; Single-pass type I membrane protein {ECO:0000250}.	1
	12729-12	PSMG3	Q9BT73	PSMG3	122	13104					Q9BT73	0
	12730-3	KNTC2	O14777	NDC80	642	73913				Q9Y2J4; P18848; P48047; Q9Y5K8; Q8TC20-4; Q9P1Z2; Q8TD31-3; P51946; O75909; Q9H211; Q9H3R5; Q96MT8-3; Q9UBC2-3; Q8IYI6; Q8IZT9; Q08379; Q96CS2; O14964; O75146-2; Q8IY31; Q9BVG8-5; Q6P597; Q7Z3Y8; P04259; O95678; Q8TBB1; Q9NPJ6; P55081; O14777; Q9GZM8; Q9BZD4; Q96KQ4; Q6ZNE9; Q86XK3; Q96ES7; Q9HBM1; O75558; Q9UBB9; Q6I9Y2; Q15025; Q05BL1; Q13625-3; P33981-1; P40222; Q8N6Y0; Q8N1B4; Q9Y3C0; Q8N720;…	SUBCELLULAR LOCATION: Nucleus {ECO:0000269|PubMed:9315664}. Chromosome, centromere, kinetochore {ECO:0000269|PubMed:14699129}. Note=Localizes to kinetochores from late prophase to anaphase (PubMed:14699129). Localizes specifically to the outer plate of the kinetochore (PubMed:14699129). {ECO:0000269|PubMed:14699129}.	49
	12731-12	PKHA7	Q6IQ23	PLEKHA7	1121	127135				Q9UKV8; P31947; P62258; Q9BPU9; Q8TD31-3; O95273; Q86W67; P62993; O75031; P24592; Q6UWQ7-2; Q9Y250; Q9HC98-4; Q4G0R1; Q9NRD5; O60437; Q96NR8; Q15669; Q9NZ72; Q9BUZ4; Q9BZW7; Q9UDW3	SUBCELLULAR LOCATION: Cell junction, adherens junction {ECO:0000269|PubMed:19041755, ECO:0000269|PubMed:30463011}. Cytoplasm {ECO:0000269|PubMed:19041755}. Cytoplasm, cytoskeleton, microtubule organizing center, centrosome {ECO:0000269|PubMed:19041755}. Note=Localizes to zonula adherens, recruited via its interaction with CTNND1. {ECO:0000269|PubMed:19041755}.	22
	12732-13	MPP7	Q5T2T1	MPP7	576	65524				Q9Y2H0-1; O75506; O14910; Q9HAP6; Q9NUP9; Q5VVJ2; Q9C035-3	SUBCELLULAR LOCATION: Membrane; Peripheral membrane protein {ECO:0000269|PubMed:17332497}. Lateral cell membrane; Peripheral membrane protein {ECO:0000269|PubMed:17332497}. Cell junction, tight junction {ECO:0000269|PubMed:17237226, ECO:0000269|PubMed:17332497}. Cell junction, adherens junction {ECO:0000269|PubMed:17237226, ECO:0000269|PubMed:17332497}. Cytoplasm, cell cortex {ECO:0000269|PubMed:…	7
	12734-112	KIF22	Q14807	KIF22	665	73262					SUBCELLULAR LOCATION: Nucleus {ECO:0000269|PubMed:8599929}. Cytoplasm, cytoskeleton {ECO:0000305}.	0
	12735-39	CSDE1	O75534	CSDE1	798	88885				Q8IZU0; Q8IV36; Q8IV36	SUBCELLULAR LOCATION: Cytoplasm. Cytoplasm, Stress granule {ECO:0000305|PubMed:29395067}. Cytoplasm, P-body {ECO:0000269|PubMed:32354837}.	3
	12737-12	PLSI	Q14651	PLS1	629	70253					SUBCELLULAR LOCATION: Cytoplasm {ECO:0000250|UniProtKB:Q3V0K9}. Cell projection, stereocilium {ECO:0000250|UniProtKB:Q3V0K9}.	0
	12738-43	NISCH	Q9Y2I1	NISCH	1504	166629				Q9Y2I1; P51151; P61107; P05714	SUBCELLULAR LOCATION: Cell membrane. Cytoplasm. Early endosome. Recycling endosome. Note=Enriched in the early/sorting and recycling endosomes. Colocalized in early/sorting endosomes with EEA1 and SNX2 and in recycling endosomes with transferrin receptor. Detected in the perinuclear region partially associated with punctate structures (By similarity). Colocalizes with PAK1 in cytoplasm, vesicular…	4
	12740-55	FEV	Q99581	FEV	238	25030					SUBCELLULAR LOCATION: Nucleus {ECO:0000255|PROSITE-ProRule:PRU00237, ECO:0000269|PubMed:12761502}.	0
	12742-160	TMM8B	A6NDV4	TMEM8B	472	51941					SUBCELLULAR LOCATION: [Isoform 2]: Cell membrane {ECO:0000269|PubMed:17641538}; Multi-pass membrane protein {ECO:0000269|PubMed:17641538}. Cytoplasm {ECO:0000269|PubMed:17641538}. Nucleus {ECO:0000269|PubMed:17641538}. Mitochondrion {ECO:0000269|PubMed:17641538}. Endoplasmic reticulum {ECO:0000269|PubMed:17641538}. Note=Also detected in mitochondrion and endoplasmic reticulum (PubMed:17641538).	0
	12743-18	BAG5	Q9UL15	BAG5	447	51200				Q8N9N5; Q96GN5; P17661; Q12805; Q9BPY3; Q9NYA3; P08107; Q8N6L0; Q6L8H1; Q5TA81; Q38SD2; Q5S007; Q9Y6D9; Q9NVV9; O60784-2; P14373; Q53FC7	SUBCELLULAR LOCATION: Note=In cardiomyocytes, localized at specialized membrane contact sites between T-tubules and the sarcoplasmic reticulum, known as junctional membrane complexes. {ECO:0000250|UniProtKB:Q8CI32}.	17
	12746-4	CYH4	Q9UIA0	CYTH4	394	45672				Q8NA61-2; Q96HB5; Q8NCU1; Q4G0X9-5; Q16204; Q969H4; P78358; Q9UHG0; P53539; Q96ED9-2; Q8WWN9; Q63ZY3; Q86T90; P08779; O76011; Q15154-3; P20618; Q8N6Y0	SUBCELLULAR LOCATION: Cell membrane {ECO:0000269|PubMed:17398095}; Peripheral membrane protein {ECO:0000269|PubMed:17398095}.	18
	12747-89	RBM3	P98179	RBM3	157	17170				Q9Y3Y2-3; P61978; P61978-2; Q9Y6M1; Q5VWX1; O75525; Q86VE0; Q15365; P79522; P38159; P0DJD3; P0DJD3-2; Q15415; Q6ZRY4; P09012; P84103; P68318	SUBCELLULAR LOCATION: Nucleus {ECO:0000250}. Cytoplasm {ECO:0000250}. Cell projection, dendrite {ECO:0000250}. Note=Localizes in mRNA granules in dentrites. {ECO:0000250}.	17
	12748-6	BRDT	Q58F21	BRDT	947	107954					SUBCELLULAR LOCATION: Nucleus {ECO:0000269|PubMed:20538714, ECO:0000269|PubMed:22901802, ECO:0000269|PubMed:22971749, ECO:0000269|PubMed:25593309}. Note=Detected on chromatin. {ECO:0000250|UniProtKB:Q91Y44}.	0
	12750-9	LFA-1 beta-2	P05107	ITGB2	769	84791				P00519; Q6UY14-3; Q9BQE5; A8MQ03; Q3SYB3; P20702; Q14145; Q15323; P60410; Q8TAF8; Q9GZW8; Q9H2K0; Q7Z3S9; P0DPK4; P35241; Q9UN30-2; Q15582; Q9Y4G6; Q96CE8; O75841	SUBCELLULAR LOCATION: Cell membrane {ECO:0000269|PubMed:21193407, ECO:0000269|PubMed:28807980}; Single-pass type I membrane protein {ECO:0000305}. Membrane raft {ECO:0000269|PubMed:21193407}; Single-pass type I membrane protein {ECO:0000305}.	20
	12751-26	ZHX1	Q9UKY1	ZHX1	873	98098				P54253; Q9UBC3-1; P42858; Q9Y6X8; Q15326	SUBCELLULAR LOCATION: Nucleus {ECO:0000255|PROSITE-ProRule:PRU00108, ECO:0000269|PubMed:12237128, ECO:0000269|PubMed:17056598}. Note=Colocalized in the nucleus with DNMT3B.	5
	12753-6	APBB2:PID 1	Q92870	APBB2	758	83374				P05067; P00533; Q6PCB6; O43488; P63010-2; P05067; Q8N6T3-3; Q0P5N6; Q6XD76; Q96FT7-4; P18847; Q9BUW7; O15392; Q96LC9; Q9UQM7; P24863; O95674; Q9UER7; O60479; Q92782-2; A0AVK6; O00472; Q8TC29; Q6NXG1-3; Q99504; Q5XKR9-2; O15287; Q6PIV2; P06241; Q969S8; P52790; P20719; Q6DN90-2; Q96SI1-2; Q8N5Z5; Q6P597; Q8IUB9; Q8IUC2; Q8N0U6; Q6ZP95; Q03112-9; P50221; Q8TDB4; A4FUJ8; Q13064; Q9Y605; Q9Y3D2; Q8WY6…	SUBCELLULAR LOCATION: Endoplasmic reticulum {ECO:0000269|PubMed:14527950}. Golgi apparatus {ECO:0000269|PubMed:14527950}. Early endosome {ECO:0000269|PubMed:14527950}.	99
	12754-14	CSDC2	Q9Y534	CSDC2	153	16786				Q0VD86; P50222; A8K7B7; P30153	SUBCELLULAR LOCATION: Nucleus {ECO:0000250}. Cytoplasm {ECO:0000250}. Note=PIPPin-RNA complexes are located to the nucleus. {ECO:0000250}.	4
	12756-3	BACH2	Q9BYV9	BACH2	841	92537				Q3KP44; Q9BXS5; Q8TBE0; Q9NR55; Q9HC52; Q8N715; Q6IPU0; Q5T655; Q9UBR2; Q2TBE0; Q14241; Q6UWV6; Q3B820; O95363; P15408; Q9NP66; Q6ZSG2; Q92993; Q9P127; Q9ULX9; O15525; O60675; Q96EZ8; Q9UH92-3; Q9UBU9; P62195; P32969; Q9BUL9; Q9BWG6; O75387; Q8NB12; Q15560; Q9BUZ4; Q8IWZ5; Q9NRE2; O75386; O43167; Q8NCN2; Q15973; Q7Z4V0; Q6NX45; Q3KQV3	SUBCELLULAR LOCATION: Cytoplasm {ECO:0000269|PubMed:17018862, ECO:0000269|PubMed:28530713}. Nucleus {ECO:0000255|PROSITE-ProRule:PRU00978, ECO:0000269|PubMed:17018862, ECO:0000269|PubMed:28530713}. Note=Nucleocytoplasmic shuttling is controlled by phosphorylation. {ECO:0000269|PubMed:17018862}.	42
	12758-47	GRID2	O43424	GRID2	1007	113356					SUBCELLULAR LOCATION: Cell membrane {ECO:0000250}; Multi-pass membrane protein {ECO:0000250}. Postsynaptic cell membrane {ECO:0000250}; Multi-pass membrane protein {ECO:0000250}.	0
	12759-47	DRBP76	Q12906	ILF3	894	95338				P14866-1; Q99873; P08325; P03496; Q05127; Q13148; A5D8V6	SUBCELLULAR LOCATION: Nucleus, nucleolus {ECO:0000269|PubMed:26240280}. Cytoplasm {ECO:0000269|PubMed:28625552}. Nucleus {ECO:0000269|PubMed:10749851, ECO:0000269|PubMed:26240280, ECO:0000269|PubMed:28625552}. Note=Localizes in the cytoplasm in response to viral infection. The unphosphorylated form is retained in the nucleus by ILF2. Phosphorylation at Thr-188 and Thr-315 causes the dissociation …	7
	12760-34	ZN774	Q6NX45	ZNF774	483	55068				Q9UBB4; Q9BYV9; Q9BUH8; P51451; A0A087WZT3; Q13895; Q9NPB3; Q13137; Q9H257-2; Q8NEC5; Q68D86; Q16204; Q8TD31-3; Q07002; P55273; Q96MT8-3; Q96Q77; P27658; Q9UBL6-2; Q86UW9; Q92997; O95967; P50402; Q9H0I2; Q9H5Z6-2; Q9NW38; A1L4K1; P60520; P55040; P14136; O76003; Q92805; Q08379; P28799; Q969Y2; P13807; P51124; P49639; P09067; O75031; Q14005-2; O15397; Q8WXH2; Q63ZY3; Q9BVG8-5; P60371; P60409; P6041…	SUBCELLULAR LOCATION: Nucleus {ECO:0000305}.	84
	12761-12	APBB2:PID 2	Q92870	APBB2	758	83374				P05067; P00533; Q6PCB6; O43488; P63010-2; P05067; Q8N6T3-3; Q0P5N6; Q6XD76; Q96FT7-4; P18847; Q9BUW7; O15392; Q96LC9; Q9UQM7; P24863; O95674; Q9UER7; O60479; Q92782-2; A0AVK6; O00472; Q8TC29; Q6NXG1-3; Q99504; Q5XKR9-2; O15287; Q6PIV2; P06241; Q969S8; P52790; P20719; Q6DN90-2; Q96SI1-2; Q8N5Z5; Q6P597; Q8IUB9; Q8IUC2; Q8N0U6; Q6ZP95; Q03112-9; P50221; Q8TDB4; A4FUJ8; Q13064; Q9Y605; Q9Y3D2; Q8WY6…	SUBCELLULAR LOCATION: Endoplasmic reticulum {ECO:0000269|PubMed:14527950}. Golgi apparatus {ECO:0000269|PubMed:14527950}. Early endosome {ECO:0000269|PubMed:14527950}.	99
	12763-69	ZN334	Q9HCZ1	ZNF334	680	79649				O95273	SUBCELLULAR LOCATION: Nucleus {ECO:0000305}.	1
	12764-3	ELMO1	Q92556	ELMO1	727	83829				P07355; Q14185; P08631; P84095; Q9BYV2; Q8TD17; O14514; Q3UHD1	SUBCELLULAR LOCATION: Cytoplasm. Cell membrane. Note=Translocation to plasma membrane seems to be mediated by DOCK1 and CRK.	8
	12766-33	GP142	Q7Z601	GPR142	462	51106					SUBCELLULAR LOCATION: Cell membrane; Multi-pass membrane protein.	0
	12768-3	PPR3B	Q86XI6	PPP1R3B	285	32695				P62136; P36873; P11216	Q86XI6	3
	12771-19	ZN180	Q9UJW8	ZNF180	692	79040				Q9BVG8; P60409; Q9GZM8; Q9BWT7; Q96Q77; G5E9A7; P28799; P28799-2; P42858; O60333-2; Q9BVG8-5; I6L9F6; P07196; O43933; P60891; Q9Y3C5; Q7Z699; O76024	SUBCELLULAR LOCATION: Nucleus {ECO:0000305}.	18
	12772-8	NUP98	P52948	NUP98	1817	197579				P78406; P0DTC6; P59634	SUBCELLULAR LOCATION: Nucleus membrane {ECO:0000269|PubMed:10087256, ECO:0000269|PubMed:11106761, ECO:0000269|PubMed:11839768, ECO:0000269|PubMed:12191480, ECO:0000269|PubMed:12802065, ECO:0000269|PubMed:15229283, ECO:0000269|PubMed:20407419, ECO:0000269|PubMed:28221134, ECO:0000269|PubMed:33360543}; Peripheral membrane protein; Nucleoplasmic side {ECO:0000269|PubMed:11839768}. Nucleus, nuclear p…	3
	12774-12	HCN1	O60741	HCN1	890	98796				Q9UKA4; Q8IVW6; P01024; Q06787; Q9Y3Q4; P22626; Q16352; P27448; P09874; Q9Y5H9; P11216; Q9C0C4; P78362; Q96PV0; Q4ACU6-1	SUBCELLULAR LOCATION: Cell membrane {ECO:0000269|PubMed:15351778, ECO:0000269|PubMed:28086084, ECO:0000269|PubMed:30351409}; Multi-pass membrane protein {ECO:0000269|PubMed:28086084, ECO:0000269|PubMed:31787376}.	15
	12775-6	HMGB3	O15347	HMGB3	200	22980				P50221; Q6FHY5; Q02548; P26367; O00560; Q9NYB0	SUBCELLULAR LOCATION: Nucleus {ECO:0000250|UniProtKB:P40618, ECO:0000255|PROSITE-ProRule:PRU00267}. Chromosome {ECO:0000305}. Cytoplasm {ECO:0000250|UniProtKB:O54879}.	6
	12777-11	SF01	Q15637	SF1	639	68330				P42684; O60308; Q8IWX8; O76071; Q92841; P17844; Q92567; Q99729; O14979; Q7Z7F0; P52294; P52292; O60684; Q6PEX3; Q13064; P55345; O75400; P25788; Q96I25; Q15637; Q15459; Q15428; Q12872; Q86WT6; P26368; Q8TAS1; Q80V31; Q8CGZ0; Q68FD5; Q3TCX3; Q60960; P52293; O35343; Q3USH5; P26369; P54253; O43639; Q9UHX1-2; Q96I25; Q15436; O14787-2; Q9NX01; P26368-2; Q9BZL1	SUBCELLULAR LOCATION: Nucleus.	44
	12779-30	PRDM4	Q9UKN5	PRDM4	801	87920				Q8WYA6; Q8IXL7; P62166	SUBCELLULAR LOCATION: Nucleus {ECO:0000305}.	3
	12781-2	TRBP2	Q15633	TARBP2	366	39039				P55265-1; P55265-5; P78563-4; Q9UKV8; Q9UPY3; Q9UPY3-1; P19525; Q96T60; O75569; Q96SI9; Q15633; Q15560; Q8N8B7; Q8N8B7-2; Q9HA38; Q9H898-2; Q9UL40; P0DTC9	SUBCELLULAR LOCATION: Cytoplasm. Cytoplasm, perinuclear region. Nucleus.	18
	12783-29	HNRPM	P52272	HNRNPM	730	77516				Q99996-2; Q99459; Q8NEA9; O14964; P52597; P31943; Q96PV6; P25800; P25791; P25791-3; P43360; O43660; Q8WW24; Q92973; Q13077; Q9BZW7; Q8AZK7	SUBCELLULAR LOCATION: Nucleus, nucleolus {ECO:0000269|Ref.5}.	17
	12784-10	APBB3:PID 1	O95704	APBB3	486	52585				P05067; Q9UN19; P00533; P27986-2	SUBCELLULAR LOCATION: Cytoplasm {ECO:0000269|PubMed:12153398}. Nucleus {ECO:0000269|PubMed:12153398}.; SUBCELLULAR LOCATION: [Isoform I-214]: Nucleus.; SUBCELLULAR LOCATION: [Isoform I-245]: Nucleus.	4
	12785-49	KAISO	Q86T24	ZBTB33	672	74484				O60716-5; P57764; P13807; Q9BRQ3; P61956; P55854; Q8N7C3	SUBCELLULAR LOCATION: Nucleus {ECO:0000269|PubMed:15781635, ECO:0000269|PubMed:16354688}. Cytoplasm {ECO:0000269|PubMed:15781635}. Note=Also cytoplasmic in cells grown at high densities.	7
	12786-61	GDE5	Q9NPB8	GPCPD1	672	76035					SUBCELLULAR LOCATION: Cytoplasm, cytosol {ECO:0000250}.	0
	12787-47	ZN134	P52741	ZNF134	427	48480				P55081; Q63HR2; Q8WV44	SUBCELLULAR LOCATION: Nucleus {ECO:0000305}.	3
	12788-6	SGF29	Q96ES7	SGF29	293	33238				Q14457; A1L168; Q68D86; Q8NHS4; Q8NFT6-2; P68431; Q9Y448; A1A4E9; P19012; P08779; P08727; Q2M2I5; Q7Z3Y8; Q14525; Q8TBB1; Q9Y250; Q9P086; Q9NPJ6; P13349; O14777; Q2NL68; Q6NUQ1; A1L190; Q8N3V7; O75528; P15884; P15884-3; Q9BXU0; Q9UBB9; Q8TDR0-2	SUBCELLULAR LOCATION: Nucleus {ECO:0000250|UniProtKB:P0C606}.	30
	12790-10	CCD51	Q96ER9	CCDC51	411	45811				Q9NUT2; P57086	SUBCELLULAR LOCATION: Mitochondrion inner membrane {ECO:0000269|PubMed:31435016}; Multi-pass membrane protein {ECO:0000255}.; SUBCELLULAR LOCATION: [Isoform 1]: Mitochondrion inner membrane {ECO:0000269|PubMed:31435016}; Multi-pass membrane protein {ECO:0000255}.	2
	12793-4	PIWL1	Q96J94	PIWIL1	861	98603				P54253; Q9UPY3; P50570-2; P42858; Q8WXH2; Q7KZF4	SUBCELLULAR LOCATION: Cytoplasm {ECO:0000250|UniProtKB:Q9JMB7}. Note=Component of the meiotic nuage, also named P granule, a germ-cell-specific organelle required to repress transposon activity during meiosis. Also present in chromatoid body. {ECO:0000250|UniProtKB:Q9JMB7}.	6
	12794-6	NALP4	Q96MN2	NLRP4	994	113415					Q96MN2	0
	12795-2	ZN566	Q969W8	ZNF566	418	49219				Q8IYI6; Q9HAQ2; Q96A72; Q7Z699	SUBCELLULAR LOCATION: Nucleus {ECO:0000305}.	4
	12796-44	NUDT3	O95989	NUDT3	172	19471	BIOPHYSICOCHEMICAL PROPERTIES: pH dependence: Optimum pH is 7.0-7.5 for PP-InsP5 hydrolysis. Displays strong endopolyphosphatase activity at pH 6.8 and 7.4. {ECO:0000269|PubMed:34788624, ECO:0000269|PubMed:9822604};			Q96D03	SUBCELLULAR LOCATION: Cytoplasm {ECO:0000269|PubMed:34788624}. Nucleus {ECO:0000269|PubMed:34788624}.	1
	12798-46	S4A8	Q2Y0W8	SLC4A8	1093	122938					SUBCELLULAR LOCATION: Apical cell membrane {ECO:0000269|PubMed:17715183}; Multi-pass membrane protein {ECO:0000255}. Basolateral cell membrane {ECO:0000250|UniProtKB:Q6RVG2}; Multi-pass membrane protein {ECO:0000255}. Cytoplasmic vesicle, secretory vesicle, synaptic vesicle membrane {ECO:0000250|UniProtKB:Q6RVG2}; Multi-pass membrane protein {ECO:0000255}.; SUBCELLULAR LOCATION: [Isoform 1]: Cell…	0
	12799-65	DJC27	Q9NZQ0	DNAJC27	273	30855				Q12800	SUBCELLULAR LOCATION: Nucleus {ECO:0000250|UniProtKB:Q8CFP6}.	1
	12800-5	TPPP2	P59282	TPPP2	170	18503					SUBCELLULAR LOCATION: Cytoplasm, cytosol {ECO:0000305|PubMed:17105200}. Cell projection, cilium, flagellum {ECO:0000250|UniProtKB:Q0P5Y3}. Note=Present in the middle piece of sperm tail. {ECO:0000250|UniProtKB:Q0P5Y3}.	0
	12801-33	IRF2	P14316	IRF2	349	39354				O95352; P85037; Q01167; P16298	SUBCELLULAR LOCATION: Nucleus.	4
	12803-9	ZN329	Q86UD4	ZNF329	541	61725				Q9BWT7; Q8NHQ1; Q96Q77; P50402; O15287; A6NEM1; Q9H079; Q6A162; P60370; P60409; P50222; Q5JR59; Q5JR59-3; Q96CV9; Q9NRD5; P31321; Q13470-2; O94972; Q8WV44; Q9H2G4; P13994; Q96BR9; Q8N5A5-2; Q9NSD4	SUBCELLULAR LOCATION: Nucleus {ECO:0000305}.	24
	12804-5	GMEB2	Q9UKD1	GMEB2	530	56421				P54253; O00311; Q96LK0; Q14192; Q9UKD1; P25791-3; Q8TAP4-4; Q9BXW4; Q9H8S9; Q9BRK3; Q13526; Q7Z3K3; P78424; Q13114; Q9UNY4-2; Q96E35	SUBCELLULAR LOCATION: Nucleus. Cytoplasm. Note=May be also cytoplasmic.	16
	12807-89	RHG30	Q7Z6I6	ARHGAP30	1101	118582				Q7L0Q8; Q7L0Q8	SUBCELLULAR LOCATION: Cytoplasmic vesicle {ECO:0000269|PubMed:21565175}.	2
	12808-103	CHSP1	Q9Y2V2	CARHSP1	147	15892				Q9ULX6; A8MQ03; Q8NF50; Q8NF50-2; Q9H8Y8; P60409; P60410; Q3LI67; Q9UJV3-2; Q7Z3S9; P0DPK4; Q8ND90; P30153; Q13077	SUBCELLULAR LOCATION: Cytoplasm {ECO:0000269|PubMed:21177848}. Cytoplasm, P-body {ECO:0000269|PubMed:21177848}. Cytoplasmic granule {ECO:0000269|PubMed:21177848}. Note=Detected at cytoplasmic stress granules and P-bodies. Detected at exosome granules where mRNA is degraded (By similarity). {ECO:0000250}.	14
	12811-55	ZN415	Q09FC8	ZNF415	603	68798				Q9BQ66; Q5JR59; Q9BWT7	SUBCELLULAR LOCATION: Nucleus {ECO:0000269|PubMed:17055453}. Cytoplasm {ECO:0000269|PubMed:17055453}. Note=Isoforms 1, isoform 2, isoform 4 and isoform 5 showed both nuclear and cytoplasm localization. Isoform 3 localized only to nucleus.	3
	12812-25	ACYP2	P14621	ACYP2	99	11140				P14621; Q9NS37; O00204	P14621	3
	12813-18	EHBP1	Q8NDI1	EHBP1	1231	140017					SUBCELLULAR LOCATION: Cytoplasm {ECO:0000269|PubMed:14676205}. Membrane {ECO:0000269|PubMed:14676205}. Endosome {ECO:0000305|PubMed:27552051}. Note=Mostly found in cytosol and plasma membrane.	0
	12814-17	RBM40	Q96LT9	RNPC3	517	58575					SUBCELLULAR LOCATION: Nucleus {ECO:0000269|PubMed:14974681}.	0
	12815-9	SYIC	P41252	IARS1	1262	144498				P07814	SUBCELLULAR LOCATION: Cytoplasm {ECO:0000269|PubMed:27426735, ECO:0000269|PubMed:7721108}. Cytoplasm, cytosol {ECO:0000269|PubMed:19289464}.	1
	12817-1	GEM	P55040	GEM	296	33949				O43865; Q8N2N9-4; Q8WXK1; Q9BUH8; Q6QNY1; Q9H2G9; Q8NDD1-6; Q02641; P54284; Q9H257-2; Q68D86; Q86Z20; A6NC98; Q01850; Q8NHQ1; Q9Y2V7; Q96MW5; A8MQ03; Q8NFT6-2; Q05D60; Q9NRI5-2; Q9BQ95; Q5JST6; Q96B26; Q8TAE8; O95995; Q08379; A6NEM1; Q9HD26-2; Q6PI77; Q96ED9-2; O75031; Q8IYA8; Q9UKT9; Q0VD86; Q8NBZ0; Q1MX18; Q86U28; Q9H079; Q7L273; Q9BVG8-5; Q15323; O76011; O76013-2; Q6A162; P02538; P78385; P6040…	SUBCELLULAR LOCATION: Cell membrane; Peripheral membrane protein; Cytoplasmic side.	114
	12818-159	UT2	Q15849	SLC14A2	920	101209				Q8WVX3-2; Q96FZ5; Q08426; O43561-2; Q7Z4F1; P26678; Q04941; Q96IW7; Q5BJF2; P01375; A5PKU2; O95183; O95295	SUBCELLULAR LOCATION: [Isoform 1]: Apical cell membrane {ECO:0000269|PubMed:17702749}; Multi-pass membrane protein {ECO:0000255}. Cell membrane {ECO:0000269|PubMed:17702749}; Multi-pass membrane protein {ECO:0000255}.	13
	12820-1	GRAP	Q13588	GRAP	217	25337				O14672; P50570-2; Q7L190; P42858; Q93062; Q04864-2; O94900; P19474	SUBCELLULAR LOCATION: Membrane {ECO:0000250|UniProtKB:Q08012}; Peripheral membrane protein {ECO:0000250|UniProtKB:Q08012}. Synapse {ECO:0000250|UniProtKB:Q08012}. Note=Localizes at the presynaptic terminal. {ECO:0000250|UniProtKB:Q08012}.	8
	12821-6	NAL10	Q86W26	NLRP10	655	75032					SUBCELLULAR LOCATION: Cytoplasm {ECO:0000269|PubMed:22672233}. Cell membrane {ECO:0000269|PubMed:22672233}; Peripheral membrane protein {ECO:0000305}. Note=Cytoplasmic protein which is recruited to the cell membrane by NOD1 following invasive bacterial infection. {ECO:0000269|PubMed:22672233}.	0
	12822-34	APBB1:PID 1	O00213	APBB1	710	77244				P05067; P05067-4; P62330; P00533; P04626; Q07954; Q02563; P05067; Q86YB2; Q8NFZ0; Q92993; O15116; Q14141; Q99720-4; O95416	SUBCELLULAR LOCATION: Cell membrane {ECO:0000269|PubMed:18468999}. Cytoplasm {ECO:0000269|PubMed:18468999}. Nucleus {ECO:0000269|PubMed:15031292, ECO:0000269|PubMed:18468999, ECO:0000269|PubMed:18922798, ECO:0000269|PubMed:19343227}. Cell projection, growth cone {ECO:0000250|UniProtKB:P46933}. Nucleus speckle {ECO:0000269|PubMed:17512906}. Note=Colocalizes with TSHZ3 in axonal growth cone (By sim…	15
	12825-18	DP13A	Q9UKG1	APPL1	709	79663				Q9BV57; Q96A54; Q9UKG1; Q8NEU8; Q03001; P00533; O95363; O15379; P43362; P50221; Q96PV4; Q9UL25; P20339; Q8TAI7; Q9Y3I0; Q8WXH0; Q05BL1; Q12933; Q9C0C9; Q91VH1	SUBCELLULAR LOCATION: Early endosome membrane {ECO:0000269|PubMed:15016378, ECO:0000269|PubMed:20133602, ECO:0000269|PubMed:21645192}; Peripheral membrane protein {ECO:0000269|PubMed:15016378}. Nucleus {ECO:0000269|PubMed:15016378, ECO:0000269|PubMed:19433865, ECO:0000269|PubMed:26583432}. Cytoplasm {ECO:0000269|PubMed:19433865, ECO:0000269|PubMed:19661063}. Endosome {ECO:0000269|PubMed:26583432}…	20
	12826-5	SC5A5	Q92911	SLC5A5	643	68666				A8MQ03; P0DPK4	SUBCELLULAR LOCATION: Cell membrane {ECO:0000269|PubMed:18372236, ECO:0000269|PubMed:18708479, ECO:0000269|PubMed:20797386, ECO:0000269|PubMed:31310151}; Multi-pass membrane protein {ECO:0000255}. Cytoplasm {ECO:0000269|PubMed:18372236, ECO:0000269|PubMed:31310151}.	2
	12827-37	RGS3	P49796	RGS3	1198	132336				Q96AP0; O15162; A8MQ03; Q9H8Y8	SUBCELLULAR LOCATION: Cytoplasm {ECO:0000269|PubMed:9858594}. Nucleus {ECO:0000269|PubMed:10749886}. Cell membrane {ECO:0000269|PubMed:9858594}; Peripheral membrane protein {ECO:0000269|PubMed:9858594}. Note=Long isoforms are cytoplasmic and associated with the plasma membrane (PubMed:9858594). Short isoforms are nuclear (PubMed:10749886).	4
	12830-4	SAP18	O00422	SAP18	153	17561				Q9H4E7; Q13547; Q0VD86; Q96HA8; Q9H307; Q14498; Q14498-3	SUBCELLULAR LOCATION: Nucleus {ECO:0000269|PubMed:16314458}. Cytoplasm {ECO:0000269|PubMed:16314458}. Nucleus speckle {ECO:0000269|PubMed:20966198}. Note=Shuttles between the nucleus and the cytoplasm (PubMed:16314458). Colocalizes with ACIN1 and SRSF2 in nuclear speckles (PubMed:20966198). {ECO:0000269|PubMed:16314458, ECO:0000269|PubMed:20966198}.	7
	12831-21	TESC	Q96BS2	TESC	214	24750				Q9NP66; P19634; Q9Y2W2	SUBCELLULAR LOCATION: Nucleus {ECO:0000269|PubMed:18321853}. Cytoplasm {ECO:0000269|PubMed:18321853}. Membrane {ECO:0000305}; Lipid-anchor {ECO:0000305}. Cell membrane {ECO:0000269|PubMed:18321853}. Cell projection, lamellipodium {ECO:0000269|PubMed:11696366}. Cell projection, ruffle membrane {ECO:0000250|UniProtKB:Q9JKL5}. Note=Colocalizes with SLC9A1 at the plasma membrane. {ECO:0000269|PubMed:…	3
	12832-10	ASH2L	Q9UBL3	ASH2L	628	68723				O43823; P10275; P24863; Q8TAP6; Q9HCK8; Q9C005; Q09472; O75460-2; Q0VDC6; P51610; P54652; Q14696; Q14686; Q6ZW49; Q15291; P04637; Q9C005; Q03164; Q9UMN6; Q8NEZ4; O14686; Q15291; O15047; Q9UPS6-2	SUBCELLULAR LOCATION: Nucleus {ECO:0000305|PubMed:17355966}.	24
	12834-3	KCNF1	Q9H3M0	KCNF1	494	55584				O15296; Q96KA5; O95363; Q07820; Q9Y6X1; Q92504; Q15560; P30536	SUBCELLULAR LOCATION: Membrane; Multi-pass membrane protein.	8
	12835-101	PYDC1	Q8WXC3	PYDC1	89	10107					SUBCELLULAR LOCATION: Cytoplasm {ECO:0000269|PubMed:12656673}. Note=Recruited to specks formed by PYCARD within the cytoplasm. {ECO:0000269|PubMed:17178784}.	0
	12838-28	DUS15	Q9H1R2	DUSP15	295	31882				P16333; P19174	SUBCELLULAR LOCATION: Cytoplasm {ECO:0000305|PubMed:15138252}.; SUBCELLULAR LOCATION: [Isoform 3]: Cell membrane; Lipid-anchor; Cytoplasmic side.	2
	12842-43	STX10	O60499	STX10	249	28114				Q9UID3-1; Q8NI60; Q5JRM2; Q16623; Q12846; Q96IK0	SUBCELLULAR LOCATION: Golgi apparatus membrane {ECO:0000305}; Single-pass type IV membrane protein {ECO:0000305}.	6
	12843-6	ZN410	Q86VK4	ZNF410	478	52113				Q9H2G9; Q8NHQ1; Q8IZU0; A1L4K1; Q08379; Q5JR59; Q96QF0; Q53GC0; Q12933; Q9BZW7; Q8NF99; Q96I13; O95994; O43307; Q8N9N5-2; Q9H2G9; P20807-4; Q03692; P67870; Q96D03; A0A0U1RQF7; Q14192; A1L4K1; P14136; O76003; A6NEM1; P14652; Q8NA54; Q5VVH5; Q6A162; P48059-3; P25791-3; P61968; Q5T3J3; P50221; Q6FHY5; Q9UJV3-2; O14561; P19404; Q9Y314; P26367; Q5VU43-2; Q9NRD5; Q7Z3K3; P62487; P78424; Q8N3J5; Q96T49;…	SUBCELLULAR LOCATION: Nucleus {ECO:0000305|PubMed:33301730, ECO:0000305|PubMed:33859416}. Chromosome {ECO:0000269|PubMed:33301730, ECO:0000269|PubMed:33859416}. Note=Directly binds to the sequence motif 5'-CATCCCATAATA-3'. {ECO:0000269|PubMed:33301730, ECO:0000269|PubMed:33859416}.	63
	12844-10	BAG4	O95429	BAG4	457	49594				Q9NYB9-2; O00154-4; Q6UY14-3; Q9NP73-4; Q03989; Q7L5A3; Q9Y6H3; A8KA13; Q9H2G9; Q5JPI3-2; P42575; O43439-4; Q8IXM7; Q9NPI6; Q8IZD4; Q96D03; Q99615; Q86Y13; Q12805; Q96A10; Q8WU58; O95363; P02794; P06241-3; O95872; Q13227; P49639; P34931; P54652; P17066; P11142; P53990-3; Q8NC69; Q96MP8-2; P33176; Q3LI77; Q9BQ66; Q9BYR5; Q9BYR3; Q9BYR2; Q3LI67; Q14847-2; Q9Y5V3; A8MW99; Q9NP98; Q8TDC0; Q86VE0; Q14…	SUBCELLULAR LOCATION: Cytoplasm.	87
	12845-18	SNX17	Q15036	SNX17	470	52901				P05067; P31273; P16333; P19174; Q9UI14; Q13671; Q8TEB7	SUBCELLULAR LOCATION: Cytoplasm {ECO:0000269|PubMed:11237770, ECO:0000269|PubMed:21512128}. Early endosome {ECO:0000269|PubMed:14739284, ECO:0000269|PubMed:15121882, ECO:0000269|PubMed:15769472, ECO:0000269|PubMed:21512128, ECO:0000269|PubMed:28892079}. Cytoplasmic vesicle membrane {ECO:0000269|PubMed:11237770, ECO:0000269|PubMed:16712798}; Peripheral membrane protein {ECO:0000269|PubMed:11237770…	7
	12846-3	FBXL5	Q9UKA1	FBXL5	691	78555				P48200; P63208; Q13148	SUBCELLULAR LOCATION: Cytoplasm, perinuclear region {ECO:0000269|PubMed:17532294}. Nucleus {ECO:0000269|PubMed:24157836}.	3
	12847-27	MCE1	O60942	RNGTT	597	68557				Q92624; P16333-1	SUBCELLULAR LOCATION: Nucleus {ECO:0000250}.	2
	12848-9	ARHG2	Q92974	ARHGEF2	986	111543				O43524; Q8NI38; P61586; Q8N5L8; P31947; P62258; P63104	SUBCELLULAR LOCATION: Cytoplasm, cytoskeleton {ECO:0000269|PubMed:11912491, ECO:0000269|PubMed:21887730, ECO:0000269|PubMed:9857026}. Cytoplasm {ECO:0000269|PubMed:15827085, ECO:0000269|PubMed:21887730}. Cell junction, tight junction {ECO:0000269|PubMed:19043560}. Golgi apparatus {ECO:0000269|PubMed:15827085}. Cytoplasm, cytoskeleton, spindle {ECO:0000269|PubMed:17488622}. Cell projection, ruffle…	7
	12849-25	GSKIP	Q9P0R6	GSKIP	139	15648					SUBCELLULAR LOCATION: Cytoplasm {ECO:0000269|PubMed:16981698, ECO:0000269|PubMed:20007971}. Nucleus {ECO:0000269|PubMed:20007971}.	0
	12851-5	DPOLM	Q9NP87	POLM	494	54816				P14079	SUBCELLULAR LOCATION: Nucleus {ECO:0000250}.	1
	12853-112	TMOD2	Q9NZR1	TMOD2	351	39595				A0A6Q8PF08	SUBCELLULAR LOCATION: Cytoplasm, cytoskeleton {ECO:0000250}.	1
	12854-3	TEAD3	Q99594	TEAD3	435	48676				Q99990; Q8N8G2; A8MV65-2; Q14135; Q9GZV5	SUBCELLULAR LOCATION: Nucleus.	5
	12855-16	CT032	Q9NQ75	CASS4	786	87144				Q7Z6G8-3; O14613; Q13643; Q08379; O75031; Q8TDZ2; Q15942	SUBCELLULAR LOCATION: Cytoplasm, cytoskeleton {ECO:0000269|PubMed:18256281}. Cell junction, focal adhesion {ECO:0000269|PubMed:18256281}.	7
	12856-14	TM237	Q96Q45	TMEM237	408	45526				P13569; O95870; Q08AM2; Q15848; P05090; O95236-2; P29972; Q9HD20-3; O15155; P62952; Q12982; Q8WVV5; Q8WVX3-2; P27352; Q9P0B6; P19397; Q92903; Q9BXR6; O14493; Q9NWW5; Q8TBE1; Q07325; O43169; P52803; Q9BV81; Q7Z2K6; Q92935; Q9NWM8; Q9H0Q3; O75084; P29033; Q86XP6; Q8TDT2; O00155; O15529; Q14416; Q02747; P02724; Q9Y5U9; P15260; P24593; O15503; Q9Y5U4; Q8N5M9; O43561-2; O95214; Q9UBY5; Q7Z4F1; P01374;…	SUBCELLULAR LOCATION: Membrane {ECO:0000305}; Multi-pass membrane protein {ECO:0000305}. Cell projection, cilium {ECO:0000269|PubMed:22152675}. Note=Localizes at the proximal region of primary cilia were observed, consistent with localization to the transition zone. Anchored to the transition zone by RPGRIP1L.	119
	12859-33	PECI	O75521	ECI2	394	43585				Q13011; Q9Y5L0	SUBCELLULAR LOCATION: [Isoform 1]: Mitochondrion {ECO:0000250|UniProtKB:Q5XIC0}.; SUBCELLULAR LOCATION: [Isoform 2]: Peroxisome matrix {ECO:0000269|PubMed:10419495}.	2
	12860-7	cAMP-regulated phosphoprotein 21	Q9UBL0	ARPP21	812	89196				Q7Z699	SUBCELLULAR LOCATION: Cytoplasm {ECO:0000250}.	1
	12861-13	TMOD3	Q9NYL9	TMOD3	352	39595					SUBCELLULAR LOCATION: Cytoplasm, cytoskeleton {ECO:0000250}.	0
	12862-14	CASL	Q14511	NEDD9	834	92861				Q8N9N5; O75815; Q15742; P25963; P86479; Q93062; Q04864; Q8HWS3; P14373; Q15654; Q5BKX5-3; Q49AR9; Q8N9N5-2; O14613; Q7L190; Q5T9C2-3; Q96B26; A1KXE4-2; P53539; P49639; Q0VD86; Q9BS75; Q14532; Q68G74; A0JLT2-2; Q15742; P25963; P0DPK4; Q92569; Q96QH2; Q8HWS3; O60806; Q12933; P36406; Q9NZC7-5; P36508	SUBCELLULAR LOCATION: Cytoplasm, cell cortex {ECO:0000269|PubMed:11827972}. Nucleus {ECO:0000269|PubMed:29899023, ECO:0000269|PubMed:8668148, ECO:0000269|PubMed:9584194}. Golgi apparatus {ECO:0000269|PubMed:8668148}. Cell projection, lamellipodium {ECO:0000269|PubMed:24574519, ECO:0000269|PubMed:8668148}. Cytoplasm {ECO:0000269|PubMed:11827972, ECO:0000269|PubMed:9584194}. Cell junction, focal ad…	36
	12864-9	NIPA4	Q0D2K0	NIPAL4	404	44005				O00590; O95471; Q8TAZ6; P21964; O15552; P08034; Q8TDT2; Q9UM44; Q13651; Q8TAF8; Q96GF1; Q6ZMZ0; Q8WWF3; Q96CE8; P34981	SUBCELLULAR LOCATION: Cell membrane {ECO:0000250|UniProtKB:Q9JJC8}; Multi-pass membrane protein {ECO:0000255}.	15
	12867-40	DYLT3	P51808	DYNLT3	116	13062				Q8WU43; Q9NRJ3; Q13409-3; P63172; P51808; Q9GZT8; P54277-2; Q6PJT7-6	SUBCELLULAR LOCATION: Nucleus. Cytoplasm, cytoskeleton. Chromosome, centromere, kinetochore. Note=Colocalizes with BUB3 at kinetochores specifically during prometaphase.	8
	12869-68	DDX6	P26196	DDX6	483	54417				Q9UKV8; Q99700; Q9BUH8; Q8N7W2-2; Q96CA5; Q13137; Q49A88-3; Q8NHQ1; Q8TAP6; Q6P9H4; Q9NPI6; Q92841; P17661; Q9NRI5-2; Q86X45; Q96F86; Q5JST6; Q9NRA8; Q96C92-2; A0A0C3SFZ9; P51114-2; O75420; Q08379; Q6PI77; Q96ED9-2; Q13123; Q13422; Q13422-7; Q96EL1; Q96N16; P14923; O76011; Q6A162; P60410; Q9Y250; Q9Y5V3; P10636-8; Q14696; Q5JR59-3; Q15742; Q15233-2; Q9P286; Q86TB9; Q9NR12; Q9NRD5; Q96PV4; P78424;…	SUBCELLULAR LOCATION: Cytoplasm, P-body {ECO:0000269|PubMed:16364915, ECO:0000269|PubMed:16699599, ECO:0000269|PubMed:20616046, ECO:0000269|PubMed:22915799, ECO:0000269|PubMed:25995375, ECO:0000269|PubMed:26184334, ECO:0000269|PubMed:31422817, ECO:0000269|PubMed:32354837}. Cytoplasm {ECO:0000269|PubMed:26184334, ECO:0000269|PubMed:28216671}. Nucleus {ECO:0000269|PubMed:26184334, ECO:0000269|PubMe…	77
	12871-10	TWF1	Q12792	TWF1	350	40283				P67870	SUBCELLULAR LOCATION: Cytoplasm. Cytoplasm, cytoskeleton {ECO:0000250}. Note=Diffuse cytoplasmic localization with perinuclear and G-actin-rich cortical actin structures sublocalization. Also found at membrane ruffles and cell-cell contacts (By similarity). {ECO:0000250}.	1
	12872-35	CNGA2	Q16280	CNGA2	664	76048					SUBCELLULAR LOCATION: Cell projection, cilium membrane {ECO:0000250|UniProtKB:Q00195}; Multi-pass membrane protein {ECO:0000255}.	0
	12873-11	LEUK	P16150	SPN	400	40322				Q3SXY8; Q9BQA9; Q9Y282; Q04941; Q59EV6; O43765; Q9UHD9	SUBCELLULAR LOCATION: Membrane {ECO:0000255}; Single-pass type I membrane protein {ECO:0000255}. Cell projection, microvillus {ECO:0000250|UniProtKB:P13838}. Cell projection, uropodium {ECO:0000250|UniProtKB:P15702}. Note=Localizes to the uropodium and microvilli via its interaction with ERM proteins (EZR, RDX and MSN). {ECO:0000250|UniProtKB:P13838, ECO:0000250|UniProtKB:P15702}.; SUBCELLULAR LO…	7
	12875-28	UBTD2	Q8WUN7	UBTD2	234	26190				Q13520; Q03989; P07902; Q13227; Q0VD86; Q6PF15; Q9NRX2; Q14764; P78317; Q96RU7; Q9Y2X8	SUBCELLULAR LOCATION: Cytoplasm {ECO:0000269|PubMed:12507522}.	11
	12876-39	SPEF1	Q9Y4P9	SPEF1	236	26987				Q6A162; A8MQ03; Q52LG2; Q9H8W4	SUBCELLULAR LOCATION: Cytoplasm {ECO:0000269|PubMed:31473225}. Cell projection, cilium, flagellum {ECO:0000250|UniProtKB:Q99JL1}. Cytoplasm, cytoskeleton, cilium axoneme {ECO:0000250|UniProtKB:Q0IH24}. Apical cell membrane {ECO:0000269|PubMed:31473225}. Basolateral cell membrane {ECO:0000269|PubMed:31473225}. Cytoplasm, cytoskeleton, stress fiber {ECO:0000269|PubMed:31473225}. Cell projection, mi…	4
	12878-60	OSB11	Q9BXB4	OSBPL11	747	83643				Q96SU4	SUBCELLULAR LOCATION: Late endosome membrane {ECO:0000269|PubMed:20599956}. Golgi apparatus, trans-Golgi network membrane {ECO:0000269|PubMed:20599956}. Note=Localizes at the Golgi-late endosome interface.	1
	12879-5	p107	P28749	RBL1	1068	120847				Q9BUH8; P11802; Q13574-2; Q13627; Q9Y463; O43524; Q14653; P67775; P03129; P24610; Q923E4; P03255	SUBCELLULAR LOCATION: Nucleus {ECO:0000305}.	12
	12880-1	SV2A	Q7L0J3	SV2A	742	82695					SUBCELLULAR LOCATION: Presynapse {ECO:0000250|UniProtKB:Q9JIS5}. Cytoplasmic vesicle, secretory vesicle, synaptic vesicle membrane {ECO:0000250|UniProtKB:Q02563}; Multi-pass membrane protein {ECO:0000250|UniProtKB:Q02563}. Note=Enriched in chromaffin granules, not present in adrenal microsomes. Associated with both insulin granules and synaptic-like microvesicles in insulin-secreting cells of the…	0
	12881-17	RDH16	O75452	RDH16	317	35673					SUBCELLULAR LOCATION: Microsome membrane {ECO:0000269|PubMed:9677409}. Endoplasmic reticulum membrane {ECO:0000250|UniProtKB:O54909}; Single-pass membrane protein {ECO:0000305}.	0
	12882-7	PAR11	Q9NR21	PARP11	338	39597				Q8N9I9; Q969Y2; Q96ED9-2; Q9UBR4-2; Q969G2; P07550; P28329-3; G5E9A7; P22607; Q14957; P28799; P06396; Q8WXH2; O60333-2; O60260-5; Q9Y3C5; P37840; Q7Z699; Q13148; Q86WV8; Q9Y649	SUBCELLULAR LOCATION: Nucleus, nuclear pore complex {ECO:0000269|PubMed:25673562}. Note=Colocalizes with NUP153 at nuclear pores. {ECO:0000269|PubMed:25673562}.	21
	12885-42	NR1D2	Q14995	NR1D2	579	64643				G5E9A7; P22607; O15354; P28799; P28799-2; P06396; P04792; O60333-2; I6L9F6; A0A6Q8PF08; Q96LA8; Q9Y3C5; Q7Z699; Q86WV8; Q9UMX0; O76024; Q9Y649; O08785	SUBCELLULAR LOCATION: Nucleus {ECO:0000255|PROSITE-ProRule:PRU00407, ECO:0000269|PubMed:17892483, ECO:0000269|PubMed:17996965}. Cytoplasm {ECO:0000250|UniProtKB:Q60674}. Note=Phosphorylation by CSNK1E enhances its cytoplasmic localization. {ECO:0000250|UniProtKB:Q60674}.	18
	12888-18	SAP30	O75446	SAP30	220	23306				Q92870-2; O95817; Q01658; P26378-2; Q00403; Q9Y5Q9; P42858; Q92597; Q8N2W9; P37840	SUBCELLULAR LOCATION: Nucleus.	10
	12891-1	MILK2	Q8IY33	MICALL2	904	97502				P12814; P35609; Q08043; O43707; Q01850; Q9UHG0	SUBCELLULAR LOCATION: Cell membrane {ECO:0000250}; Peripheral membrane protein {ECO:0000250}. Cell junction, tight junction {ECO:0000250}. Recycling endosome {ECO:0000250}. Cell projection {ECO:0000250}. Cytoplasm, cytoskeleton {ECO:0000250}. Cytoplasm, cytosol {ECO:0000250}.	6
	12892-10	SYTL1	Q8IYJ3	SYTL1	562	61857				P51159	SUBCELLULAR LOCATION: Cell membrane {ECO:0000269|PubMed:11278853, ECO:0000269|PubMed:18266782}; Peripheral membrane protein {ECO:0000269|PubMed:11278853, ECO:0000269|PubMed:18266782}; Cytoplasmic side {ECO:0000269|PubMed:11278853, ECO:0000269|PubMed:18266782}. Note=Peripheral membrane protein tightly bound to the cytoplasmic side of cellular membranes.	1
	12893-159	IP16:HIN 2	Q16666	IFI16	785	88256				P10275; P38398; Q96C10; Q86WV6; Q16666-2; P04637	SUBCELLULAR LOCATION: Nucleus {ECO:0000269|PubMed:24413532, ECO:0000269|PubMed:24531343, ECO:0000269|PubMed:7536752}. Cytoplasm {ECO:0000269|PubMed:22691496}. Note=Cellular distribution is dependent on the acetylation status of the multipartite nuclear localization signal (NLS); NLS acetylation promotes cytoplasmic localization. Localizes in the nucleus during human herpes simplex virus 1 (HHV-1)…	6
	12894-3	PAXI1	Q6ZW49	PAXIP1	1069	121341				P05067; Q9UBL3; P48730-2; Q9BTK6; Q15291; Q12888; P61964; P16104; Q15555; Q9UKK6; Q96HA1	SUBCELLULAR LOCATION: Nucleus matrix {ECO:0000250|UniProtKB:Q6NZQ4}. Chromosome {ECO:0000269|PubMed:15456759, ECO:0000269|PubMed:17690115}. Note=Localizes to DNA damage foci upon ionizing radiation. {ECO:0000269|PubMed:15456759, ECO:0000269|PubMed:17690115}.	11
	12895-28	DGKB	Q9Y6T7	DGKB	804	90595					SUBCELLULAR LOCATION: Postsynaptic cell membrane {ECO:0000250|UniProtKB:Q6NS52}; Peripheral membrane protein {ECO:0000250|UniProtKB:Q6NS52}. Cell membrane {ECO:0000269|PubMed:11719522}; Peripheral membrane protein {ECO:0000305|PubMed:11719522}. Cytoplasm {ECO:0000269|PubMed:11719522}. Note=Translocation to the plasma membrane is induced by phorbol esters. {ECO:0000269|PubMed:11719522}.; SUBCELLUL…	0
	12904-180	cubilin	O60494	CUBN	3623	398736				Q9BXJ7; P27352	SUBCELLULAR LOCATION: Apical cell membrane {ECO:0000250|UniProtKB:Q9JLB4}; Peripheral membrane protein {ECO:0000305}. Cell membrane {ECO:0000269|PubMed:14576052, ECO:0000269|PubMed:29402915, ECO:0000269|PubMed:30523278}; Peripheral membrane protein {ECO:0000305, ECO:0000305|PubMed:30523278}. Membrane, coated pit {ECO:0000269|PubMed:14576052}. Endosome {ECO:0000269|PubMed:14576052, ECO:0000269|Pub…	2
	12916-3	MTCP1	P56278	MTCP1	107	12600					P56278	0
	12923-51	Keratin 17	Q04695	KRT17	432	48106				Q15834; P26641; Q86WT6	SUBCELLULAR LOCATION: Cytoplasm {ECO:0000250|UniProtKB:Q9QWL7}.	3
	12925-105	AXIN2	Q9Y2T1	AXIN2	843	93568				Q8N944; A2BDD9; Q9BXS5; Q99728; Q9Y297; Q13895; Q2NKX9; Q9Y6W3; Q8NEF3-2; Q9UKJ5; O75638-2; P35222; Q2TBE0; Q14241; Q3B820; P09067; Q9BVG8-5; P60014; P60410; Q9BYR2; Q9BYQ4; Q8TBB1; Q96EZ8; P53350; P62714; Q15172; P49721; Q9BWG6; O75558; Q15560; Q8N8B7-2; Q15583; O95985; Q9BZW7; P40222; Q8N3L3; Q15973; Q8TAU3; Q96SQ5; Q5T619	SUBCELLULAR LOCATION: Cytoplasm {ECO:0000269|PubMed:21383061}.	40
	12931-16	MCR	P08235	NR3C2	984	107082					SUBCELLULAR LOCATION: Cytoplasm. Nucleus. Endoplasmic reticulum membrane; Peripheral membrane protein. Note=Cytoplasmic and nuclear in the absence of ligand; nuclear after ligand-binding. When bound to HSD11B2, it is found associated with the endoplasmic reticulum membrane.	0
	12933-17	ENOX1	Q8TC92	ENOX1	643	73348				Q16206-2; Q9H8Y8; Q8TBB1; O00560; Q96BQ3; Q96E35	SUBCELLULAR LOCATION: Cell membrane {ECO:0000269|PubMed:11360993}. Secreted, extracellular space {ECO:0000269|PubMed:11360993}. Note=Extracellular and plasma membrane-associated.	6
	12934-1	HERC5	Q9UII4	HERC5	1024	116852				P03495	SUBCELLULAR LOCATION: Cytoplasm, perinuclear region {ECO:0000269|PubMed:20542004}. Cytoplasm {ECO:0000269|PubMed:22093708}. Note=Associated with the polyribosomes, probably via the 60S subunit.	1
	12936-38	RLBP1	P12271	RLBP1	317	36474				Q9P2G9-2	SUBCELLULAR LOCATION: Cytoplasm.	1
	12939-1	RPAC1	O15160	POLR1C	346	39250				Q6UY14-3; Q12774; Q8WXE1; Q5T686; Q9NQY0; Q96CA5; Q9H2G9; O95561; Q0VAL7; Q9HC52; Q8NA61-2; O75909-2; P49368; Q9UFW8; Q9BSW2; P02489; Q5JST6; A0A0A0MR80; P07954; Q8IXW7; Q6PJQ5; O95995; Q9Y5P6; Q9NYA3; A6NEM1; Q6PI77; Q9HAV7; Q9H4Y5; Q7Z353; P31943; P17482; P35452-2; Q8IYA8; Q9UKT9; Q0VD86; Q719H9; Q8WZ19; Q9UIH9; P08727; O95678; Q01546; P59991; Q9BYR8; Q5T3J3; Q9Y250; Q9BRK4; Q9NS73-5; A8MW99; Q…	SUBCELLULAR LOCATION: Nucleus {ECO:0000269|PubMed:26151409, ECO:0000269|PubMed:33335104}. Nucleus, nucleolus {ECO:0000269|PubMed:34887565}. Cytoplasm, cytosol {ECO:0000269|PubMed:33335104}.	103
	12940-35	AL3B1	P43353	ALDH3B1	468	51840				A8MQ03; Q15323; O76011; Q6A162; Q07627; Q8IUG1; P60370; P60409; P60410; P60411; P60328; Q9BYR6; P26371; Q9UJV3-2; Q7Z3S9	SUBCELLULAR LOCATION: Cell membrane {ECO:0000269|PubMed:23721920}; Lipid-anchor {ECO:0000269|PubMed:23721920}. Note=Primarily in the plasma membrane as well as in some punctate structures in the cytoplasm.	15
	12945-33	RAB18	Q9NP72	RAB18	206	22977				Q13520; Q9GZR5; Q86VP1; PRO_0000045602 [Q99IB8]	SUBCELLULAR LOCATION: Apical cell membrane {ECO:0000250|UniProtKB:P35293}. Lipid droplet {ECO:0000269|PubMed:23935497, ECO:0000269|PubMed:30970241}. Endoplasmic reticulum membrane {ECO:0000269|PubMed:24891604}.	4
	12954-71	PPARa	Q07869	PPARA	468	52225				P02768-3; P55212; P45973; P06307; Q3L8U1-3; G5E9A7; P22607; P62993; Q14957; P06396; P42858; Q8WXH2; P13473-2; O75376; Q13133; A0A6Q8PF08; P54725; P62826; Q7Z699; P37173; P55072; P55055-1; Q13133	SUBCELLULAR LOCATION: Nucleus.	23
	12956-40	KBP	Q96EK5	KIFBP	621	71814				Q14203-5; P16444; P47804	SUBCELLULAR LOCATION: Cytoplasm, cytoskeleton {ECO:0000269|PubMed:16225668, ECO:0000269|PubMed:20621975, ECO:0000269|PubMed:23427148}.	3
	12957-62	UCR6	P14927	UQCRB	111	13530				Q15027; Q96QU6; Q14457; Q86TI2-2; P06241-3; Q9BRX5; P84074; Q13352; A1A512; Q15012; Q92615; P43358; Q1RN33; O15481; Q8WTV1; Q19AV6	SUBCELLULAR LOCATION: Mitochondrion inner membrane {ECO:0000250|UniProtKB:P00128}; Peripheral membrane protein {ECO:0000250|UniProtKB:P00128}; Matrix side {ECO:0000250|UniProtKB:P00128}.	16
	12960-9	HXK4	P35557	GCK	465	52191	BIOPHYSICOCHEMICAL PROPERTIES: pH dependence: Optimum pH is 6-8 with glucose as substrate (PubMed:7742312). Optimum pH is 9-10 with glucosamine as substrate (PubMed:7742312). {ECO:0000269|PubMed:7742312};			Q14397; P16118; A6NLX3	SUBCELLULAR LOCATION: Cytoplasm {ECO:0000269|PubMed:10456334, ECO:0000269|PubMed:24187134}. Nucleus {ECO:0000269|PubMed:10456334, ECO:0000269|PubMed:24187134}. Mitochondrion {ECO:0000250|UniProtKB:P17712}. Note=Under low glucose concentrations, GCK associates with GCKR and the inactive complex is recruited to the hepatocyte nucleus. {ECO:0000269|PubMed:10456334}.	3
	12963-1	GP107	Q5VW38	GPR107	600	66990					SUBCELLULAR LOCATION: Cell membrane {ECO:0000250|UniProtKB:D3ZWZ9}; Multi-pass membrane protein {ECO:0000305}. Golgi apparatus, trans-Golgi network membrane {ECO:0000269|PubMed:25031321}.	0
	12968-2	CSRP2	Q16527	CSRP2	193	20954				Q7LC44; Q9Y2V7; P36406; P14373	SUBCELLULAR LOCATION: Nucleus {ECO:0000250}.	4
	12970-35	STAU2	Q9NUL3	STAU2	570	62608				Q96C10; P19525; PRO_0000449620 [P0DTD1]	SUBCELLULAR LOCATION: Cytoplasm. Nucleus. Nucleus, nucleolus. Endoplasmic reticulum. Note=Shuttles between the nucleolus, nucleus and the cytoplasm. Nuclear export of isoform 1 is independent of XPO1/CRM1 and requires the exportin XPO5. Nuclear export of isoform 2 and isoform 3 can occur by both XPO1/CRM1-dependent and XPO1/CRM1-independent pathways. Found in large cytoplasmic ribonucleoprotein (…	3
	12975-11	Keratin 20	P35900	KRT20	424	48487				Q9NYB9; Q9Y2J4-4; Q9BUW7; O75934; A0A1B0GWI1; A8MQ03; P17661; P42858; A1A4E9; P19012; Q2M2I5; Q7Z3Y8; P12035; Q15323; O76011; Q6A162; Q14CN4; O95678; Q01546; Q6KB66; Q6KB66-2; Q07627; P60409; P60410; P60411; P60328; Q3LI67; Q7Z3S9; P37198; O00459; Q96KQ4; P41219; O95295; Q9UBB9; P40222; Q8N6Y0; P08670	SUBCELLULAR LOCATION: Cytoplasm {ECO:0000269|PubMed:10973561, ECO:0000269|PubMed:1696264}.	37
	12976-49	Vinexin b	O60504	SORBS3	671	75341				Q9NYB9-2; Q96EY9; Q9NX04; Q53H80; P31751; Q49AR9; Q7L5A3; Q8NEC5; O43439-4; Q68D86; Q96HB5; Q2TAC2-2; Q16204; Q8TD31-3; P51946; Q9UK58; Q9UJX2; P42773; Q8IYR0; Q8IWX8; Q9H9E3; Q99829; Q96FN4; Q86YQ8; Q9BSW2; P26196; Q14689-6; Q92997; Q5JVL4; O15372; Q6IB98; Q9H0I2; Q9NYF3; Q6PCT2-2; Q9BVV2; O95995; P55040; P23415; O95872; Q92917; P13807; O14964; P52597; P61978; P61978-2; Q9BUJ2; Q9NV31; Q1MX18; Q…	SUBCELLULAR LOCATION: [Isoform Alpha]: Cell junction {ECO:0000250}. Cytoplasm, cytoskeleton {ECO:0000250}. Note=Localized at cell-extracellular matrix junctions (By similarity). Both isoforms were localized at focal adhesion and cell-cell adhesion sites. {ECO:0000250}.; SUBCELLULAR LOCATION: [Isoform Beta]: Cell junction {ECO:0000250}. Nucleus. Cytoplasm, cytoskeleton {ECO:0000250}. Note=Localize…	122
	12980-31	RBM22	Q9NW64	RBM22	420	46896				Q53EZ4; A8MQ03; O75420; Q08379; Q9NSC5; Q9NZQ3-3	SUBCELLULAR LOCATION: Nucleus {ECO:0000269|PubMed:17045351, ECO:0000269|PubMed:21122810, ECO:0000269|PubMed:28076346, ECO:0000269|PubMed:28502770, ECO:0000269|PubMed:29301961, ECO:0000269|PubMed:29360106, ECO:0000269|PubMed:29361316, ECO:0000269|PubMed:30705154}. Cytoplasm {ECO:0000269|PubMed:21122810}. Note=Nearly exclusively nuclear. Translocated from the nucleus to the cytoplasm after heat sho…	6
	12986-12	LIN7C	Q9NUP9	LIN7C	197	21834				Q14168-4; Q13368; Q5T2T1; Q8N3R9; Q9NZW5; P07947	SUBCELLULAR LOCATION: Cell membrane {ECO:0000269|PubMed:12967566}; Peripheral membrane protein {ECO:0000269|PubMed:12967566}. Basolateral cell membrane {ECO:0000269|PubMed:12967566}; Peripheral membrane protein {ECO:0000269|PubMed:12967566}. Cell junction {ECO:0000250}. Postsynaptic density membrane {ECO:0000250}; Peripheral membrane protein {ECO:0000250}. Cell junction, tight junction {ECO:00002…	6
	12987-12	SRSF7	Q16629	SRSF7	238	27367				P49759-3; Q9NQ29-3; Q9Y383; Q9UBU9; Q8NAV1; Q7Z6E9; Q15287; O00560; Q96SB4; P78362; Q9JKL7	SUBCELLULAR LOCATION: Nucleus {ECO:0000269|PubMed:11336712}. Cytoplasm {ECO:0000269|PubMed:11336712}.	11
	12988-49	EWS	Q01844	EWSR1	656	68478				Q8N5M1; P54252; Q09472; Q01844; P35637; Q92993; Q8NDC0; Q9UBV8; O15162; Q99873; Q9NZ81; Q9NS23-2; O95486; O94855; Q13485; Q9BWW4; Q92734; Q13077; Q12933; P49910; P54252; P54252; P42858; O76024	SUBCELLULAR LOCATION: Nucleus {ECO:0000269|PubMed:16965792}. Cytoplasm {ECO:0000269|PubMed:16965792}. Cell membrane {ECO:0000269|PubMed:16965792}. Note=Relocates from cytoplasm to ribosomes upon PTK2B/FAK2 activation.	24
	12990-39	MAP3K3	Q99759	MAP3K3	626	70898				Q9BSQ5-1; Q13163; Q6Q0C0; P31946; P62258; P61981; Q04917; P27348; P63104	Q99759	9
	12991-49	CUL9	Q8IWT3	CUL9	2517	281229				P04637	SUBCELLULAR LOCATION: Cytoplasm {ECO:0000269|PubMed:12526791}.	1
	12993-21	NPL4	Q8TAT6	NPLOC4	608	68120				O95786; P37173; Q92890; P55072; Q4G0F5	SUBCELLULAR LOCATION: Cytoplasm, cytosol {ECO:0000250|UniProtKB:Q9ES54}. Endoplasmic reticulum {ECO:0000250|UniProtKB:Q9ES54}. Nucleus {ECO:0000250|UniProtKB:Q9ES54}. Note=Associated with the endoplasmic reticulum and nuclear. {ECO:0000250|UniProtKB:Q9ES54}.	5
	13007-66	LCN10	Q6JVE6	LCN10	187	20759					SUBCELLULAR LOCATION: Secreted {ECO:0000305}.	0
	13011-20	RS10	P46783	RPS10	165	18898					SUBCELLULAR LOCATION: Cytoplasm {ECO:0000269|PubMed:20159986, ECO:0000269|PubMed:23636399}. Nucleus, nucleolus {ECO:0000269|PubMed:20159986}. Note=Localized in the granular component (GC) region of the nucleolus. Methylation is required for its localization in the GC region. Colocalizes with NPS1 in the GC region of the nucleolus. {ECO:0000269|PubMed:20159986}.	0
	13013-41	PRKN2	O60260	PRKN	465	51641				P54252-2; Q8IZ52-2; Q9Y3I1; Q9Y3I1-1; Q9UBN7; P08238; Q5S007; O95140; Q16342; Q9BXM7; Q9BXM7-1; O60260; P49792; Q8IXI2; Q15645; Q6NUN9; Q9Z2Q6; P68510; PRO_0000045592 [Q99IB8]; Q6ZTN6-2; Q86WR3; P63010-2; P05067; Q0P5N6; Q86TN1; Q8WXK3; Q8WXK3-2; Q9Y575-3; Q9H672-2; Q96DX5; Q96DX5-3; Q9H0Y0; P54253; O14867; P46379-2; A8KA13; Q8WUW1; P29466-3; Q13939; P78396-2; Q00535; Q9UNS2; Q9UBU7; Q5QP82-2; P6…	SUBCELLULAR LOCATION: Cytoplasm, cytosol {ECO:0000269|PubMed:10319893, ECO:0000269|PubMed:16955485, ECO:0000269|PubMed:17846173, ECO:0000269|PubMed:18957282, ECO:0000269|PubMed:19029340, ECO:0000269|PubMed:19229105, ECO:0000269|PubMed:19501131, ECO:0000269|PubMed:22082830, ECO:0000269|PubMed:23620051, ECO:0000269|PubMed:23933751, ECO:0000269|PubMed:24898855}. Nucleus {ECO:0000269|PubMed:16955485}…	171
	13022-20	P5I11	O14683	TP53I11	189	21054					SUBCELLULAR LOCATION: Membrane {ECO:0000305}; Multi-pass membrane protein {ECO:0000305}.	0
	13025-4	FRS2	Q8WU20	FRS2	508	57029				P11362; Q06124	SUBCELLULAR LOCATION: Endomembrane system. Note=Cytoplasmic, membrane-bound.	2
	13027-20	CBX7	O95931	CBX7	251	28341				P35226; Q9HCE1; Q9BSM1; P35227; Q3KNV8; Q9BYE7; Q06587; Q99496; Q9UGI0	SUBCELLULAR LOCATION: Nucleus {ECO:0000269|PubMed:14647293, ECO:0000269|PubMed:21060834, ECO:0000269|PubMed:21282530}.	9
	13032-1	BECN1	Q14457	BECN1	450	51896				Q9C0C7; Q6ZNE5; P54253; P54252-1; P46379-2; P10415; Q07817-1; O15392; P38398-6; P48643; Q96A83-2; P53355; O75190-2; O14645; P00533; Q8IYI6; P15311; P21333-2; P01100; P50440; P62993; P42261; P28799; P09429; P04792; P42858; O60333-2; O14901; P05783; Q13449; Q07820; Q9UBU9; Q8N2W9; Q8NEB9; Q16512; P60891; Q14964; P63000; P10276-2; Q9Y3C5; Q92622; Q9H714-3; Q96ES7; P14678-2; P12931; Q9NYJ8; Q8N5C8; P…	SUBCELLULAR LOCATION: Cytoplasm {ECO:0000269|PubMed:19713971, ECO:0000269|PubMed:21364619, ECO:0000269|PubMed:22498477, ECO:0000269|PubMed:25484083}. Golgi apparatus, trans-Golgi network membrane {ECO:0000269|PubMed:19050071}; Peripheral membrane protein {ECO:0000269|PubMed:19050071}. Endosome membrane {ECO:0000269|PubMed:23878393}; Peripheral membrane protein {ECO:0000269|PubMed:23878393}. Endop…	65
	13039-1	PP1R8	Q12972	PPP1R8	351	38479				Q92624; Q5S007; P62136; P62136; Q92624; P62136; P36873; Q8WWV3	SUBCELLULAR LOCATION: Nucleus. Nucleus speckle. Note=Primarily, but not exclusively, nuclear.; SUBCELLULAR LOCATION: [Isoform Gamma]: Cytoplasm. Note=Found mainly in the cytoplasm.	8
	13041-47	TRAF4	Q9BUZ4	TRAF4	470	53543				Q9P2A4; Q5BKX5-3; Q9NXW9; Q7L5A3; Q9BYV9; Q8TBE0; A0A0S2Z5G4; B4DE54; Q8N9N5; Q8N9N5-2; Q8N9N5-7; A8KA13; Q9BUH8; Q13895; Q8N187; Q6P2H3-3; Q9NRI5-2; P50570; P50570-2; A0A0U1RQF7; Q8N9I9; Q96BU6; O00167-2; Q86X51; Q96D16; O43559; Q08379; Q9NYA3; A6NEM1; Q9BQQ3; Q9H8Y8; Q9UBP5; A0A0S2Z4Q4; O14964; Q9NP66; Q8IX15-3; P49639; P09067; Q9NPH2; Q63ZY3; Q7Z3B3; O60341; Q15323; O76013-2; Q6A162; Q96PV6; Q…	SUBCELLULAR LOCATION: Cytoplasm {ECO:0000269|PubMed:32268273}. Nucleus {ECO:0000269|PubMed:32268273}. Cytoplasm, perinuclear region. Cell junction, tight junction. Cell membrane; Peripheral membrane protein; Cytoplasmic side. Cytoplasm, cytoskeleton {ECO:0000305}.	108
	13042-7	KCA10	Q16322	KCNA10	511	57785				Q9UPQ8; Q09470; P21145; O43765; P55061	SUBCELLULAR LOCATION: Membrane {ECO:0000269|PubMed:10836990}; Multi-pass membrane protein {ECO:0000269|PubMed:10836990}.	5
	13043-157	ATAD2	Q6PL18	ATAD2	1390	158554				P03372; Q9Y6Q9	SUBCELLULAR LOCATION: Nucleus {ECO:0000269|PubMed:17998543, ECO:0000269|PubMed:25593309}.	2
	13044-5	TS101	Q99816	TSG101	390	43944				Q96IF1; O95429; Q9ULD4-2; Q8TC20-4; Q9Y3M2; A6NC98; Q8TD31-3; Q9Y5K6; Q53EZ4; Q96MT8-3; Q9UER7; Q9BQ89; Q8IZU0; P10070; Q8NBJ4; Q96CS2; O14964; Q96JZ2; Q0VD86; P46940; P28290; Q86T90; Q9BVG8; A1A4E9; P08779; P05783; Q15323; O76011; Q92764; O95678; P80188; Q96PV6; Q99732; Q8TBB1; Q6UWE0; O60291; Q8WU39; Q8WUM4; Q9NR12; Q96KN3; Q96KQ4; Q96M27; Q9H3S7; Q13464; Q6ZMJ2-2; O95295; Q8N0S2; Q86VP1; Q9UBB…	SUBCELLULAR LOCATION: Cytoplasm {ECO:0000269|PubMed:17853893}. Early endosome membrane {ECO:0000269|PubMed:23166352}; Peripheral membrane protein {ECO:0000305|PubMed:23166352}; Cytoplasmic side {ECO:0000305|PubMed:23166352}. Late endosome membrane {ECO:0000269|PubMed:11916981, ECO:0000269|PubMed:17229889}; Peripheral membrane protein. Cytoplasm, cytoskeleton, microtubule organizing center, centro…	65
	13053-6	S6A14	Q9UN76	SLC6A14	642	72153					SUBCELLULAR LOCATION: Membrane {ECO:0000305|PubMed:10446133}; Multi-pass membrane protein {ECO:0000255}. Apical cell membrane {ECO:0000250|UniProtKB:Q9JMA9}; Multi-pass membrane protein {ECO:0000255}.	0
	13054-87	Profilin II	P35080	PFN2	140	15046				Q14789; P42858; O08816	SUBCELLULAR LOCATION: Cytoplasm, cytoskeleton.	3
	13055-53	PSD1	A5PKW4	PSD	1024	109543				P70398	SUBCELLULAR LOCATION: Cell membrane {ECO:0000269|PubMed:23603394}. Cell projection, ruffle membrane {ECO:0000269|PubMed:23603394}. Cleavage furrow {ECO:0000269|PubMed:23603394}. Note=Distributed uniformly on the plasma membrane, as well as throughout the cytoplasm during metaphase. Subsequently concentrated at patches in the equatorial region at the onset of cytokinesis, and becomes distributed i…	1
	13056-18	S6A16	Q9GZN6	SLC6A16	736	82200					SUBCELLULAR LOCATION: Membrane; Multi-pass membrane protein.	0
	13059-33	RIFK	Q969G6	RFK	155	17623				Q9NXG0-2; P19438; P19438-1	SUBCELLULAR LOCATION: Cytoplasm {ECO:0000250}.	3
	13062-4	GMFG	O60234	GMFG	142	16801					O60234	0
	13066-42	EDC4	Q6P2E9	EDC4	1401	151661				Q9H9G7; Q13057; Q9NPI6; Q8IU60; Q8IU60-2; P19525; A0A0U1RRE5; Q8IZH2	SUBCELLULAR LOCATION: Cytoplasm, P-body {ECO:0000269|PubMed:16364915, ECO:0000269|PubMed:9067524}. Nucleus {ECO:0000269|PubMed:7520377}.	8
	13067-5	KGP1B	Q13976	PRKG1	671	76364				Q13873; Q86V42; P25791; O76074; O15015; O94989; P25791-3; Q6FHY5; Q13976-2; Q9NYW8	SUBCELLULAR LOCATION: Cytoplasm {ECO:0000250}. Note=Colocalized with TRPC7 in the plasma membrane. {ECO:0000250}.	10
	13068-139	CCS	O14618	CCS	274	29041				Q9NWV4; P00441; P98170	SUBCELLULAR LOCATION: Cytoplasm {ECO:0000269|PubMed:9726962}.	3
	13073-14	AN32A	P39687	ANP32A	249	28585				P54253; O15169; Q66K89; P67775; P63331	SUBCELLULAR LOCATION: Nucleus {ECO:0000269|PubMed:11830591, ECO:0000269|PubMed:18180367}. Cytoplasm {ECO:0000269|PubMed:18180367}. Endoplasmic reticulum. Note=Translocates to the cytoplasm during the process of neuritogenesis (By similarity). Shuttles between nucleus and cytoplasm. {ECO:0000250, ECO:0000269|PubMed:18180367}.	5
	13076-4	FXR1	P51114	FXR1	621	69721				Q6AI12; Q96CW1; Q13936; Q9Y232; Q9P209; O00423; P21333; Q06787; P51116; Q674X7; Q8WZ19; Q15233; Q86UU1; Q9UI14; Q86UR5; Q96PV0; P04637; P07437; PRO_0000449621 [P0DTD1]; PRO_0000449627 [P0DTD1]; Q9BXS5; P51451; Q13895; Q9HC52; O00311; Q07002; Q8IVW4; Q2TBE0; P26196; O43143; Q14241; P19447; Q56NI9; Q3B820; Q86YD7; Q8IXW7; Q8NHY3; Q9HAQ2; Q8TBB1; P61326; Q96A72; Q96EZ8; P55081; Q8IVT4; Q9BU76; Q8NEY…	SUBCELLULAR LOCATION: Cytoplasm, Cytoplasmic ribonucleoprotein granule {ECO:0000269|PubMed:32706158}. Cytoplasm, Stress granule {ECO:0000269|PubMed:20417602}. Cytoplasm {ECO:0000269|PubMed:30770808, ECO:0000269|PubMed:7781595, ECO:0000269|PubMed:9259278}. Cell projection, dendrite {ECO:0000250|UniProtKB:Q61584}. Cell projection, dendritic spine {ECO:0000250|UniProtKB:Q61584}. Cell projection, axo…	62
	13078-3	CETN2	P41208	CETN2	172	19738				O43303; P42858; Q96PV4; Q8NA72; Q8NA72-3; A8K8P3; Q2NKQ1-4; Q9H0E7; Q01831	SUBCELLULAR LOCATION: Cytoplasm, cytoskeleton, microtubule organizing center, centrosome {ECO:0000269|PubMed:14654843}. Cytoplasm, cytoskeleton, microtubule organizing center, centrosome, centriole {ECO:0000269|PubMed:23591820}. Nucleus envelope {ECO:0000269|PubMed:23591820}. Nucleus, nuclear pore complex {ECO:0000269|PubMed:23591820}. Nucleus {ECO:0000305}.	9
	13082-9	UN45A	Q9H3U1	UNC45A	944	103077				Q96HU8; Q8NA82; P61244; P61244-2; P50221; P50222; Q6FHY5; Q9UJV3-2; Q4G0R1; Q969V4	SUBCELLULAR LOCATION: Cytoplasm {ECO:0000269|PubMed:16478993}. Cytoplasm, perinuclear region {ECO:0000269|PubMed:16478993}. Nucleus {ECO:0000269|PubMed:16478993}. Note=Predominant in the perinuclear region. Little protein in the nucleus.	10
	13083-18	SYVC	P26640	VARS1	1264	140476				Q13137; Q9UQM7; Q13554-3	P26640	3
	13085-18	GLP1R:CD	P43220	GLP1R	463	53026				A8MQ03; Q07627; Q8IUG1; P60409; P60410; P60411; Q9BYP8; P26371; Q7Z3S9; P0DPK4	SUBCELLULAR LOCATION: Cell membrane {ECO:0000269|PubMed:19861722, ECO:0000269|PubMed:26308095, ECO:0000269|PubMed:27196125, ECO:0000269|PubMed:28514449, ECO:0000269|PubMed:7517895, ECO:0000269|PubMed:8216285, ECO:0000269|PubMed:8405712}; Multi-pass membrane protein {ECO:0000269|PubMed:28514449}.	10
	13088-397	BTC	P35070	BTC	178	19746				Q96IJ6; Q5T749; Q15323; Q8IUG1; P26447; O43765; Q96EQ0	SUBCELLULAR LOCATION: [Betacellulin]: Secreted, extracellular space.; SUBCELLULAR LOCATION: [Probetacellulin]: Cell membrane; Single-pass type I membrane protein.	7
	13089-6	HIF-1a	Q16665	HIF1A	826	92670				P10275; P27540; P49407; Q9C0J9; O00257; Q92793; P35222; Q96CJ1; Q9GZT9; Q96KS0; Q9H6Z9; Q09472; P11474; P49327; P09467; Q8N461; P23771; Q9NWT6; Q9Y2N7-4; Q92831; Q13330; P46531; Q13438; Q8N2W9; P14618-1; P25789; Q9UHD8-1; P84022; P08047; P63165; O94888; P40818; P40337; P17861; Q99PV5; Q5RIX9; Q6S7F2; Q61539; Q8BIF2; P51450-2	SUBCELLULAR LOCATION: Cytoplasm {ECO:0000269|PubMed:9822602}. Nucleus {ECO:0000269|PubMed:22009797, ECO:0000269|PubMed:9822602}. Nucleus speckle {ECO:0000250|UniProtKB:Q61221}. Note=Colocalizes with HIF3A in the nucleus and speckles (By similarity). Cytoplasmic in normoxia, nuclear translocation in response to hypoxia (PubMed:9822602). {ECO:0000250|UniProtKB:Q61221, ECO:0000269|PubMed:9822602}.	40
	13090-17	S100A6	P06703	S100A6	90	10180				Q9HB71; O95684; B3EWG5; Q02790; P52292; Q00987; P35579; P50542; P04271; P04637; Q8TD43; P26882	SUBCELLULAR LOCATION: Nucleus envelope. Cytoplasm. Cell membrane; Peripheral membrane protein; Cytoplasmic side.	12
	13093-6	SECTM1	Q8WVN6	SECTM1	248	27039				Q86W74-2; P54852	SUBCELLULAR LOCATION: Cell membrane {ECO:0000305}; Single-pass type I membrane protein {ECO:0000305}. Secreted.	2
	13094-75	RSPO3	Q9BXY4	RSPO3	272	30929					SUBCELLULAR LOCATION: Secreted {ECO:0000250|UniProtKB:Q2TJ95}.	0
	13095-51	PSP	P05451	REG1A	166	18731					SUBCELLULAR LOCATION: Secreted.	0
	13097-11	Apoptosis regulator Bcl-W	Q92843	BCL2L2	193	20746				Q68DC2; P02654; P55056; P18859; Q92934; Q16611; Q07812; Q9BXH1; O43521; Q92843; Q7RTU4; P55957; Q13323; Q96LC9; P0C671; Q8IYJ2-2; P11912; Q9H9P2; Q9UHD4; Q8N5K1; O95471; Q9Y282; P60508; Q969F0; Q92915-2; P27469; Q5T7V8; Q8TDV0; Q8TED1; Q8N6L0; P48051; Q7Z4F1; Q99735; P15941-11; Q96RD7; Q6NTF9-3; Q7L3V2; Q9NR31; O95470; Q9NQQ7-3; Q7Z769; Q9NP94; Q13433-2; P27105; Q96L08; P15884; Q8IYF3-3; Q8IV31; …	SUBCELLULAR LOCATION: Mitochondrion membrane {ECO:0000269|PubMed:11423909, ECO:0000269|PubMed:12952938}; Peripheral membrane protein {ECO:0000269|PubMed:11423909, ECO:0000269|PubMed:12952938}. Note=Loosely associated with the mitochondrial membrane in healthy cells. During apoptosis, tightly bound to the membrane.	52
	13098-93	VEGF-D	O43915	VEGFD	354	40444				Q15836	SUBCELLULAR LOCATION: Secreted.	1
	13101-60	SOST	Q9BQB4	SOST	213	24031				O75096; O75197; O75581; Q9H8W4	SUBCELLULAR LOCATION: Secreted, extracellular space, extracellular matrix {ECO:0000269|PubMed:20551380}.	4
	13102-1	FAM3D	Q96BQ1	FAM3D	224	24963					SUBCELLULAR LOCATION: Secreted {ECO:0000305}.	0
	13104-32	EFNB1	P98172	EFNB1	346	38007				Q86W74-2; P04626	SUBCELLULAR LOCATION: Cell membrane {ECO:0000269|PubMed:10197531, ECO:0000269|PubMed:7973638}; Single-pass type I membrane protein {ECO:0000255}. Membrane raft {ECO:0000269|PubMed:10197531}. Note=May recruit GRIP1 and GRIP2 to membrane raft domains. {ECO:0000269|PubMed:10197531}.; SUBCELLULAR LOCATION: [Ephrin-B1 C-terminal fragment]: Cell membrane {ECO:0000269|PubMed:16930449}; Single-pass type …	2
	13105-7	SNP25	P60880	SNAP25	206	23315				Q16623; Q8IUH5; PRO_0000449622 [P0DTD1]; O14810; P42858; O75558; Q8N4C7; Q16623; Q9BRT2; Q13360-2; P32851	SUBCELLULAR LOCATION: Cytoplasm, perinuclear region {ECO:0000250|UniProtKB:P60879}. Cell membrane {ECO:0000250|UniProtKB:P60881}; Lipid-anchor {ECO:0000250|UniProtKB:P60879}. Synapse, synaptosome {ECO:0000250|UniProtKB:P60879}. Photoreceptor inner segment {ECO:0000250|UniProtKB:P60879}. Note=Membrane association requires palmitoylation. Expressed throughout cytoplasm, concentrating at the perinuc…	11
	13107-9	LYPD3	O95274	LYPD3	346	35971					SUBCELLULAR LOCATION: Cell membrane; Lipid-anchor, GPI-anchor.	0
	13109-82	NEGR1	Q7Z3B1	NEGR1	354	38719				Q13449; P61916; Q9P121; Q96PV0	SUBCELLULAR LOCATION: Cell membrane {ECO:0000250}; Lipid-anchor, GPI-anchor {ECO:0000250}.	4
	13111-79	BCL6	P41182	BCL6	706	78846				Q8N9V6-2; Q96B67; Q9Y6H3; P41182; A8KA13; Q9H2G9; Q6P656; B2RV13; Q9NZN8; Q9NTM9; Q86XK2; Q08379; P56524; Q9UKV0; Q9BVG8; Q53G59; Q9BS75; Q52LG2; Q8IUB9; P0CW20; Q9BYU1; Q99471; Q8WVV4-1; Q8NI37; P28070; Q04864-2; Q8IUQ4; Q96LM5; Q8N865; Q8NCR6; Q8WW24; Q08117; Q12888; Q13077; Q12933; Q96RU7; Q9BRX9; O15156; Q9ULU4; O43257; P45481	SUBCELLULAR LOCATION: Nucleus {ECO:0000269|PubMed:12504096, ECO:0000269|PubMed:17828269, ECO:0000269|PubMed:22113614, ECO:0000269|PubMed:23166356}.	41
	13112-179	FSTL1	Q12841	FSTL1	308	34986				Q92624; P12643; P08571; Q14689; A4D1W7; O43765; Q7Z699; P01137	SUBCELLULAR LOCATION: Secreted {ECO:0000305}.	8
	13113-7	Osteopontin	P10451	SPP1	314	35423				P46379-2; Q8IXL6; O43681; P50222; P62166; O43765; Q96EQ0; Q8IXL6	SUBCELLULAR LOCATION: Secreted {ECO:0000269|PubMed:25326458, ECO:0000269|PubMed:36213313, ECO:0000269|PubMed:37453717}.	8
	13114-50	Lumican	P51884	LUM	338	38429				Q92993; Q8TAP4-4; P50281; P17252; Q15047-2; P61981	SUBCELLULAR LOCATION: Secreted, extracellular space, extracellular matrix {ECO:0000250}.	6
	13116-25	CD177	Q8N6Q3	CD177	437	46363				Q9Y2W7	SUBCELLULAR LOCATION: Cell membrane {ECO:0000269|PubMed:12239154, ECO:0000269|PubMed:12675722, ECO:0000269|PubMed:17244676, ECO:0000269|PubMed:17580308, ECO:0000269|PubMed:18462208, ECO:0000269|PubMed:21193407, ECO:0000269|PubMed:24926686, ECO:0000269|PubMed:27227454, ECO:0000269|PubMed:28240246, ECO:0000269|PubMed:28807980}; Lipid-anchor, GPI-anchor {ECO:0000269|PubMed:12239154, ECO:0000269|PubM…	1
	13117-232	CHKB	Q9Y259	CHKB	395	45271					Q9Y259	0
	13118-5	SMOC1	Q9H4F8	SMOC1	434	48163				P60410; Q7Z3S9; P15884; P09022; A8MQ03; Q07627; Q92570; A8MV65-2	SUBCELLULAR LOCATION: Secreted, extracellular space, extracellular matrix, basement membrane {ECO:0000269|PubMed:12130637, ECO:0000269|PubMed:20359165}. Note=In or around the basement membrane.	8
	13119-26	protein Z inhibitor	Q9UK55	SERPINA10	444	50707				P00742; P22891	SUBCELLULAR LOCATION: Secreted.	2
	13122-19	FLRT2	O43155	FLRT2	660	74049					SUBCELLULAR LOCATION: Cell membrane {ECO:0000250|UniProtKB:Q8BLU0}; Single-pass membrane protein {ECO:0000250|UniProtKB:Q8BLU0}. Endoplasmic reticulum membrane {ECO:0000250|UniProtKB:Q8BLU0}. Cell junction, focal adhesion {ECO:0000250|UniProtKB:Q8BLU0}. Secreted, extracellular space, extracellular matrix {ECO:0000250|UniProtKB:Q8BLU0}. Microsome membrane {ECO:0000250|UniProtKB:Q8BLU0}. Secreted {…	0
	13123-3	FLRT3:ECD	Q9NZU0	FLRT3	649	73004				Q9HAR2; P05067-4	SUBCELLULAR LOCATION: Cell membrane {ECO:0000250|UniProtKB:Q8BGT1}; Single-pass membrane protein {ECO:0000250|UniProtKB:Q8BGT1}. Endoplasmic reticulum membrane {ECO:0000250|UniProtKB:Q8BGT1}. Cell junction, focal adhesion {ECO:0000250|UniProtKB:Q8BGT1}. Secreted {ECO:0000250|UniProtKB:Q8BGT1}. Cell projection, axon {ECO:0000250|UniProtKB:Q8BGT1}. Cell projection, growth cone membrane {ECO:0000250…	2
	13124-20	ISLR2	Q6UXK2	ISLR2	745	78990				P54849; Q86VI4; Q96G30; Q16617; P0DN84; O75841	SUBCELLULAR LOCATION: Cell membrane {ECO:0000250}; Single-pass membrane protein {ECO:0000250}.	6
	13125-45	Vitronectin	P04004	VTN	478	54306				Q07021; Q15700; Q92796; Q9HD26; Q9HD26-2; Q9NSN8; Q9UHD9; P75358; P75167; P78007; A0A024A2C9; P75390; P75391; P78031; P75611; Q4KTX9	SUBCELLULAR LOCATION: Secreted, extracellular space {ECO:0000269|PubMed:2448300, ECO:0000269|PubMed:29567995}.; SUBCELLULAR LOCATION: Parasitophorous vacuole {ECO:0000269|PubMed:29567995}. Note=(Microbial infection) In P.falciparum-infected red blood cells, VTN internalization is detected at the early trophozoite stage (PubMed:29567995). Colocalizes with SERA5 at the schizont stage and with SERA5…	16
	13126-52	DSC2	Q02487	DSC2	901	99962				P17302; Q6TYA9; F1M7L9	SUBCELLULAR LOCATION: Cell membrane {ECO:0000269|PubMed:21062920}; Single-pass type I membrane protein {ECO:0000269|PubMed:21062920}. Cell junction, desmosome {ECO:0000269|PubMed:21062920}.	3
	13129-40	LDLR	P01130	LDLR	860	95376				P04114; P02649; P02749; P01130; P30533; Q9H2K0; Q8NBP7; Q8NBP7-1; Q08117-2; D3ZAR1; P0DTC2	SUBCELLULAR LOCATION: Cell membrane {ECO:0000269|PubMed:17461796, ECO:0000269|PubMed:19520913}; Single-pass type I membrane protein {ECO:0000250|UniProtKB:P01131}. Membrane, clathrin-coated pit {ECO:0000303|PubMed:6091915}. Golgi apparatus {ECO:0000269|PubMed:17461796}. Early endosome {ECO:0000269|PubMed:17461796}. Late endosome {ECO:0000269|PubMed:17461796}. Lysosome {ECO:0000269|PubMed:17461796…	11
	13130-150	HXK2	P52789	HK2	917	102380				P43365; Q9NQ88; Q9UMX0; Q9UMX0-2; P05480	SUBCELLULAR LOCATION: Mitochondrion outer membrane {ECO:0000269|PubMed:18350175}; Peripheral membrane protein {ECO:0000305}. Cytoplasm, cytosol {ECO:0000269|PubMed:18350175}. Note=The mitochondrial-binding peptide (MBP) region promotes association with the mitochondrial outer membrane (PubMed:29298880). The interaction with the mitochondrial outer membrane via the mitochondrial-binding peptide (M…	5
	13131-5	HXK1	P19367	HK1	917	102486				P13569; P12931; P21796; P05480	SUBCELLULAR LOCATION: Mitochondrion outer membrane {ECO:0000269|PubMed:1985912, ECO:0000269|PubMed:27374331}; Peripheral membrane protein {ECO:0000305}. Cytoplasm, cytosol {ECO:0000269|PubMed:27374331}. Note=The mitochondrial-binding peptide (MBP) region promotes association with the mitochondrial outer membrane (Probable). Dissociates from the mitochondrial outer membrane following inhibition by…	4
	13132-14	SEM5A	Q13591	SEMA5A	1074	120615					SUBCELLULAR LOCATION: Membrane; Single-pass type I membrane protein.	0
	13133-73	LTBP4	Q8N2S1	LTBP4	1624	173435				O15265; O00555	SUBCELLULAR LOCATION: Secreted, extracellular space, extracellular matrix {ECO:0000269|PubMed:16157329, ECO:0000269|PubMed:9660815}.	2
	13228-75	MDM2	Q00987	MDM2	491	55233				P31749; P10275; P49407; Q9Y297; P42574; Q8N726; P48729; P48729-2; P48730; P49674; Q13616; Q9UER7; P78352; P68104; P03372; P15311; Q9UKB1; Q00688; Q9BVP2; Q9NVN8; Q5T7V8; P25098; P61978; Q8N9B5; P05412; P17535; Q9BY89; Q00987; O15151; P19338; P06748; Q15466; P49757; Q96FW1; P53350; P29590; P29590-5; O15297; Q13362; P25788; P61289; Q9NS23; P06400; Q6PCD5; Q9Y4L5; P62913; P62829; P46777; P42677; Q71…	SUBCELLULAR LOCATION: Nucleus, nucleoplasm. Cytoplasm {ECO:0000269|PubMed:30879903}. Nucleus, nucleolus. Nucleus {ECO:0000269|PubMed:30879903}. Note=Expressed predominantly in the nucleoplasm. Interaction with ARF(P14) results in the localization of both proteins to the nucleolus. The nucleolar localization signals in both ARF(P14) and MDM2 may be necessary to allow efficient nucleolar localizati…	75
	13229-20	MDM4	O15151	MDM4	490	54864				Q9NX04; P10415; Q7Z479; O95971; P48729; Q00987; Q13064; P41227; P06400; Q9Y4L5; P23297; P29034; P33763; P04271; P31947; P04637; P62837; Q93009; O14972; P61964; P62258; P61981; P63104; Q9BRR0; A0A0S2Z6X0; Q3YBA8; P03255-2	SUBCELLULAR LOCATION: Nucleus.	27
	13230-174	IgG2, Kappa	P01859	IGHG2	395	43806				Q28109	SUBCELLULAR LOCATION: [Isoform 1]: Secreted {ECO:0000303|PubMed:20176268, ECO:0000303|PubMed:22158414}.; SUBCELLULAR LOCATION: [Isoform 2]: Cell membrane {ECO:0000303|PubMed:20176268, ECO:0000303|PubMed:22158414}; Single-pass membrane protein {ECO:0000255}.	1
	13231-90	IgG4, Kappa	P01861	IGHG4	396	43832					SUBCELLULAR LOCATION: [Isoform 1]: Secreted {ECO:0000303|PubMed:20176268, ECO:0000303|PubMed:22158414}.; SUBCELLULAR LOCATION: [Isoform 2]: Cell membrane {ECO:0000303|PubMed:20176268, ECO:0000303|PubMed:22158414}; Single-pass membrane protein {ECO:0000255}.	0
	13236-25	WNT3A	P56704	WNT3A	352	39365				Q8J025; Q9H461; O75581; Q5T9L3	SUBCELLULAR LOCATION: Secreted, extracellular space, extracellular matrix {ECO:0000250|UniProtKB:P27467}. Secreted {ECO:0000269|PubMed:24841207, ECO:0000269|PubMed:26902720}.	4
	13240-170	SHAN1	Q9Y566	SHANK1	2161	224959				Q9BYF1; Q15349	SUBCELLULAR LOCATION: Cytoplasm {ECO:0000250}. Postsynaptic density {ECO:0000250}. Synapse {ECO:0000250}. Note=Colocalizes with alpha-latrotoxin receptor 1. {ECO:0000250}.	2
	13242-134	SHAN3	Q9BYB0	SHANK3	1731	184667				P12814; Q14155; Q9NX63; Q16555; O75821; P21333; P62993; P07910; O75525; P78559; P16333; Q99435; Q9NRD5; P19174; P55036; Q8IXJ6; Q01668	SUBCELLULAR LOCATION: Cytoplasm {ECO:0000269|PubMed:24132240}. Postsynaptic density {ECO:0000269|PubMed:24132240}. Cell projection, dendritic spine {ECO:0000250}. Note=In neuronal cells, extends into the region subjacent to the postsynaptic density (PSD). {ECO:0000250}.	17
	13256-21	SHAN1	Q9Y566	SHANK1	2161	224959				Q9BYF1; Q15349	SUBCELLULAR LOCATION: Cytoplasm {ECO:0000250}. Postsynaptic density {ECO:0000250}. Synapse {ECO:0000250}. Note=Colocalizes with alpha-latrotoxin receptor 1. {ECO:0000250}.	2
	13268-45	WNT5A	P41221	WNT5A	380	42339				Q9Y5W5	SUBCELLULAR LOCATION: Secreted, extracellular space, extracellular matrix {ECO:0000305}. Secreted {ECO:0000269|PubMed:26902720}.	1
	13374-4	DB113	Q30KQ7	DEFB113	82	9640					SUBCELLULAR LOCATION: Secreted {ECO:0000250}.	0
	13375-48	SNG3	O43761	SYNGR3	229	24555				Q96CM8; P53367; Q08426; Q05329; C9JCN9; Q92993; Q8TAP4-4; Q504T8; Q00013; Q9ULP0-2; O60664; Q96T60; P17252; Q15047-2; Q9Y371; Q9NZD8; P49638; P61981	SUBCELLULAR LOCATION: Cytoplasmic vesicle, secretory vesicle, synaptic vesicle membrane {ECO:0000250|UniProtKB:Q8R191}; Multi-pass membrane protein {ECO:0000255}. Synapse {ECO:0000250|UniProtKB:Q8R191}. Note=Found at the neuromuscular synapses. {ECO:0000250|UniProtKB:Q8R191}.	18
	13377-3	C56D1	Q8N8Q1	CYB561D1	229	25424				Q13520; P13569; Q05329; Q6PL24	SUBCELLULAR LOCATION: Membrane {ECO:0000305}; Multi-pass membrane protein {ECO:0000305}.	4
	13378-80	YD286	A6NC05	C5orf63	138	15764					A6NC05	0
	13381-49	B4GT1	P15291	B4GALT1	398	43920					SUBCELLULAR LOCATION: [Isoform Long]: Golgi apparatus, Golgi stack membrane {ECO:0000269|PubMed:1714903, ECO:0000269|PubMed:20378551}; Single-pass type II membrane protein. Cell membrane {ECO:0000269|PubMed:1714903}; Single-pass type II membrane protein. Cell surface {ECO:0000269|PubMed:1714903}. Cell projection, filopodium {ECO:0000250|UniProtKB:P15535}. Note=Found in trans cisternae of Golgi bu…	0
	13384-110	FUMH	P07954	FH	510	54637	BIOPHYSICOCHEMICAL PROPERTIES: pH dependence: Optimum pH is 7.5-8.0. {ECO:0000269|PubMed:30761759};			Q68D86; Q2TAC2-2; Q9H6J7-2; Q14129; Q9NQT4; P0C0S5; Q8WZ60; Q03252; P11309; O15160; P21673; O14787-2; Q6DKK2	SUBCELLULAR LOCATION: [Isoform Mitochondrial]: Mitochondrion {ECO:0000269|PubMed:27037871}.; SUBCELLULAR LOCATION: [Isoform Cytoplasmic]: Cytoplasm, cytosol {ECO:0000269|PubMed:20231875, ECO:0000269|PubMed:22509282, ECO:0000269|PubMed:26237645, ECO:0000269|PubMed:27037871}. Nucleus {ECO:0000269|PubMed:20231875, ECO:0000269|PubMed:26237645}. Chromosome {ECO:0000269|PubMed:26237645}. Note=Transloca…	13
	13386-248	RNF34	Q969K3	RNF34	372	41641				Q92624; Q14790; P02489; G5E9A7; Q01658; O14908-2; Q53GS7; Q9Y5Q9; Q92876; Q9BZ23-2; Q7Z699	SUBCELLULAR LOCATION: Cell membrane {ECO:0000269|PubMed:15069192}; Peripheral membrane protein {ECO:0000305}. Endomembrane system {ECO:0000250|UniProtKB:Q6AYH3}; Peripheral membrane protein {ECO:0000250|UniProtKB:Q6AYH3}. Nucleus {ECO:0000269|PubMed:22064484}. Nucleus speckle {ECO:0000269|PubMed:12118383}. Cytoplasm, cytosol {ECO:0000269|PubMed:15069192}.	11
	13387-55	EHF	Q9NZC4	EHF	300	34892					SUBCELLULAR LOCATION: Nucleus {ECO:0000255|PROSITE-ProRule:PRU00237, ECO:0000269|PubMed:11259407, ECO:0000269|PubMed:12444029}.	0
	13388-57	NEC1	P29120	PCSK1	753	84152					SUBCELLULAR LOCATION: Cytoplasmic vesicle, secretory vesicle. Note=Localized in the secretion granules.	0
	13392-13	AT1B1	P05026	ATP1B1	303	35061				P30556; P05067; P05023; Q8IZU9; P02730; PRO_0000033087 [P61278]; O76024	SUBCELLULAR LOCATION: Cell membrane {ECO:0000269|PubMed:34011520}; Single-pass type II membrane protein {ECO:0000255}. Apical cell membrane {ECO:0000250|UniProtKB:P07340}; Single-pass type II membrane protein {ECO:0000255}. Cell membrane, sarcolemma {ECO:0000250|UniProtKB:P14094}. Note=Colocalizes with OBSCN at the intercalated disk and sarcolemma in cardiomyocytes. Localizes in long striations a…	7
	13393-46	DERL1	Q9BUN8	DERL1	251	28801				Q8TB40; Q13520; P51572; P13569; Q9H5X1; Q96PJ5; O15552; Q05329; Q8TCT9; Q8N6L0; Q8TBB1; Q9H6H4; Q86VR2; Q9NY72; Q14973; Q3KNW5; Q8IWU4; Q8TBB6; Q9UHI5; Q9BQ70; Q53QW1; Q6PL24; Q9Y320; Q13049; Q9Y385	SUBCELLULAR LOCATION: Endoplasmic reticulum membrane {ECO:0000269|PubMed:15215855, ECO:0000269|PubMed:15215856, ECO:0000269|PubMed:16186509, ECO:0000269|PubMed:16449189}; Multi-pass membrane protein {ECO:0000269|PubMed:15215855, ECO:0000269|PubMed:15215856, ECO:0000269|PubMed:16186509, ECO:0000269|PubMed:16449189}.	25
	13397-88	HBD-2	O15263	DEFB4A; DEFB4B	64	7038					SUBCELLULAR LOCATION: Secreted {ECO:0000269|PubMed:10837369}.	0
	13399-33	RELL1	Q8IUW5	RELL1	271	29340				Q9NSU2-1	SUBCELLULAR LOCATION: Cell membrane {ECO:0000269|PubMed:16389068}; Single-pass type I membrane protein {ECO:0000269|PubMed:16389068}.	1
	13403-5	ETV5	P41161	ETV5	510	57838					SUBCELLULAR LOCATION: Nucleus.	0
	13405-61	ISK2	P20155	SPINK2	84	9291				Q6UY14-3; P28799; Q9Y5K2; P26371; Q7Z3S9; P49788; O76024	SUBCELLULAR LOCATION: Secreted {ECO:0000305}. Cytoplasmic vesicle, secretory vesicle, acrosome {ECO:0000269|PubMed:28554943}.	7
	13406-161	CLM6	Q08708	CD300C	224	24830				A8K4G0; Q96KR6; P30273; Q8TDV0; O15529; O95214; Q9NRX6; Q86WB7-2	SUBCELLULAR LOCATION: Cell membrane {ECO:0000305}; Single-pass type I membrane protein {ECO:0000305}.	8
	13408-23	WFKN2	Q8TEU8	WFIKKN2	576	63941					SUBCELLULAR LOCATION: Secreted {ECO:0000250}.	0
	13411-21	RNF41	Q9H4P4	RNF41	317	35905				Q9NX04; A0A0C4DG62; Q66PJ3-3; Q9NWX5; Q9UHY7; Q9NSB8; Q86U28; Q9BRK4; Q6FHY5; Q8N3F0; O15049; P54725; P35249; Q9H4P4; Q7LG56; Q9GZT4; Q8N8B7-2; Q99614; P61086; Q8N1B4	Q9H4P4	20
	13412-5	WFDC6	Q9BQY6	WFDC6	131	14626				Q15323; Q6FHY5	SUBCELLULAR LOCATION: Secreted {ECO:0000305}.	2
	13416-8	T132D	Q14C87	TMEM132D	1099	122309				P62136	SUBCELLULAR LOCATION: Membrane {ECO:0000305}; Single-pass type I membrane protein {ECO:0000305}.	1
	13421-17	KISHB	Q9NRX6	TMEM167B	74	8294				O00590; Q9NRZ7; O95236-2; Q96PS8; Q13520; Q12797-6; Q08708; Q08722-3; Q4LDR2; Q15125; Q8NBQ5; Q7Z5P4; Q6P1Q0; P48449; Q5SR56; Q99735; Q8N912; Q9Y342; Q9H6H4; Q9NTJ5; O75396; Q8N130; O60906; Q86Y82; P61266; P59542; Q96DZ7; Q9NV29; Q6UX40; Q53HI1; Q8IVQ6	SUBCELLULAR LOCATION: Golgi apparatus membrane {ECO:0000269|PubMed:19942856}; Single-pass type I membrane protein {ECO:0000269|PubMed:19942856}.	31
	13422-66	ENOX2	Q16206	ENOX2	610	70082				Q96Q77; Q8TC92; P43364-2; Q6P2C6; P09012; O00463	SUBCELLULAR LOCATION: Cell membrane. Secreted, extracellular space. Note=Extracellular and plasma membrane-associated.	6
	13423-94	CJ058	Q9BRX8	PRXL2A	229	25764					SUBCELLULAR LOCATION: Cytoplasm {ECO:0000269|PubMed:19951071}. Secreted {ECO:0000269|PubMed:26438880}. Note=Secreted from mature adipocytes but not from preadipocytes. {ECO:0000269|PubMed:26438880}.	0
	13427-66	MA1C1	Q9NR34	MAN1C1	630	70911				O95363; Q9HB07	SUBCELLULAR LOCATION: Golgi apparatus membrane; Single-pass type II membrane protein.	2
	13429-3	WF10A	Q9H1F0	WFDC10A	79	8943					SUBCELLULAR LOCATION: Secreted {ECO:0000305}.	0
	13430-50	UT1	Q13336	SLC14A1	389	42528				Q8WVV5; Q9Y3D6; Q8WWP7; P30301; Q5QGT7; Q6UX34; P0DN84; Q9C0I4; Q5BJF2	SUBCELLULAR LOCATION: Cell membrane {ECO:0000269|PubMed:10514515, ECO:0000269|PubMed:23219802, ECO:0000269|PubMed:7797558}; Multi-pass membrane protein {ECO:0000255}. Basolateral cell membrane {ECO:0000250|UniProtKB:Q8VHL0}; Multi-pass membrane protein {ECO:0000255}. Note=Restricted to the basolateral membrane in various portions of the urothelium. {ECO:0000250|UniProtKB:Q8VHL0}.	9
	13431-74	F159A	Q6UWV7	SHISAL2A	190	20306				Q9Y3E0; Q9BWQ6	SUBCELLULAR LOCATION: Membrane {ECO:0000305}; Multi-pass membrane protein {ECO:0000305}.	2
	13432-9	ZFY27:CD region 1	Q5T4F4	ZFYVE27	411	45843				Q8WXF7; Q8NHH9; Q6DD88; Q14318; Q8WWP7; Q96F15; Q9Y5U9; Q9P0S3; Q7RTS5; Q8N4L2; P62491; Q9H902; Q00765; Q9NTJ5; Q96IW7; Q8IWU4; Q8N2U9; Q9UBP0; O15400; Q5BJH2-2; Q9P0S9; Q9BU79; Q6PI78; O60636; Q9P0L0; O95292; O95070; Q5T4F4; P18067	SUBCELLULAR LOCATION: Recycling endosome membrane {ECO:0000250|UniProtKB:Q6P7B7}; Multi-pass membrane protein {ECO:0000255}. Endoplasmic reticulum membrane {ECO:0000269|PubMed:19289470, ECO:0000269|PubMed:23969831, ECO:0000269|PubMed:24668814}; Multi-pass membrane protein {ECO:0000269|PubMed:23969831}. Cell projection, growth cone membrane {ECO:0000250|UniProtKB:Q3TXX3}; Multi-pass membrane prote…	29
	13434-172	PARVA	Q9NVD7	PARVA	372	42244				P54252; Q9H0I2; Q13418; Q96EN8; O55222; P49023-2	SUBCELLULAR LOCATION: Cell junction, focal adhesion. Cell membrane; Peripheral membrane protein; Cytoplasmic side. Cytoplasm, cytoskeleton. Cytoplasm, myofibril, sarcomere, Z line {ECO:0000250}. Note=Constituent of focal adhesions. Associates with the actin cytoskeleton.	6
	13435-31	IL-20 Rb	Q6UXL0	IL20RB	311	35076				PRO_0000015379 [Q9UHD0]; PRO_0000015381 [Q9NYY1]; P21145	SUBCELLULAR LOCATION: Membrane {ECO:0000250}; Single-pass type I membrane protein {ECO:0000250}.	3
	13436-54	MAZ	P56270	MAZ	477	48608				P43146; P70211; Q91562; P42858; P60411; Q9NRD5	SUBCELLULAR LOCATION: Nucleus {ECO:0000305|PubMed:10727212}. Note=In brains of Alzheimer disease patients, present in a plaque-like structures.	6
	13438-115	CHRD	Q9H2X0	CHRD	955	102032				Q6UY14-3; P13497; Q8NEC5; Q6WN34-2; A8MQ03; P15976-2; P49639; Q0VD86; O76011; Q07627; Q8IUG1; P60370; P60409; P60410; P60411; P59990; P59991; P60328; Q3LHN2; Q3LI72; Q9BQ66; Q9BYR5; P26371; Q3LI67; Q9BYQ4; Q9BYQ3; Q5T751; Q5T754; Q5TCM9; O14910; P50222; Q6FHY5; Q7Z3S9; P0DPK4; Q92570; P32242; O15162; Q12837; Q9UGC6; Q16348; P84022; O43609; O43597; O43610; Q8IWZ5; O14817	SUBCELLULAR LOCATION: Secreted {ECO:0000250}.	46
	13439-6	IQCF3	P0C7M6	IQCF3	154	18251				Q9UHD9	P0C7M6	1
	13441-30	DIXC1	Q155Q3	DIXDC1	683	77478				O14641; Q60838	SUBCELLULAR LOCATION: Cell junction, focal adhesion {ECO:0000269|PubMed:16814745}. Cytoplasm, cytoskeleton, stress fiber {ECO:0000269|PubMed:16814745}. Cytoplasm {ECO:0000269|PubMed:20085589}. Note=Colocalizes with gamma-tubulin at the centrosome, both during interphase and mitosis (PubMed:19375513). Associated with actin stress fiber at the filament ends (PubMed:16814745). {ECO:0000269|PubMed:16…	2
	13447-42	SPRN	Q5BIV9	SPRN	151	14522					SUBCELLULAR LOCATION: Cell membrane {ECO:0000250}; Lipid-anchor, GPI-anchor {ECO:0000250}.	0
	13449-25	SF3B4	Q15427	SF3B4	424	44386				O95817; Q9UQB8; O75934; Q2TBE0; Q15029; Q0VDC6; P42685; P62993; Q9BUJ2; Q9UBY9; P45984; Q9H7H0; O43639; Q9Y5A7; Q96T49; Q6P2P2; Q6P2Q9; P47897; Q9BTL3; P98175; Q14498; Q9BUL9; O94855; E9PPJ0; Q13435; O75177; O75177-5; Q9Y4C2; Q9Y4C2-2; Q92734; Q08117-2; Q9BUZ4; P57075; Q9BRX9; Q8TBK6; P17036; Q96MX3; PRO_0000449631 [P0DTD1]	SUBCELLULAR LOCATION: Nucleus {ECO:0000269|PubMed:27720643, ECO:0000269|PubMed:28541300}.	38
	13450-49	UBP8	P40818	USP8	1118	127523				Q9HD42; Q7LBR1; Q96CF2; Q99814; Q16665; Q14596; P31947; P62258; P63104	SUBCELLULAR LOCATION: Cytoplasm {ECO:0000269|PubMed:16520378, ECO:0000269|PubMed:17711858, ECO:0000269|PubMed:19427866, ECO:0000269|PubMed:28505279}. Nucleus {ECO:0000250|UniProtKB:Q80U87}. Endosome membrane {ECO:0000269|PubMed:16520378, ECO:0000269|PubMed:17711858}; Peripheral membrane protein {ECO:0000305}. Cell membrane {ECO:0000269|PubMed:16520378}; Peripheral membrane protein {ECO:0000305}.	9
	13451-2	FNDC4	Q9H6D8	FNDC4	234	25159					SUBCELLULAR LOCATION: Membrane {ECO:0000305}; Single-pass type I membrane protein {ECO:0000305}. Secreted {ECO:0000250|UniProtKB:Q3TR08}. Note=The N-terminus is probably cleaved to release a secreted extracellular portion of the protein. {ECO:0000250|UniProtKB:Q3TR08}.	0
	13452-113	SIM13	P0DJ93	SMIM13	91	10351					SUBCELLULAR LOCATION: Membrane {ECO:0000305}; Single-pass membrane protein {ECO:0000305}.	0
	13453-2	RM33	O75394	MRPL33	65	7619					SUBCELLULAR LOCATION: Mitochondrion {ECO:0000269|PubMed:25278503, ECO:0000269|PubMed:25838379, ECO:0000269|PubMed:28892042}.	0
	13457-33	ELF5	Q9UKW6	ELF5	265	31263				Q9NS18	SUBCELLULAR LOCATION: Nucleus {ECO:0000255|PROSITE-ProRule:PRU00237}.	1
	13459-30	CI167	Q9NXH8	TOR4A	423	46914					SUBCELLULAR LOCATION: Membrane {ECO:0000305}; Single-pass membrane protein {ECO:0000305}.	0
	13460-4	CHAD	O15335	CHAD	359	40476					SUBCELLULAR LOCATION: Secreted, extracellular space, extracellular matrix {ECO:0000250}.	0
	13463-1	PXDN	Q92626	PXDN	1479	165275					SUBCELLULAR LOCATION: Secreted, extracellular space, extracellular matrix {ECO:0000269|PubMed:18929642, ECO:0000269|PubMed:19590037, ECO:0000269|PubMed:26178375, ECO:0000269|Ref.9}. Endoplasmic reticulum {ECO:0000269|PubMed:19590037, ECO:0000269|PubMed:25708780}. Cell surface {ECO:0000269|PubMed:25708780}. Secreted, extracellular space, extracellular matrix, basement membrane {ECO:0000250|UniProt…	0
	13464-8	NRAC	Q8N912	NRAC	160	18051				Q92482; Q13520; Q8WWH4; Q13323; P04233-2; P11912; Q8N5K1; Q9BXN2-6; Q7Z7G2; Q9BQA9; O00559; Q9Y282; Q8TBP5; Q5JX71; Q8TDT2; Q9NZD1; Q8TED1; O00219-2; Q8N6L0; P48051; Q8TAF8; Q9H400; Q9GZY8-5; Q5SR56; O14880; P15941-11; Q68D85; Q13113; P62140; P36873; Q9H6H4; Q9NR31; Q9NQQ7-3; Q8N6K0; Q9NPL8; Q96DZ7; Q9BVX2; Q9NUH8; Q9NRX6; Q6UWW9; Q9NW97; Q96HE8; Q9H7M9; Q96MV8	SUBCELLULAR LOCATION: Cell membrane {ECO:0000250}; Single-pass membrane protein {ECO:0000250}.	44
	13465-5	CCP1	P53805	RCAN1	252	28079				P04049; P53805-2; Q61214	P53805	3
	13468-5	NEUL4	Q96JN8	NEURL4	1562	166907				O43303	SUBCELLULAR LOCATION: Cytoplasm, cytoskeleton, microtubule organizing center, centrosome, centriole {ECO:0000269|PubMed:22261722, ECO:0000269|PubMed:22441691}. Note=Localizes to procentriole and daughter centriole in growing and quiescent cells (PubMed:22441691). May loose association with centrosomes during mitosis (PubMed:22261722). {ECO:0000269|PubMed:22261722, ECO:0000269|PubMed:22441691}.	1
	13470-43	PTH1R	Q03431	PTH1R	593	66361				P35222; O95872; Q96NT3-2; P49639; Q13064; P01270; P12272; Q92922; O75716; Q8WW24	SUBCELLULAR LOCATION: Cell membrane {ECO:0000269|PubMed:20172855, ECO:0000269|PubMed:8397094}; Multi-pass membrane protein {ECO:0000269|PubMed:20172855}.	10
	13472-35	HDHD2	Q9H0R4	HDHD2	259	28536				P50222	Q9H0R4	1
	13473-55	IP3KA	P23677	ITPKA	461	51009					SUBCELLULAR LOCATION: Cytoplasm, cytoskeleton {ECO:0000269|PubMed:12747803}.	0
	13474-40	GSTK1	Q9Y2Q3	GSTK1	226	25497				O95273; Q8IZU0; Q60994; Q7Z3Y8	SUBCELLULAR LOCATION: Peroxisome {ECO:0000269|PubMed:14742434}.	4
	13475-10	UB2D4	Q9Y2X8	UBE2D4	147	16649				Q15038; Q86UW9; Q8N9I9; P62879; P42858; Q9Y6K9; Q0VD86; Q8TBB1; O15344; Q9UJV3-2; Q9UHC7; Q9H000; Q96FW1; Q9BWX1; P19388; Q04864-2; Q06587; Q9Y3C5; Q9Y4L5; Q9BV68; Q9UBS8; Q96A37; Q9P0P0; Q96GF1; Q99496; Q96BH1; Q99942; Q9HCM9; Q9HCM9-2; Q86XT4; Q9BYV2; Q9BVG3; Q9BZR9; Q9HAC8; Q8WUN7; Q8ND25	Q9Y2X8	36
	13476-16	KIN17	O60870	KIN	393	45374					SUBCELLULAR LOCATION: Nucleus {ECO:0000269|PubMed:11880372, ECO:0000269|PubMed:12359749, ECO:0000269|PubMed:12754299, ECO:0000269|PubMed:12853634, ECO:0000269|PubMed:15831485}. Cytoplasm {ECO:0000269|PubMed:11880372, ECO:0000269|PubMed:12359749, ECO:0000269|PubMed:12754299, ECO:0000269|PubMed:12853634, ECO:0000269|PubMed:15831485}. Note=During S phase, strongly associated with the nuclear matrix,…	0
	13477-65	LT4R1	Q15722	LTB4R	352	37557					SUBCELLULAR LOCATION: Cell membrane; Multi-pass membrane protein.	0
	13479-8	F1712	A8MVW0	FAM171A2	826	87435					SUBCELLULAR LOCATION: Membrane {ECO:0000305}; Single-pass type I membrane protein {ECO:0000305}.	0
	13481-24	TCEA2	Q15560	TCEA2	299	33601				Q6UY14-3; O95994; Q6RW13-2; P13196; Q9Y2J4; Q8N2F6-2; Q9Y2T1; Q9BYV9; Q8TD16-2; Q8N9W6-4; Q96KE9-2; Q8NA61-2; Q96JN2-2; Q569K6; Q9C0F1; Q8TAP6; Q8IZR5-2; Q9NX76; Q8N137; Q5RI15; A8MQ03; O75553; P17661; Q92997; Q96JC9; Q96CJ1; Q96B26; Q13158; Q8IZU0; A0A0C3SFZ9; P51114-2; O95995; O75420; Q08379; Q92917; Q6PI77; Q4V328; Q9BYE0; A8MV81; O00291; Q6NT76; O75031; Q13422-7; Q9H2S9; Q9H3M0; Q9H3F6; Q96MP…	SUBCELLULAR LOCATION: Nucleus.	113
	13482-14	CNOT1	A5YKK6	CNOT1	2376	266939				Q3ZCQ2; Q9UKZ1; Q9NZN8; O75175; Q9ULM6; Q96LI5; Q9UIV1; Q9UFF9; Q86TB9; Q8NDV7; Q9UPQ9; Q9HCJ0; Q9HCJ0-1; P50616; P22893; P26651	SUBCELLULAR LOCATION: Cytoplasm, P-body {ECO:0000269|PubMed:21976065}. Nucleus {ECO:0000305|PubMed:21976065}. Note=NANOS2 promotes its localization to P-body. {ECO:0000250|UniProtKB:Q6ZQ08}.	16
	13484-69	CO1A1:N-term propeptide	P02452	COL1A1	1464	138911				P08123; P02751; Q14145; O01949	SUBCELLULAR LOCATION: Secreted, extracellular space, extracellular matrix {ECO:0000255|PROSITE-ProRule:PRU00793}.	4
	13485-20	TM87B	Q96K49	TMEM87B	555	63536					SUBCELLULAR LOCATION: Golgi apparatus membrane {ECO:0000305|PubMed:26157166}; Multi-pass membrane protein {ECO:0000255}.	0
	13486-9	PKD2:CD 1	Q13563	PKD2	968	109691				A8MQ03; O75031; Q02363; Q6A162; P60410; Q3LI66; P43361; Q99750; P98161; P98161-1; Q13563; O15162; P48995; P48995-2; O35387; Q91908; Q9QZC1; Q9EPK8; P98161; P98161-3; Q13563-1; O08852	SUBCELLULAR LOCATION: Cell projection, cilium membrane {ECO:0000269|PubMed:18695040, ECO:0000269|PubMed:20881056, ECO:0000269|PubMed:27259053}; Multi-pass membrane protein {ECO:0000269|PubMed:27768895, ECO:0000269|PubMed:27991905, ECO:0000269|PubMed:28092368, ECO:0000269|PubMed:29899465, ECO:0000269|PubMed:30093605}. Endoplasmic reticulum membrane {ECO:0000269|PubMed:10760273, ECO:0000269|PubMed:…	22
	13487-24	UN93B	Q9H1C4	UNC93B1	597	66631				Q8NFU1; Q8WV48; P11912; O95471; Q96BA8; P55060; Q15125; Q9Y282; Q969F0; O14843; Q96P66; O60883; Q9NZD1; Q9UM44; P26715; Q14974; Q5T700; A8MZ59; Q9H400; Q9GZY8-5; Q9H902; Q9NQQ7-3; Q8WWF3; Q9H7V2; Q96CE8; Q96Q45-2; P0DTD8	SUBCELLULAR LOCATION: Endoplasmic reticulum membrane {ECO:0000250}; Multi-pass membrane protein {ECO:0000250}. Endosome {ECO:0000250}. Lysosome {ECO:0000250}. Cytoplasmic vesicle, phagosome {ECO:0000250}. Note=Relocalizes from endoplasmic reticulum to endosome and lysosome upon cell-stimulation with CpG dinucleotides (By similarity). Colocalizes with LAMP5 in large endosomal intracellular vesicle…	27
	13488-3	ARFP1	P53367	ARFIP1	373	41738				P51825-3; P84077; P53365; P40616; Q8WZ55; Q96DZ9-2; Q9BSY9; Q7Z3Y8; Q14525; P43360; Q15139; Q9NS64; O15126; Q8WV19; Q71RC9; O60906; O43761; Q9UBN6	SUBCELLULAR LOCATION: Golgi apparatus {ECO:0000269|PubMed:22981988, ECO:0000269|PubMed:9038142}. Golgi apparatus, trans-Golgi network membrane {ECO:0000269|PubMed:21239483, ECO:0000269|PubMed:30917996}.	18
	13490-1	MPP6	Q9NZW5	PALS2	540	61117				O14910; Q9HAP6; Q9NUP9	SUBCELLULAR LOCATION: Membrane {ECO:0000250}; Peripheral membrane protein {ECO:0000250}.	3
	13491-40	PDE6D	O43924	PDE6D	150	17420				Q9NXU5; Q0P5N6; P36404; P36405; Q5XKR4; P51153; PRO_0000082708 [Q15382]; Q92834; Q92834-2; Q9D0J4; Q9WUL7; Q7DB77	SUBCELLULAR LOCATION: Cytoplasm, cytosol {ECO:0000269|PubMed:22002721, ECO:0000269|PubMed:23698361, ECO:0000269|PubMed:9712853}. Cytoplasmic vesicle membrane {ECO:0000269|PubMed:9712853}; Peripheral membrane protein {ECO:0000269|PubMed:9712853}. Cytoplasm, cytoskeleton, cilium basal body {ECO:0000269|PubMed:24166846}.	12
	13492-44	HSPA9B	P38646	HSPA9	679	73680				P00533; Q8TDU6; Q9HAV7; Q8IWL3; Q8WX92; Q99650; P04637; O15350; P13693; A4D2J0	SUBCELLULAR LOCATION: Mitochondrion {ECO:0000269|PubMed:22002106, ECO:0000269|PubMed:26702583}. Nucleus, nucleolus {ECO:0000269|PubMed:22002106, ECO:0000269|PubMed:24625977}. Cytoplasm {ECO:0000269|PubMed:24625977}. Mitochondrion matrix {ECO:0000250|UniProtKB:P48721}.	10
	13493-5	GRID1	Q9ULK0	GRID1	1009	112131					SUBCELLULAR LOCATION: Cell membrane {ECO:0000250}; Multi-pass membrane protein {ECO:0000250}. Postsynaptic cell membrane {ECO:0000250}; Multi-pass membrane protein {ECO:0000250}.	0
	13494-6	CERS5	Q8N5B7	CERS5	392	45752					SUBCELLULAR LOCATION: Endoplasmic reticulum membrane {ECO:0000250|UniProtKB:Q9D6K9}; Multi-pass membrane protein {ECO:0000255}.	0
	13495-48	HCAR2	Q8TDS4	HCAR2	363	41850					SUBCELLULAR LOCATION: Cell membrane {ECO:0000269|PubMed:17932499}; Multi-pass membrane protein {ECO:0000269|PubMed:17932499}.	0
	13496-19	HMCS1	Q01581	HMGCS1	520	57294					SUBCELLULAR LOCATION: Cytoplasm {ECO:0000305|PubMed:1358203}.	0
	13497-34	EIF3J	O75822	EIF3J	258	29062				P61221; P68400; P55884; O75822; Q04637; Q16236	SUBCELLULAR LOCATION: Cytoplasm {ECO:0000255|HAMAP-Rule:MF_03009}.	6
	13498-1	MIOX	Q9UGB7	MIOX	285	33010					SUBCELLULAR LOCATION: Cytoplasm {ECO:0000250}.	0
	13499-30	Coagulation Factor VIII	P00451	F8	2351	267009				P04275; Q8N7X4; Q8N488; P04275; P00740	SUBCELLULAR LOCATION: Secreted, extracellular space.	5
	13501-10	S35G2	Q8TBE7	SLC35G2	412	46422				Q13520; Q5JX71; Q3KNW5; Q8N661	SUBCELLULAR LOCATION: Cell membrane {ECO:0000269|PubMed:19148500}; Multi-pass membrane protein {ECO:0000269|PubMed:19148500}. Cytoplasmic vesicle, secretory vesicle, synaptic vesicle membrane {ECO:0000269|PubMed:34269178}; Multi-pass membrane protein {ECO:0000269|PubMed:19148500}.	4
	13502-2	S2611	Q86WA9	SLC26A11	606	65299				B2RUZ4	SUBCELLULAR LOCATION: Cell membrane {ECO:0000269|PubMed:12626430}; Multi-pass membrane protein {ECO:0000255}. Lysosome membrane {ECO:0000269|PubMed:20957757}; Multi-pass membrane protein {ECO:0000255}. Apical cell membrane {ECO:0000250|UniProtKB:Q80ZD3}; Multi-pass membrane protein {ECO:0000255}. Basolateral cell membrane {ECO:0000250|UniProtKB:Q80ZD3}; Multi-pass membrane protein {ECO:0000255}.	1
	13503-19	PRAF3	O75915	ARL6IP5	188	21615				Q9NQG6; Q96GF1	SUBCELLULAR LOCATION: Endoplasmic reticulum membrane {ECO:0000250|UniProtKB:Q9ES40}; Multi-pass membrane protein {ECO:0000255}. Cell membrane {ECO:0000250|UniProtKB:Q9ES40}; Multi-pass membrane protein {ECO:0000255}. Cytoplasm {ECO:0000250|UniProtKB:Q9ES40}. Cytoplasm, cytoskeleton {ECO:0000250|UniProtKB:Q9ES40}. Note=Also exists as a soluble form in the cytoplasm. Associated with microtubules. {…	2
	13504-147	HNRPR	O43390	HNRNPR	633	70943				Q5VWX1; P16333; Q99873; Q9Y5E9; Q9Y272; Q13148	SUBCELLULAR LOCATION: Nucleus {ECO:0000269|PubMed:31079900}. Microsome {ECO:0000250|UniProtKB:Q7TMK9}. Nucleus, nucleoplasm {ECO:0000269|PubMed:17289661}. Cytoplasm {ECO:0000269|PubMed:17289661}. Note=Localized in cytoplasmic mRNP granules containing untranslated mRNAs. The tyrosine phosphorylated form bound to RNA is found in microsomes (By similarity). {ECO:0000250|UniProtKB:Q7TMK9, ECO:0000269…	6
	13506-10	DUS2L	Q9NX74	DUS2	493	55050					SUBCELLULAR LOCATION: Cytoplasm {ECO:0000269|PubMed:15994936}. Endoplasmic reticulum {ECO:0000269|PubMed:15994936}. Note=Mainly at the endoplasmic reticulum. {ECO:0000269|PubMed:15994936}.	0
	13507-51	TRADD	Q15628	TRADD	312	34247				Q13158; P05783; P19438; Q15628; Q12933; P03230; B7UI21	SUBCELLULAR LOCATION: Nucleus {ECO:0000250|UniProtKB:Q3U0V2}. Cytoplasm {ECO:0000269|PubMed:11684708}. Cytoplasm, cytoskeleton {ECO:0000269|PubMed:11684708}. Note=Shuttles between the cytoplasm and the nucleus. {ECO:0000250|UniProtKB:Q3U0V2}.	7
	13509-5	SCAM5	Q8TAC9	SCAMP5	235	26104				Q13520; P53365; Q9HA82; Q969F0; P39905-3; Q7Z5P4; P15941-11; P57054; Q9UKF7-2; O95470; Q99961; Q3SXP7; Q3KNW5; Q9NPL8; Q96MV1; Q9NUH8; Q9Y320; P49638; P46096; P46097	SUBCELLULAR LOCATION: Cell membrane; Multi-pass membrane protein. Golgi apparatus membrane; Multi-pass membrane protein. Golgi apparatus, trans-Golgi network membrane; Multi-pass membrane protein. Recycling endosome membrane; Multi-pass membrane protein. Cytoplasmic vesicle, secretory vesicle, synaptic vesicle membrane {ECO:0000250}; Multi-pass membrane protein {ECO:0000250}. Note=Mainly localize…	20
	13510-7	AT2A3	Q93084	ATP2A3	999	109256				P37173	SUBCELLULAR LOCATION: Nucleus membrane {ECO:0000269|PubMed:15028735}; Multi-pass membrane protein {ECO:0000269|PubMed:15028735}. Endoplasmic reticulum membrane {ECO:0000269|PubMed:15028735}; Multi-pass membrane protein {ECO:0000269|PubMed:15028735}. Sarcoplasmic reticulum membrane {ECO:0000269|PubMed:15028735}; Multi-pass membrane protein {ECO:0000269|PubMed:15028735}.	1
	13511-29	SATB1	Q01826	SATB1	763	85957				P55212; P35222; Q13627; Q6FHY5; Q9NZD8; P63165; G2XKQ0	SUBCELLULAR LOCATION: Nucleus matrix {ECO:0000269|PubMed:10800076, ECO:0000269|PubMed:18408014}. Nucleus, PML body {ECO:0000269|PubMed:18408014}. Note=Organized into a cage-like network anchoring loops of heterochromatin and tethering specialized DNA sequences (PubMed:12692553). When sumoylated, localized in promyelocytic leukemia nuclear bodies (PML NBs) (PubMed:18408014). {ECO:0000269|PubMed:12…	7
	13512-28	HNRPR	O43390	HNRNPR	633	70943				Q5VWX1; P16333; Q99873; Q9Y5E9; Q9Y272; Q13148	SUBCELLULAR LOCATION: Nucleus {ECO:0000269|PubMed:31079900}. Microsome {ECO:0000250|UniProtKB:Q7TMK9}. Nucleus, nucleoplasm {ECO:0000269|PubMed:17289661}. Cytoplasm {ECO:0000269|PubMed:17289661}. Note=Localized in cytoplasmic mRNP granules containing untranslated mRNAs. The tyrosine phosphorylated form bound to RNA is found in microsomes (By similarity). {ECO:0000250|UniProtKB:Q7TMK9, ECO:0000269…	6
	13513-174	PIAS3	Q9Y6X2	PIAS3	628	68017				Q92993; Q8TAP4-4; Q9UIS9; O60664; P17252; Q15047-2; P61981	SUBCELLULAR LOCATION: Cytoplasm {ECO:0000250|UniProtKB:O54714}. Nucleus {ECO:0000250|UniProtKB:O54714}. Nucleus speckle {ECO:0000250|UniProtKB:O54714}. Note=Colocalizes with MITF in the nucleus. Colocalizes with GFI1 in nuclear dots. Colocalizes with SUMO1 in nuclear granules. {ECO:0000250|UniProtKB:O54714}.	7
	13514-121	Rab-1C	Q15286	RAB35	201	23025				P50570-2; P42858; Q8WXH2; Q8N3F8	SUBCELLULAR LOCATION: Cell membrane {ECO:0000269|PubMed:16950109, ECO:0000269|PubMed:21951725}; Lipid-anchor {ECO:0000305}; Cytoplasmic side {ECO:0000305}. Membrane, clathrin-coated pit {ECO:0000269|PubMed:16950109}. Cytoplasmic vesicle, clathrin-coated vesicle {ECO:0000269|PubMed:16950109}. Endosome {ECO:0000269|PubMed:16950109, ECO:0000269|PubMed:21951725}. Melanosome {ECO:0000269|PubMed:170810…	4
	13515-8	RPR1A	Q96P16	RPRD1A	312	35720				O00505; P24928; Q9NQG5; Q8IXW5; Q96P16-1; Q9NQG5; Q86YD7; O14964; O60341; Q17RB8; Q9UBU9; Q9NQG5; O00560; Q86VK4-3; P36508	SUBCELLULAR LOCATION: Nucleus {ECO:0000269|PubMed:22231121}.	15
	13516-46	TMM85	Q5J8M3	EMC4	183	20087				Q9NRM0-1; Q9NRM0-2; PRO_0000449624 [P0DTD1]	SUBCELLULAR LOCATION: Endoplasmic reticulum membrane {ECO:0000269|PubMed:22119785}; Multi-pass membrane protein {ECO:0000305|PubMed:32439656, ECO:0000305|PubMed:32459176}. Note=Could also be a single-pass transmembrane protein with cytosolic N-terminus and lumenal C-terminus. {ECO:0000305|PubMed:32439656, ECO:0000305|PubMed:32459176}.	3
	13517-3	PTHD3	Q3KNS1	PTCHD3	954	107689				Q2TAC2-2	SUBCELLULAR LOCATION: Cell projection, cilium, flagellum membrane {ECO:0000269|PubMed:17904097}; Multi-pass membrane protein {ECO:0000255}. Endoplasmic reticulum membrane {ECO:0000269|PubMed:21439084}; Multi-pass membrane protein {ECO:0000255}. Note=Localizes to the midpiece of the sperm tail. {ECO:0000269|PubMed:17904097}.	1
	13518-5	ASAP2	O43150	ASAP2	1006	111651				P62993; P19174; Q96B97; P0CG48; Q5JPT6; P70039	SUBCELLULAR LOCATION: Cytoplasm. Golgi apparatus, Golgi stack membrane; Peripheral membrane protein. Cell membrane; Peripheral membrane protein. Note=Colocalizes with F-actin and ARF6 in phagocytic cups.	6
	13519-112	ARHGP	Q86VW2	ARHGEF25	580	63843					SUBCELLULAR LOCATION: Cell membrane {ECO:0000250}. Cytoplasm, myofibril, sarcomere {ECO:0000269|PubMed:11861769}. Note=Highly colocalizes with actin regions.	0
	13522-20	VISL1	P62760	VSNL1	191	22142				P54253; Q9BXJ5; Q03692; Q86UW9; O94919; Q96AQ9; Q99732; Q7Z699; Q7Z698; O43610; Q86TD4-2; Q9BXU2; P04155; A0A1U9X8X8	P62760	14
	13524-25	H6ST2	Q96MM7	HS6ST2	605	69130					SUBCELLULAR LOCATION: Membrane {ECO:0000305}; Single-pass type II membrane protein {ECO:0000305}.	0
	13525-17	KCNG4	Q8TDN1	KCNG4	519	58979					SUBCELLULAR LOCATION: Cell membrane {ECO:0000269|PubMed:19074135}; Multi-pass membrane protein {ECO:0000305}. Note=Has to be associated with KCNB1 or possibly another partner to get inserted in the plasma membrane. Colocalizes with KCNB1 at the plasma membrane. Remains intracellular in the absence of KCNB1 (PubMed:19074135). {ECO:0000269|PubMed:19074135}.	0
	13526-5	LA:RRM	P05455	SSB	408	46837				P54652; P42858; O96000; Q8WZA2; PRO_0000045599 [Q99IB8]; PRO_0000045603 [Q99IB8]	SUBCELLULAR LOCATION: Nucleus {ECO:0000305}.	6
	13529-39	NP1L2	Q9ULW6	NAP1L2	460	52542				Q8IYE0; Q8N715; Q9NPF5; Q8TBF8; P42858; O95198; Q96HR3; P55209; Q99457; Q96NT1; Q96KQ4; Q9BWG6; O60239; Q05BL1; PRO_0000037551 [Q9WMX2]	SUBCELLULAR LOCATION: Nucleus {ECO:0000305}.	15
	13530-5	UR2R	Q9UKP6	UTS2R	389	42130					SUBCELLULAR LOCATION: Cell membrane; Multi-pass membrane protein.	0
	13532-25	NEPR1	Q8N9A8	CNEP1R1	125	14267				O95476	SUBCELLULAR LOCATION: Nucleus membrane {ECO:0000269|PubMed:22134922}; Multi-pass membrane protein {ECO:0000269|PubMed:22134922}. Cytoplasm {ECO:0000269|PubMed:22134922}. Note=Filamentous pattern in the cytoplasm.	1
	13534-20	MYOM2	P54296	MYOM2	1465	164869				O75923	SUBCELLULAR LOCATION: Cytoplasm, myofibril, sarcomere, M line {ECO:0000250}.	1
	13535-2	C43BP:PH domain	Q9Y5P4	CERT1	624	70835				Q9H568; Q15041; P78368; Q13352; O95197; Q9NQC3; P02743; Q9H568; P02743; Q15041; Q8WZ55; Q9Y5P4-2; P78368; Q9UET6; Q9UPX6; Q8IYS1; Q96HR9-2; Q2TAY7; P32856-2	SUBCELLULAR LOCATION: Cytoplasm {ECO:0000269|PubMed:16895911, ECO:0000269|PubMed:18184806}. Golgi apparatus {ECO:0000269|PubMed:16895911, ECO:0000269|PubMed:18184806, ECO:0000269|PubMed:29858488}. Endoplasmic reticulum {ECO:0000269|PubMed:16895911, ECO:0000269|PubMed:18184806}. Note=Preferentially localized to the Golgi apparatus. {ECO:0000305|PubMed:16895911}.	19
	13536-56	POLI	Q9UNA4	POLI	740	83006				Q15038; Q9NSC5; Q92993; Q8TAP4-4; Q15843; Q6FI35; P17252; Q15047-2; Q8WW34; Q9Y4K3; Q9HCM9; P0CG48; P18887; P61981; Q8NCP5	SUBCELLULAR LOCATION: Nucleus {ECO:0000269|PubMed:12606586}. Note=Binding to ubiquitin mediates localization to replication forks after UV-induced DNA damage. {ECO:0000250|UniProtKB:Q6R3M4}.	15
	13539-131	KCNN1	Q92952	KCNN1	543	59987					SUBCELLULAR LOCATION: Membrane; Multi-pass membrane protein.	0
	13540-1	GPR26	Q8NDV2	GPR26	337	37604					SUBCELLULAR LOCATION: Cell membrane; Multi-pass membrane protein.	0
	13541-1	MYCT1	Q8N699	MYCT1	235	26593					SUBCELLULAR LOCATION: Nucleus {ECO:0000269|PubMed:12673574}. Note=Expressed in nuclei of hepatocellular carcinoma cell line BEL-7402 cells.	0
	13543-7	LTB4DH	Q14914	PTGR1	329	35870				Q8WXH2	SUBCELLULAR LOCATION: Cytoplasm {ECO:0000250|UniProtKB:Q29073}.	1
	13544-9	HMHA1	Q92619	ARHGAP45	1136	124614				Q8TD16-2; Q9P107; Q08379; O75031; Q5VU43-2; Q4G0R1; Q96KQ4; P63000; Q6NUQ1; Q05BL1; Q86XT4; Q96AP4	SUBCELLULAR LOCATION: Cytoplasm {ECO:0000269|PubMed:24086303}. Cell projection, ruffle membrane {ECO:0000269|PubMed:24086303}.	12
	13545-97	EIF1A	Q8N9N8	EIF1AD	165	19053				Q96CW1; Q8N7W2-2; Q9BWC9; Q53EZ4; Q8TAP6; O95995; Q5JQS6; Q49A26; Q92759; Q8TBB1; P50222; Q9UJV3-2; Q8N565; P26367; Q9BYU1; Q9NRD5; Q96BK5; A6NK89; Q9NYW8; Q5RL73; O00560; Q9H190; P42224; O75558; B9A6K1; Q96N21; Q08117-2; P19237; O43829; Q96BR9; P59817; Q96K83; Q96NG5	SUBCELLULAR LOCATION: Nucleus {ECO:0000269|PubMed:20644585, ECO:0000269|PubMed:22095125}.	33
	13547-5	5HT7R	P34969	HTR7	479	53555				P43243	SUBCELLULAR LOCATION: Cell membrane; Multi-pass membrane protein.	1
	13548-53	PPC1A	Q5VZY2	PLPP4	271	30395				Q86W74-2; Q3SXY8; Q9BXK5; Q13323; O95393; P04233-2; Q8N5K1; Q7Z7G2; Q96BA8; O43169; Q9Y282; P22794; Q5JX71; A2A2Y4; O00258; P17302; O95377; Q8TED1; Q96AG4; O14880; O75459; Q13113; Q5VZY2; Q9NR31; O95470; P78382; Q8WWF3; Q16623; P32856-2; Q8N9I0; Q8IV31; Q96B21; O75841	SUBCELLULAR LOCATION: Membrane {ECO:0000305|PubMed:17590538}; Multi-pass membrane protein {ECO:0000255}.	33
	13549-15	ADA29	Q9UKF5	ADAM29	820	92759					SUBCELLULAR LOCATION: Membrane; Single-pass type I membrane protein.	0
	13552-7	SWP70	Q9UH65	SWAP70	585	68998				Q8WZA2; P49591; P53985-2; O15062	SUBCELLULAR LOCATION: Cytoplasm {ECO:0000269|PubMed:10681448}. Cell membrane. Nucleus {ECO:0000269|PubMed:10681448}. Cell projection, lamellipodium {ECO:0000269|PubMed:12925760}. Cytoplasm, cytoskeleton {ECO:0000269|PubMed:12925760}. Note=In resting B-cells it is localized mainly in the cytoplasm and upon cell activation it is recruited to the plasma membrane and then translocates to the nucleus …	4
	13553-4	DCNL3	Q8IWE4	DCUN1D3	304	34291				Q13618; Q13618-1	SUBCELLULAR LOCATION: Cell membrane {ECO:0000269|PubMed:19617556, ECO:0000269|PubMed:25349211, ECO:0000269|PubMed:26906416}. Cytoplasm {ECO:0000269|PubMed:18823379, ECO:0000269|PubMed:26906416}. Nucleus {ECO:0000269|PubMed:18823379, ECO:0000269|PubMed:26906416}. Cytoplasm, perinuclear region {ECO:0000269|PubMed:18823379}. Note=After UVC treatment, the protein enters to the nucleus gradually (PubM…	2
	13554-78	REPI1	Q9BWE0	REPIN1	567	63575				Q01105-2	SUBCELLULAR LOCATION: Nucleus {ECO:0000269|PubMed:10606657}.	1
	13556-28	5HT2A	P28223	HTR2A	471	52603				P28223; P41595; P28335; Q14416; P28335-1; P18654	SUBCELLULAR LOCATION: Cell membrane {ECO:0000269|PubMed:28129538}; Multi-pass membrane protein {ECO:0000305}. Cell projection, dendrite {ECO:0000250|UniProtKB:P35363}. Cell projection, axon {ECO:0000250|UniProtKB:P14842}. Cytoplasmic vesicle {ECO:0000250|UniProtKB:P14842}. Membrane, caveola {ECO:0000250|UniProtKB:P14842}. Presynapse {ECO:0000250|UniProtKB:P14842}.	6
	13557-3	Nectin 3	Q9NQS3	NECTIN3	549	61002				P21333-2; P60409; P60410; P60411; Q9BYR5; Q15223; Q92692; Q7Z3S9; O76081; Q495A1; Q15223; Q92692; Q9NQS3-1; A8MQ03; Q07627; Q8IUG1; P60410; Q9BYQ7; Q6L8G4; P26371; Q9BYQ3; P0DPK4; P32242	SUBCELLULAR LOCATION: Cell membrane {ECO:0000269|PubMed:26038560}; Single-pass membrane protein {ECO:0000255}. Postsynaptic cell membrane {ECO:0000250}.	23
	13561-5	5HT6R	P50406	HTR6	440	46954				P06241; P46821; P51513	SUBCELLULAR LOCATION: Cell membrane; Multi-pass membrane protein.	3
	13563-259	ACBD7	Q8N6N7	ACBD7	88	9790				Q14696; Q96N21	Q8N6N7	2
	13565-2	p130	Q08999	RBL2	1139	128367				Q13574-2; Q16254; Q6MZP7; P67775; I6L8A6; Q99708-2; P24610; Q923E4; Q61412; P03255	SUBCELLULAR LOCATION: Nucleus.	10
	13566-2	SSU72	Q9NP77	SSU72	194	22574				P42858; O60216; Q8N3U4; Q92797	SUBCELLULAR LOCATION: Nucleus. Cytoplasm. Note=Predominantly in the cytosol.	4
	13567-1	DPYL2	Q16555	DPYSL2	572	62294				Q8NFD5; Q14194; Q16555; Q14195; Q14195-2; Q8IXW6; Q9BPU6; Q9H8Y8; P42858; Q9BYB0	SUBCELLULAR LOCATION: Cytoplasm, cytosol {ECO:0000269|PubMed:20801876}. Cytoplasm, cytoskeleton {ECO:0000269|PubMed:20801876}. Membrane {ECO:0000269|PubMed:20801876}. Note=Tightly but non-covalently associated with membranes.	10
	13568-30	PSMD4	P55036	PSMD4	377	40737				Q16186; P13569; P42858; P28066; P62191; P62195; O00232; Q13200; P55036; P54725; P54727; P0DPB3; Q9BYB0; Q9NUJ3; P0CG48; Q05086; Q05086-2; Q9UMX0; Q9Y5K5; P24610; Q62921	P55036	21
	13570-43	VIGLN	Q00341	HDLBP	1268	141440				P49711; Q06609	SUBCELLULAR LOCATION: Cytoplasm {ECO:0000269|PubMed:8605996}. Nucleus {ECO:0000269|PubMed:8605996}.	2
	13572-43	PSD11	O00231	PSMD11	422	47464				P61201; O43741; Q96LA8	SUBCELLULAR LOCATION: Nucleus {ECO:0000250}. Cytoplasm, cytosol {ECO:0000250}.	3
	13573-5	p21-ARC	O15145	ARPC3	178	20547				P59998; P46092; Q68J44; Q8IZU1; Q08379; O43365; O95835-2; P48552; P14859-6; Q8NC74; Q86VR2; Q9NX95-5; A2RTX5; O00401; Q9H609; P0DTC9	SUBCELLULAR LOCATION: Cytoplasm, cytoskeleton {ECO:0000269|PubMed:9230079, ECO:0000269|PubMed:9359840}. Cell projection {ECO:0000269|PubMed:9230079, ECO:0000269|PubMed:9359840}. Nucleus {ECO:0000269|PubMed:29925947}.	16
	13574-50	RND1	Q92730	RND1	232	26056				P53365; Q8TED1; Q14451; O43157; O43157-1; O15031	SUBCELLULAR LOCATION: Cell membrane {ECO:0000269|PubMed:11940653}; Lipid-anchor {ECO:0000269|PubMed:11940653}; Cytoplasmic side {ECO:0000269|PubMed:11940653}. Cytoplasm, cytoskeleton {ECO:0000269|PubMed:11940653}.	6
	13575-40	DVL2	O14641	DVL2	736	78948				P25054; O15169; P28329-3; Q5R2U3; P49674; Q9NYF0; Q155Q3; O14641; P22607; P01112; Q5S007; P53350; P57078; Q96CG3; Q08117-2; P04637; Q14134; Q96RL1; Q9GZV5; P49910; Q9Z101; A2A5Z6	SUBCELLULAR LOCATION: Cell membrane {ECO:0000250|UniProtKB:Q60838}; Peripheral membrane protein {ECO:0000250|UniProtKB:Q60838}; Cytoplasmic side {ECO:0000250|UniProtKB:Q60838}. Cytoplasm, cytosol {ECO:0000250|UniProtKB:Q60838}. Cytoplasmic vesicle {ECO:0000250|UniProtKB:Q60838}. Nucleus {ECO:0000269|PubMed:25805136}. Note=Localizes at the cell membrane upon interaction with frizzled family member…	22
	13576-15	Glutathione S-transferase Pi	P09211	GSTP1	210	23356				Q6UY14-3; Q92624; Q9BWT7; A8MQ03; Q9NRD0; Q5TD97; P49639; Q15323; Q14525; O76011; P78385; Q07627; Q8IUG1; P60409; P60411; Q9BYR8; Q9BYR6; Q3LI66; Q9P2M1; Q5JR59-3; Q7Z3S9; P0DPK4; P22735; Q12933; Q8N720	SUBCELLULAR LOCATION: Cytoplasm {ECO:0000269|PubMed:19269317}. Mitochondrion {ECO:0000269|PubMed:19269317}. Nucleus {ECO:0000269|PubMed:19269317}. Note=The 83 N-terminal amino acids function as un uncleaved transit peptide, and arginine residues within it are crucial for mitochondrial localization.	25
	13577-25	U2AF2	P26368	U2AF2	475	53501				P54253; Q8IWX8; Q8N684; Q9UI36-2; O43395; Q9UHX1; P98175; Q96I25; P52756; P82979; Q15637; P09012; Q13573; P78362; Q8IWZ8; Q9NVV9; Q08117; Q01081; Q13838; Q96AE4-2; Q6NT76; Q9C086; Q7Z7F0-4; Q9P015; Q6ZUT1; O43395; Q9UHX1-2; P57052; Q15415; Q15637-4; P09012; P78362; P84103; Q96MF2; Q7RTU1; Q08117-2; Q01081; Q9UII5; Q8TF50; Q68EA5; Q9NQZ8; Q9Y2P0; Q15695	SUBCELLULAR LOCATION: Nucleus.	43
	13578-98	ABLM3	O94929	ABLIM3	683	77802				Q9UKT9; Q9Y2D8; Q9NYB9-2; Q8N9N5-2; Q8NEC5; Q9HC52; Q2TBE0; Q53FT3; Q9UKT9; Q9NP74; Q13573; Q9UBB9; Q6ZNG0	SUBCELLULAR LOCATION: Cytoplasm {ECO:0000250}.	13
	13580-2	Sperm-associated antigen 2	Q16222	UAP1	522	58769				Q16222; Q16222-2	SUBCELLULAR LOCATION: Cytoplasm, cytosol {ECO:0000269|PubMed:8025165}. Note=In spermatozoa, localized to the principal piece of the tail, the neck region of the head and to a lesser extent, the midpiece of the tail. {ECO:0000269|PubMed:8025165}.	2
	13583-19	Apaf-1	O14727	APAF1	1248	141840				P55211; P99999; P62136; P62258	SUBCELLULAR LOCATION: Cytoplasm {ECO:0000269|PubMed:12804598}.	4
[truncated: 9,638 more rows]

## Sheet: SOMAmers with multiple UniProt 
	Supplementary Data 2. List of 101 SOMAmers mapped to multiple UniProt IDs
[truncated: 102 more rows]
