# Supplementary material for: Effects of in vitro hemolysis and repeated freeze-thaw cycles in protein abundance quantification using the SomaScan and Olink assays
Source: bioRxiv. 2025 Apr 5:2024.09.21.613295. Preprint. [Version 3] doi: 10.1101/2024.09.21.613295 (PMC11956925; doi:10.1101/2024.09.21.613295)
Supplement: Supplement 6 [file media-6.xlsx]

## Sheet: Suppl. Data 5
	Supplementary Data 5: Mixed-effects model results to assess the effect of hemolysis (H) and freeze-thaw cycles (FTC) on SomaScan's protein concentration measurements.
	SeqId	SeqIdVersion	SomaId	Target	UniProt	EntrezGeneID	EntrezGeneSymbol	Dilution	RBC	(Intercept)	beta_H	p-value_H	beta_FTC	p-value_FTC
	10000-28	3	SL019233	CRBB2	P43320	1415	CRYBB2	20		2.71303	-0.0340941	0.292928	-0.0173768	0.387736
	10001-7	3	SL002564	c-Raf	P04049	5894	RAF1	20		2.49196	-0.0142727	0.652597	0.00654785	0.766135
	10003-15	3	SL019245	ZNF41	P51814	7592	ZNF41	0.5		1.99101	0.0215505	0.168448	0.0175043	0.0733551
	10006-25	3	SL019228	ELK1	P19419	2002	ELK1	20		2.77892	-0.0389025	0.062944	-0.00369479	0.774012
	10008-43	3	SL019234	GUC1A	P43080	2978	GUCA1A	20		2.56906	-0.000846095	0.903392	-0.00444409	0.305975
	10010-10	3	SL014943	BECN1	Q14457	8678	BECN1	20		2.4648	0.010426	0.413242	-0.0179942	0.0248417
	10011-65	3	SL019246	OCRL	Q01968	4952	OCRL	20		3.2469	0.0056218	0.731572	0.00242761	0.811506
	10012-5	3	SL014669	SPDEF	O95238	25803	SPDEF	20		3.01516	0.0200482	0.0975799	0.000543922	0.941711
	10014-31	3	SL007803	SLUG	O43623	6591	SNAI2	20		2.9101	0.0229944	0.199968	-0.0163425	0.143021
	10015-119	3	SL014924	KCAB2	Q13303	8514	KCNAB2	20	Y	2.71641	0.0132565	0.498641	0.00699277	0.56535
	10022-207	3	SL019229	POLH	Q9Y253	5429	POLH	20		2.18406	0.0107693	0.569481	-0.00573123	0.625989
	10023-32	3	SL004071	VDR	P11473	7421	VDR	20		2.56585	-0.0129137	0.330152	-0.0085867	0.295631
	10024-44	3	SL019235	HOGA1	Q86XE5	112817	HOGA1	20		2.69933	0.0206324	0.0790712	-0.0109491	0.13266
	10025-1	3	SL008018	DLDH	P09622	1738	DLD	0.5		3.05402	-0.0303371	0.129987	0.0288301	0.0216864
	10030-8	3	SL006373	MutY homolog	Q9UIF7	4595	MUTYH	20		2.20758	0.00847756	0.506219	-0.00695585	0.380313
	10035-6	3	SL007389	DUS4	Q13115	1846	DUSP4	20		2.71931	0.010475	0.245035	-0.00545065	0.329604
	10036-201	3	SL019252	ZHX3	Q9H4I2	23051	ZHX3	0.5		3.22478	0.00189224	0.908124	-0.00494796	0.627381
	10037-98	3	SL025986	SIG12:Ig-like V-type 2	Q96PQ1	89858	SIGLEC12	20		2.19439	-0.0180218	0.666063	-0.00734256	0.777095
	10039-32	3	SL005262	PNP	P00491	4860	PNP	0.5	Y	3.70964	-0.0201186	0.867059	0.0552584	0.459859
	10040-63	3	SL007662	P73L	Q9H3D4	8626	TP63	20		2.65152	0.000488738	0.973654	0.0184076	0.047963
	10041-3	3	SL007226	HNF4A	P41235	3172	HNF4A	0.5		4.03071	0.0197811	0.468723	0.0206068	0.225739
	10042-8	3	SL015131	SGK3	Q96BR1	23678	SGK3	20		2.95356	-0.0091928	0.201531	0.00876923	0.0506612
	10043-31	3	SL019249	BRD4	O60885	23476	BRD4	20		2.69391	-0.0130112	0.098023	0.00643661	0.182691
	10044-12	3	SL012823	WN10A	Q9GZT5	80326	WNT10A	20		2.45707	0.00844063	0.705511	-0.0203108	0.143659
	10045-47	3	SL010989	CUL3	Q13618	8452	CUL3	20	Y	3.0265	-0.0135182	0.87805	0.0203647	0.709893
	10046-55	3	SL003727	cIAP-1	Q13490	329	BIRC2	20		3.01642	0.0305511	0.333068	-0.00731549	0.708431
	10047-12	3	SL004553	NCF-2	P19878	4688	NCF2	0.5		2.73864	-0.0121442	0.853089	-0.0017862	0.964995
	10047-7	3	SL004553	NCF-2	P19878	4688	NCF2	0.5		3.21509	-0.00321095	0.670713	-0.00447958	0.340735
	10048-7	3	SL011998	PEBB	Q13951	865	CBFB	20		3.03503	0.000144753	0.995481	0.015897	0.317881
	10049-112	3	SL019242	TERF1	P54274	7013	TERF1	20		2.69685	0.0111248	0.312308	0.00374467	0.583279
	10053-5	3	SL004474	ILK1	Q13418	3611	ILK	20		3.53878	-0.0712096	0.432883	0.0556289	0.324485
	10054-3	3	SL019232	GAN	Q9H2C0	8139	GAN	20		2.55184	0.0389593	0.623428	0.0290671	0.555532
	10056-5	3	SL007372	FOXM1	Q08050	2305	FOXM1	20		3.07307	0.011459	0.890089	0.0220529	0.668682
	10058-1	3	SL013796	RD23A	P54725	5886	RAD23A	20	Y	4.09559	-0.0363503	0.57571	0.0382626	0.343754
	10063-10	3	SL019237	FANCL	Q9NW38	55120	FANCL	20		2.5431	-0.00649366	0.51726	0.000465927	0.940317
	10064-12	3	SL011550	RBBP9	O75884	10741	RBBP9	0.5		2.94594	0.00337586	0.551925	0.0044471	0.208893
	10069-2	3	SL013908	PIN1	Q13526	5300	PIN1	20	Y	2.76764	0.0170603	0.673292	0.00708864	0.777371
	10070-22	3	SL016406	PLCG2	P16885	5336	PLCG2	20		2.98378	-0.016239	0.754105	0.0398212	0.218803
	10073-22	3	SL011411	TYDP1	Q9NUW8	55775	TDP1	20		3.08224	0.0181902	0.602852	0.028166	0.196462
	10074-128	3	SL014748	BRD2	P25440	6046	BRD2	20		2.81451	-0.0333612	0.234466	-0.00631124	0.716299
	10075-75	3	SL019254	ACBD6	Q9BR61	84320	ACBD6	20		2.48016	-0.0110501	0.896595	0.0393642	0.456786
	10076-1	3	SL019225	AP4M1	O00189	9179	AP4M1	20		3.0483	-0.00187469	0.940019	0.0147218	0.342727
	10078-5	3	SL007063	BAG3	O95817	9531	BAG3	20		2.80212	0.0097018	0.509554	-0.00642052	0.481995
	10080-9	3	SL019240	EI2BA	Q14232	1967	EIF2B1	20	Y	3.18844	-0.0176806	0.85139	0.0716813	0.223376
	10081-17	3	SL019243	SATB2	Q9UPW6	23314	SATB2	20		2.51083	-0.00533481	0.609828	-0.0163984	0.012948
	10082-251	3	SL019251	NFL	P07196	4747	NEFL	0.5		2.50434	0.00232118	0.889008	0.00677756	0.512135
	10085-25	3	SL001714	STAR	P49675	6770	STAR	0.5		2.80144	0.00205673	0.906893	0.00596005	0.584805
	10086-39	3	SL018882	CBS	P35520	875	CBS	20		2.99743	-0.0135011	0.325423	-0.00418364	0.623045
	10087-10	3	SL003675	Alpha crystallin A chain	P02489	1409	CRYAA	20		2.61505	0.0054177	0.264353	-0.00321839	0.283726
	10088-37	3	SL008014	APT	P07741	353	APRT	20	Y	3.50249	-0.0526719	0.728833	0.0761742	0.4203
	10089-7	3	SL019244	ASML	O95671	8623	ASMTL	20	Y	2.69276	-0.0124378	0.632389	0.0238337	0.142282
	10336-3	3	SL019100	CHIP	Q9UNE7	10273	STUB1	20	Y	2.97495	-0.139732	0.0620896	0.0283964	0.537819
	10339-48	3	SL001731	NSE	P09104	2026	ENO2	20	Y	4.10441	-0.0324961	0.547795	0.0467439	0.165879
	10342-55	3	SL019096	PIAS4	Q8N2W9	51588	PIAS4	20		2.5495	-0.0435335	0.0113571	-0.0254975	0.0167817
	10344-334	3	SL005173	IL-10 Ra	Q13651	3587	IL10RA	20		3.38261	0.0231347	0.169791	0.00796856	0.444782
	10346-5	3	SL007221	STAT3	P40763	6774	STAT3	20		3.68124	-0.0270538	0.660883	0.0512058	0.183344
	10351-51	3	SL007108	IRF1	P10914	3659	IRF1	20		3.0419	0.0534616	0.253435	0.0372352	0.20087
	10354-57	3	SL007221	STAT3	P40763	6774	STAT3	20		3.20159	-0.0188821	0.683865	0.0465986	0.108222
	10356-21	3	SL000455	c-Jun	P05412	3725	JUN	20		2.91022	0.0230726	0.0967828	-0.00337419	0.693694
	10361-25	3	SL014684	OAS1	P00973	4938	OAS1	20		2.68028	0.00296808	0.738713	0.00575724	0.298576
	10362-35	3	SL002565	c-Myc	P01106	4609	MYC	20		2.50289	-0.0206749	0.0382563	-0.00541197	0.377639
	10363-13	3	SL004097	SMAD3	P84022	4088	SMAD3	20	Y	3.66285	0.0051202	0.942919	-0.00426715	0.923473
	10364-6	3	SL004101	SMAD2	Q15796	4087	SMAD2	20	Y	3.5144	0.0138649	0.881723	0.0585272	0.313355
	10365-132	3	SL005184	IL-23	P29460|Q9NPF7	3593|51561	IL12B|IL23A	20		2.95068	0.0187929	0.568819	0.0234276	0.254558
	10366-11	3	SL001728	PDGFRA	P16234	5156	PDGFRA	20		3.12986	0.0788177	0.0946178	0.0119919	0.679943
	10367-62	3	SL001716	IL-12	P29459|P29460	3592|3593	IL12A|IL12B	20		2.2768	-0.000899425	0.934038	-0.00246206	0.715015
	10370-21	3	SL004396	STAT1	P42224	6772	STAT1	20		2.66087	-0.0244919	0.697336	0.0526271	0.180615
	10372-18	3	SL007229	STAT6	P42226	6778	STAT6	20		3.59971	-0.00956506	0.86479	0.0364576	0.297572
	10382-1	3	SL006803	ANGL3	Q9Y5C1	27329	ANGPTL3	0.5		4.81649	0.00618142	0.827141	-0.0157087	0.372675
	10387-1	3	SL002689	BNP	P16860	4879	NPPB	0.5		3.19728	0.00593998	0.785121	-0.00338507	0.801788
	10390-21	3	SL018971	ZNRF3	Q9ULT6	84133	ZNRF3	20		2.7407	0.0297349	0.345847	-0.00718073	0.713393
	10391-1	3	SL006803	ANGL3	Q9Y5C1	27329	ANGPTL3	0.005		3.26334	0.0157847	0.586982	-0.00612575	0.734227
	10396-6	3	SL003755	Mcl-1	Q07820	4170	MCL1	20		2.23917	0.000546754	0.978483	0.0102298	0.416387
	10398-110	3	SL019275	ANKR1	Q15327	27063	ANKRD1	20		2.56095	-0.00568928	0.508627	-0.00351789	0.510619
	10418-36	3	SL011111	STX12	Q86Y82	23673	STX12	20	Y	3.17076	-0.0275488	0.384056	0.0428609	0.0311661
	10419-1	3	SL014110	SCAR5	Q6ZMJ2	286133	SCARA5	20		3.68382	0.0095729	0.741617	0.01708	0.345081
	10420-30	3	SL018037	FAIM1	Q9NVQ4	55179	FAIM	20		2.45057	-0.000648376	0.975792	-0.00659004	0.61887
	10424-31	3	SL015264	NPDC1	Q9NQX5	56654	NPDC1	20		2.60423	-0.00357806	0.896795	-0.00216775	0.899337
	10425-3	3	SL017972	B4GT5	O43286	9334	B4GALT5	20		2.81024	-8.51992e-05	0.988091	-0.001451	0.681417
	10426-21	3	SL018004	GOSR2	O14653	9570	GOSR2	20	Y	1.75977	0.00469719	0.887235	-0.0170985	0.405521
	10428-1	3	SL018045	KI2S2	P43631	100132285	KIR2DS2	20		3.13922	-0.0529744	0.282351	-0.00860711	0.777867
	10430-31	3	SL025780	4F2:CD	P08195	6520	SLC3A2	20	Y	2.02582	0.0063394	0.624488	-0.00781811	0.331445
	10432-3	3	SL018002	K1644	Q3SXP7	85352	SHISAL1	20		2.12257	0.00549729	0.519112	-0.00494614	0.351029
	10435-2	3	SL008645	ASPG	P20933	175	AGA	20		2.84532	0.00295101	0.84042	-0.00442743	0.626964
	10438-19	3	SL007128	CSF2R	P15509	1438	CSF2RA	0.5		2.93262	0.00295195	0.85105	-0.0108361	0.26888
	10439-57	3	SL005393	Alpha-amylase 2B	P19961	280	AMY2B	20		3.68431	-0.0620796	0.0443869	-0.00295241	0.87624
	10440-26	3	SL025782	ACAM:ECD	Q9H6B4	79827	CLMP	20		3.02075	-0.0170987	0.542835	-0.0046042	0.791754
	10442-1	3	SL018089	TM190	Q8WZ59	147744	TMEM190	20		2.37069	-0.0278722	0.292793	-0.0085738	0.600872
	10445-20	3	SL004747	ApoM	O95445	55937	APOM	0.005		2.72955	0.0118724	0.579113	-0.0106987	0.41993
	10447-18	3	SL018138	PABP3	Q9H361	5042	PABPC3	20	Y	3.41378	0.00541892	0.889669	0.0189467	0.435395
	10449-31	3	SL008887	TMM46	Q6UWI4	387914	SHISA2	20		3.3102	0.0236709	0.109253	-0.00210203	0.817602
	10451-11	3	SL008914	NUCB1	Q02818	4924	NUCB1	0.5		3.29432	-0.0168697	0.465167	-0.00514871	0.719422
	10453-7	3	SL018233	CEA20	Q6UY09	125931	CEACAM20	20		1.95814	-0.00550602	0.85518	-0.010144	0.588589
	10454-99	3	SL018290	DJC16	Q9Y2G8	23341	DNAJC16	20	Y	2.26935	-0.0805328	0.21392	0.053107	0.187283
	10455-196	3	SL004678	IL-31	Q6EBC2	386653	IL31	20		2.60909	0.00996369	0.52599	0.0154527	0.115627
	10457-3	3	SL004861	IL-18 Rb	O95256	8807	IL18RAP	20		2.54429	-0.0241047	0.214527	-0.0162457	0.178485
	10460-1	3	SL006029	Chitotriosidase-1	Q13231	1118	CHIT1	20		2.96799	-0.0671959	0.38357	0.057882	0.227973
	10462-14	3	SL012880	INSL5	Q9Y5Q6	10022	INSL5	20		2.37146	0.000309016	0.981795	-0.00361857	0.665914
	10463-23	3	SL002514	Alkaline phosphatase, intestine	P09923	248	ALPI	20		2.83423	-0.0142259	0.393872	9.59661e-05	0.992596
	10464-6	3	SL008696	ANTR1	Q9H6X2	84168	ANTXR1	20		3.20429	-0.0219218	0.31669	-0.000744912	0.956027
	10470-34	3	SL026024	TXD11:N-term	Q6PKC3	51061	TXNDC11	20		2.25859	0.0188257	0.4545	-0.0166196	0.285695
	10472-53	3	SL004145	HVEM	Q92956	8764	TNFRSF14	20		2.92587	0.0174617	0.296178	-0.0194097	0.0632174
	10473-2	3	SL002602	Trefoil factor 2	Q03403	7032	TFF2	20		2.48857	-0.0322596	0.640526	-0.0236587	0.581588
	10479-18	3	SL000645	MMP-10	P09238	4319	MMP10	20		3.37568	-0.00166357	0.948592	-0.000111032	0.994467
	10480-33	3	SL004557	CD59	P13987	966	CD59	20	Y	2.63425	0.00123778	0.941751	-0.00734019	0.485936
	10485-56	3	SL005064	MAGE-4	P43358	4103	MAGEA4	20		1.33254	0.0172092	0.72392	-0.00706163	0.814291
	10490-3	3	SL025976	RPN1:CD	P04843	6184	RPN1	20	Y	3.41668	-0.0126553	0.523126	0.0253513	0.0417206
	10496-11	3	SL009322	CaCC	A8K7I4	1179	CLCA1	20		2.74365	0.0124974	0.488679	-0.00614227	0.581832
	10499-1	3	SL008733	T106A	Q96A25	113277	TMEM106A	20		2.0905	-0.0159485	0.49995	0.00208082	0.886945
	10505-12	3	SL018629	RNF43	Q68DV7	54894	RNF43	20		2.76234	0.00149592	0.863968	0.00381871	0.480175
	10506-53	3	SL007962	PGRC2	O15173	10424	PGRMC2	20	Y	2.90864	-0.110373	0.0199606	0.0615926	0.0360274
	10507-166	3	SL009308	sperm protein 10	P26436	56	ACRV1	20		2.29317	0.044591	0.252931	-0.0187322	0.438533
	10510-62	3	SL018612	SCIMP	Q6UWF3	388325	SCIMP	20		2.31198	0.00564763	0.576713	-0.00755252	0.231017
	10511-10	3	SL025821	Collagen alpha-3(VI):isoform 3	P12111	1293	COL6A3	0.5		2.34006	-0.0117118	0.798318	-0.0296993	0.295523
	10512-13	3	SL025888	IL3RB:ECD	P32927	1439	CSF2RB	20		2.31978	0.0248972	0.139128	0.00464133	0.655292
	10513-13	3	SL018613	CSEN	Q9Y2W7	30818	KCNIP3	20		2.50645	0.11459	0.186005	0.0486418	0.364889
	10514-5	3	SL005360	PGD2 synthase	P41222	5730	PTGDS	0.5		4.11249	-0.0139925	0.724912	0.00654616	0.79096
	10521-10	3	SL025939	MXRA8:ECD	Q9BRK3	54587	MXRA8	0.5		2.76665	-0.0341663	0.140151	0.021175	0.140182
	10527-22	3	SL013075	DHX9	Q08211	1660	DHX9	20	Y	2.15952	0.0126155	0.143728	-0.00633125	0.233449
	10528-2	3	SL008734	DPEP1	P16444	1800	DPEP1	20		2.32065	-0.0564816	0.133094	-0.0183707	0.428667
	10530-8	3	SL016414	PSB6	P28072	5694	PSMB6	20	Y	2.65429	-0.00425246	0.923405	0.00481062	0.860874
	10531-18	3	SL010845	RASN	P01111	4893	NRAS	20	Y	3.33554	0.0107915	0.842171	0.0395446	0.243071
	10534-40	3	SL025953	PARP:BRCT domain	P09874	142	PARP1	20		2.49469	-0.0011676	0.946366	0.000727551	0.946213
	10535-25	3	SL018731	CX6A2	Q02221	1339	COX6A2	20		1.82966	0.0658709	0.343427	0.0360376	0.403823
	10539-30	3	SL014293	C99L2	Q8TCZ2	83692	CD99L2	20		2.47624	-0.00917304	0.247897	-0.00279467	0.569814
	10546-2	3	SL012744	TSEAR	Q8WU66	54084	TSPEAR	20		2.62379	0.0171711	0.37153	-0.0201644	0.0914533
	10550-37	3	SL004132	BMP RIB	O00238	658	BMPR1B	20		2.43942	0.00434227	0.858591	0.0133672	0.378373
	10551-7	3	SL007008	LAT	O43561	27040	LAT	20		3.15073	0.00831395	0.915877	-0.0581315	0.236435
	10552-88	3	SL017983	NKG2F	O43908	8302	KLRC4	20		2.64911	-0.0206482	0.471861	0.00924462	0.603819
	10553-8	3	SL017988	TOIP2	Q8NFQ8	163590	TOR1AIP2	20		3.22296	-0.00552691	0.767771	0.023092	0.049522
	10554-23	3	SL009072	BGAL	P16278	2720	GLB1	20		1.26639	-0.00391046	0.898848	0.0053667	0.778128
	10557-6	3	SL018003	TEX29	Q8N6K0	121793	TEX29	0.5		2.82829	-0.0203599	0.423589	0.0113513	0.472455
	10558-26	3	SL008436	PCDH9	Q9HC56	5101	PCDH9	20		3.55924	-0.0166375	0.606012	0.0133795	0.504641
	10560-1	3	SL025895	ITM2C:N-term	Q9NQX7	81618	ITM2C	20		2.25302	-0.00834497	0.802952	-0.0160358	0.440941
	10561-5	3	SL004512	PGRP-I-alpha	Q96LB9	114771	PGLYRP3	20		2.58985	-0.00685477	0.682396	-0.017264	0.100565
	10562-42	3	SL015086	NETO2	Q8NC67	81831	NETO2	20		2.95428	-0.00845974	0.733247	-0.0126479	0.412886
	10563-13	3	SL018021	LYSM3	Q7Z3D4	116068	LYSMD3	20		2.17273	-0.0190116	0.180292	-0.000517177	0.952956
	10565-19	3	SL017951	SLIK3	O94933	22865	SLITRK3	20		3.69718	0.0581074	0.157149	-0.0180378	0.475368
	10569-28	3	SL012443	MFAP2	P55001	4237	MFAP2	0.5		2.97267	-0.0284449	0.221188	0.00168256	0.906897
	10571-14	3	SL018096	MGAT1	P26572	4245	MGAT1	20		2.45999	-0.0179524	0.391571	0.00405332	0.755074
	10572-65	3	SL012372	CST8	O60676	10047	CST8	20		3.79877	-0.0285819	0.43847	-0.01775	0.438411
	10574-10	3	SL000283	b2-Microglobulin	P61769	567	B2M	20	Y	2.96842	-0.053897	0.152745	0.0045104	0.846355
	10575-31	3	SL018139	PUF60	Q9UHX1	22827	PUF60	20		3.72909	0.0185173	0.38575	-0.00187836	0.886796
	10576-7	3	SL025965	PXDC2:ECD	Q6UX71	84898	PLXDC2	0.5		2.73935	-0.0176144	0.244672	0.00459413	0.623969
	10580-14	3	SL012586	SFTA2	Q6UW10	389376	SFTA2	20		2.28881	0.00699446	0.825467	0.0177751	0.368106
	10582-36	3	SL018286	SG196	Q9H5K3	84197	POMK	20		2.11171	0.00435402	0.845775	-0.00635511	0.6465
	10583-1	3	SL018282	TM108	Q6UXF1	66000	TMEM108	20		2.36468	-0.0272914	0.0813357	-0.0183753	0.0592839
	10584-7	3	SL018289	NDUS4	O43181	4724	NDUFS4	20		3.29979	-0.0362679	0.327632	0.00789553	0.730944
	10588-39	3	SL011395	SIAT9	Q9UNP4	8869	ST3GAL5	20		2.58118	-0.0565454	0.191738	-0.0481909	0.0745793
	10589-7	3	SL018354	RET1L	Q5VY80	154064	RAET1L	20		2.51428	-0.0605492	0.0326735	-0.0133257	0.443886
	10600-24	3	SL017410	CLGN	O14967	1047	CLGN	0.5	Y	3.42654	-0.0372	0.37039	-0.0309152	0.229022
	10603-1	3	SL012419	HIS3	P15516	3347	HTN3	20		2.76635	-0.0199714	0.302873	-0.00323833	0.787321
	10605-22	3	SL004748	APMAP	Q9HDC9	57136	APMAP	20	Y	2.31222	-0.215876	0.0378399	0.0794303	0.214974
	10606-34	3	SL026012	TOIP1:Perinuclear	Q5JTV8	26092	TOR1AIP1	20		3.41222	-0.0355898	0.192092	0.0496082	0.0040998
	10608-9	3	SL012418	HIS1	P15515	3346	HTN1	20		2.37705	0.0809022	0.0873348	0.0530299	0.0711561
	10612-18	3	SL008694	PLOD3	O60568	8985	PLOD3	0.5	Y	3.24905	-0.00758774	0.733551	0.0138062	0.319317
	10613-33	3	SL018589	CASC4	Q6P4E1	113201	GOLM2	20		3.1321	0.0135988	0.693752	0.0243344	0.25855
	10615-18	3	SL008066	MYP0	P25189	4359	MPZ	20		3.15229	0.00601221	0.833696	-0.0141348	0.427665
	10616-67	3	SL017477	PDXL2	Q9NZ53	50512	PODXL2	20		2.97553	-0.140289	0.135429	-0.111777	0.05654
	10618-190	3	SL004439	megalin	P98164	4036	LRP2	20		2.69543	-0.00125851	0.958201	-0.0134857	0.366744
	10620-21	3	SL000548	PSP-94	P08118	4477	MSMB	20		3.65121	-0.0258201	0.653455	0.0350288	0.328143
	10621-26	3	SL018592	PRR16	Q569H4	51334	PRR16	20		2.68057	0.0215297	0.808933	0.0475811	0.39051
	10623-19	3	SL025933	MUC1:region 1	P15941	4582	MUC1	20		2.53726	-0.000551308	0.943998	-0.00243472	0.617274
	10624-45	3	SL018582	ISK13	Q1W4C9	153218	SPINK13	20		2.39391	0.0340005	0.0218595	-0.00211094	0.816096
	10626-116	3	SL018611	SIA7C	Q8NDV1	256435	ST6GALNAC3	20		3.29358	0.0158347	0.762686	0.0201719	0.535844
	10627-87	3	SL007366	APLP2	Q06481	334	APLP2	0.5		3.22056	-0.0549987	0.153466	0.00903646	0.704367
	10630-5	3	SL007633	HTAI2	Q9BUP3	10553	HTATIP2	20	Y	2.77442	-0.0259234	0.206863	0.0208829	0.102839
	10631-9	3	SL007962	PGRC2	O15173	10424	PGRMC2	20	Y	2.77188	-0.00733183	0.499213	-0.00719666	0.286119
	10636-1	3	SL025932	MO2R1:CD	Q8TD46	131450	CD200R1	20		2.2906	0.00212073	0.845597	-0.00405563	0.547937
	10637-50	3	SL025903	K1324:ECD	Q6UXG2	57535	ELAPOR1	20		2.33797	0.00218427	0.891122	-0.00332625	0.737415
	10638-1	3	SL018685	TINF2	Q9BSI4	26277	TINF2	20		2.09582	0.0220347	0.534643	0.0221699	0.317094
	10643-16	3	SL025948	NOE3:C-term	Q96PB7	118427	OLFM3	20		2.98446	0.0680067	0.180152	0.0425594	0.176551
	10647-18	3	SL017894	ASCC1	Q8N9N2	51008	ASCC1	0.5		3.17597	0.00710493	0.887597	-0.0395012	0.20737
	10663-42	3	SL018014	INSI1	O15503	3638	INSIG1	20		2.49032	-0.0149193	0.143623	-0.0103625	0.102373
	10666-7	3	SL012791	GNPTG	Q9UJJ9	84572	GNPTG	0.005		2.89574	-0.0101729	0.354284	-0.00116486	0.863812
	10667-78	3	SL018036	CA185	Q5T7R7	284546	C1orf185	20		2.1525	0.00474182	0.504463	-0.00600181	0.176088
	10668-5	3	SL007377	STX4	Q12846	6810	STX4	20	Y	3.04313	0.0773106	0.367405	0.0471937	0.375767
	10670-26	3	SL010470	Semaphorin 3E	O15041	9723	SEMA3E	20		1.18148	0.0327177	0.51473	-0.0105006	0.73463
	10672-75	3	SL004483	SP-B	P07988	6439	SFTPB	20		2.1069	-0.00501894	0.912608	0.0397049	0.165393
	10675-223	3	SL018343	TMX2	Q9Y320	51075	TMX2	20	Y	1.8985	0.0200766	0.234991	-0.00435894	0.674659
	10677-9	3	SL007990	NDUB4	O95168	4710	NDUFB4	20		3.15182	0.0410004	0.174627	-0.0116426	0.533263
	10693-43	3	SL025910	KLRG2:C-term	A4D1S0	346689	KLRG2	20		2.58453	0.0581474	0.0542796	0.0154009	0.407753
	10695-12	3	SL012662	WF10B	Q8IUB3	280664	WFDC10B	20		2.4412	-0.00580016	0.583032	0.0013239	0.840074
	10699-52	3	SL018603	LRP1	Q07954	4035	LRP1	20		2.48335	0.0112076	0.285778	-0.00905138	0.166228
	10700-10	3	SL025885	IGS11:CD	Q5DX21	152404	IGSF11	20		2.524	0.0486433	0.431621	-0.0401084	0.297271
	10702-1	3	SL012521	COSA1	Q2UY09	340267	COL28A1	0.5		3.60768	-0.0171252	0.648968	0.00668248	0.774899
	10703-203	3	SL006737	SDS3	Q9H7L9	64426	SUDS3	20		2.85598	-0.00378181	0.913288	-0.0503092	0.0216919
	10704-91	3	SL018605	LRMP	Q12912	4033	IRAG2	20	Y	2.07946	0.0314752	0.306956	-0.027763	0.148169
	10705-14	3	SL018611	SIA7C	Q8NDV1	256435	ST6GALNAC3	20		2.32682	0.00334696	0.855638	0.00548904	0.631242
	10708-3	3	SL007007	GON2	O43555	2797	GNRH2	20		2.30042	-0.00291795	0.863757	-0.0110005	0.299245
	10710-23	3	SL012618	ZPBP2	Q6X784	124626	ZPBP2	20		1.94775	-0.0150884	0.26686	0.0055218	0.51218
	10713-151	3	SL017073	CLM7	A8K4G0	124599	CD300LB	20		2.18437	0.154385	0.269206	0.0780628	0.367935
	10714-7	3	SL000269	ACE	P12821	1636	ACE	0.5		2.94787	-0.0233388	0.490727	-0.0421922	0.0471502
	10716-35	3	SL010942	PSMD5	Q16401	5711	PSMD5	20	Y	2.88426	0.00820966	0.601328	-0.00941747	0.335387
	10721-76	3	SL000451	HSP 70	P0DMV8			20	Y	3.55731	-0.0208128	0.195199	-0.00564111	0.568871
	10722-13	3	SL025912	KSYK:Protein Kinase	P43405	6850	SYK	20	Y	3.36417	0.000294948	0.993131	0.026792	0.210158
	10731-10	3	SL018028	HS3S5	Q8IZT8	222537	HS3ST5	0.5		3.04201	-0.013983	0.247479	-0.0122505	0.105206
	10734-339	3	SL018126	G3ST2	Q9H3Q3	64090	GAL3ST2	20		2.55818	0.00371984	0.917996	-0.0259674	0.246759
	10737-96	3	SL005397	Serpin B1	P30740	1992	SERPINB1	20	Y	3.73109	-0.0552944	0.0458258	0.0123362	0.468728
	10738-11	3	SL004460	fibulin 5	Q9UBX5	10516	FBLN5	20		4.15625	-0.0193472	0.484037	0.00543764	0.751235
	10741-22	3	SL002684	CSF-1	P09603	1435	CSF1	20		1.91308	0.0117663	0.683052	0.00918041	0.608207
	10743-13	3	SL008760	SLIK1	Q96PX8	114798	SLITRK1	0.5		3.32903	-0.0315064	0.121639	-0.0217547	0.0858708
	10746-24	3	SL009412	DKK3	Q9UBP4	27122	DKK3	20		3.54046	-0.0117039	0.715193	0.0184324	0.356073
	10748-216	3	SL018468	PCDB2	Q9Y5E7	56133	PCDHB2	20		2.60654	0.0124909	0.299287	0.000937446	0.899904
	10749-18	3	SL000451	HSP 70	P0DMV8			20	Y	3.36119	-0.00117956	0.953301	0.0110922	0.375412
	10752-8	3	SL018591	CDYL2	Q8N8U2	124359	CDYL2	20		2.58838	0.0360687	0.13795	0.0177383	0.239402
	10753-31	3	SL018585	ADAM7	Q9H2U9	8756	ADAM7	20		2.81099	0.160876	0.0400487	-0.0254172	0.597314
	10754-113	3	SL005237	Prokineticin-2	Q9HC23	60675	PROK2	20		3.31051	-0.0366518	0.512936	-0.0296209	0.395116
	10756-34	3	SL012761	UCN3	Q969E3	114131	UCN3	20		2.86867	-0.0195807	0.453211	0.0259699	0.111217
	10758-2	3	SL012375	KERA	O60938	11081	KERA	20		3.13361	-0.00327884	0.882245	-0.0173131	0.209991
	10760-107	3	SL018367	GRIA4	P48058	2893	GRIA4	20		3.45833	-0.0234316	0.386259	-0.0218673	0.19422
	10761-5	3	SL006541	TMED2	Q15363	10959	TMED2	20	Y	2.66674	0.0127163	0.30714	0.00471224	0.541453
	10762-2	3	SL025911	KLRG2:N-term	A4D1S0	346689	KLRG2	20		2.52272	-0.0170192	0.404197	-0.0053149	0.674721
	10767-52	3	SL018836	GPR64	Q8IZP9	10149	ADGRG2	20		2.68478	-0.00686515	0.805577	-0.00159775	0.926541
	10772-21	3	SL017976	CGAT2	Q8N6G5	55454	CSGALNACT2	20		2.30552	0.0104676	0.722749	-0.00223268	0.90302
	10780-10	3	SL008723	RAB3D	O95716	9545	RAB3D	20		2.10076	0.0363552	0.31445	-0.00567378	0.799957
	10781-19	3	SL008886	CLC4G	Q6UXB4	339390	CLEC4G	0.5		3.62664	0.0187815	0.195144	-0.00209354	0.814818
	10785-8	3	SL018337	LRC52	Q8N7C0	440699	LRRC52	20		2.93005	-0.00573427	0.925694	-0.0359194	0.347961
	10798-4	3	SL018456	CLM2	Q496F6	342510	CD300E	20		2.61247	-0.0170629	0.192843	-0.00924836	0.255753
	10800-15	3	SL003668	Collagen-binding protein	P50454	871	SERPINH1	20	Y	2.72518	-0.0591711	0.327028	0.0322322	0.388516
	10801-11	3	SL004843	Ephrin-A2	O43921	1943	EFNA2	20		3.35321	0.0121232	0.653633	-0.0200854	0.232811
	10803-22	3	SL000451	HSP 70	P0DMV8			20	Y	3.24352	0.00342916	0.864982	0.00473547	0.704698
	10809-14	3	SL018479	KLRB1	Q12918	3820	KLRB1	20		2.55094	0.0543396	0.104881	0.018456	0.372738
	10814-7	3	SL016708	CD1A	P06126	909	CD1A	20		2.75358	0.0464902	0.211834	0.0115275	0.616907
	10815-2	3	SL018601	HABP4	Q5JVS0	22927	HABP4	20		2.49661	0.0462746	0.0916925	0.00560983	0.740066
	10816-150	3	SL022717	PILRA isoform FDF03-M14	Q9UKJ1	29992	PILRA	20		3.10752	0.018436	0.822714	0.0287842	0.573499
	10817-26	3	SL018588	TO20L	Q6UXN7	387990	TOMM20L	20		3.18072	0.0159027	0.237383	-0.00713349	0.389201
	10818-36	3	SL008921	ASM	P17405	6609	SMPD1	0.5		2.68196	-0.0105326	0.672639	0.0157998	0.308295
	10819-108	3	SL004461	fibulin 1	P23142	2192	FBLN1	0.005		3.74043	-0.0510549	0.0957466	-0.00783944	0.676241
	10825-12	3	SL018584	VSI10	Q8N0Z9	54621	VSIG10	20		2.81812	0.0428586	0.0372243	-0.0380472	0.00329255
	10827-67	3	SL018590	LIGO3	P0C6S8	645191	LINGO3	20		2.379	0.0211145	0.100161	-0.00116008	0.883486
	10830-5	3	SL025899	K0494:N-term	O75071	9813	EFCAB14	20		2.55968	-0.00075021	0.928691	-0.000160939	0.975201
	10832-24	3	SL018597	B4GT6	Q9UBX8	9331	B4GALT6	20		2.99805	-0.00507406	0.849709	0.0180163	0.281778
	10833-64	3	SL012788	HHIP	Q96QV1	64399	HHIP	0.5		2.95161	-0.0159281	0.419635	-0.00390151	0.749969
	10835-25	3	SL018593	A4GCT	Q9UNA3	51146	A4GNT	20		3.02929	-0.0961205	0.239125	-0.0133821	0.791144
	10842-7	3	SL018620	GCNT4	Q9P109	51301	GCNT4	20		2.71969	0.00468758	0.582301	-0.00339086	0.520095
	10847-1	3	SL018624	SIG15	Q6ZMC9	284266	SIGLEC15	20		2.95245	0.00827438	0.294892	-0.00418604	0.393047
	10848-137	3	SL018632	BTNL3	Q6UXE8	10917	BTNL3	20		2.52872	-0.000254362	0.97636	-0.00120818	0.820757
	10851-77	3	SL007417	IL27B	Q14213	10148	EBI3	20		4.02662	0.0584823	0.251333	-0.0086329	0.784366
	10852-114	3	SL012987	HNRDL	O14979	9987	HNRNPDL	20		4.00589	-0.00743667	0.924808	0.0456194	0.352499
	10854-15	3	SL018620	GCNT4	Q9P109	51301	GCNT4	20		3.12673	0.0251085	0.246248	0.00737779	0.582254
	10855-55	3	SL009948	PLXB2	O15031	23654	PLXNB2	20		3.48161	0.0509468	0.430092	0.0228862	0.568117
	10866-60	3	SL018833	P4R3A	Q6IN85	55671	PPP4R3A	20		3.76581	0.00539086	0.940408	0.0373511	0.405036
	10870-32	3	SL025990	Spastin:MIT	Q9UBP0	6683	SPAST	20		3.71489	-0.0175134	0.792867	0.0474109	0.254173
	10876-300	3	SL018839	BRAT1	Q6PJG6	221927	BRAT1	20		2.7036	-0.00345528	0.792637	0.0067868	0.406835
	10880-38	3	SL018034	F163B	P0C2L3	642968	FAM163B	20		3.28593	-0.0325521	0.198536	0.0175971	0.262655
	10882-12	3	SL005718	Desmocollin-1	Q08554	1823	DSC1	20	Y	2.74266	0.0018005	0.838207	-0.0117363	0.0344452
	10885-36	3	SL016472	CF089	Q6UWU4	221477	C6orf89	20		3.10623	-0.0253803	0.301393	0.0116814	0.44076
	10889-2	3	SL017998	MRAP2	Q96G30	112609	MRAP2	20		2.91166	0.0608336	0.170883	0.00981332	0.720669
	10890-135	3	SL018026	LCTL	Q6UWM7	197021	LCTL	20		2.79347	0.00466727	0.764464	0.0104555	0.281482
	10892-8	3	SL007619	OSMR	Q99650	9180	OSMR	20		3.10159	0.00889012	0.395501	-0.00976063	0.135097
	10894-25	3	SL005696	Secretagogin	O76038	10590	SCGN	20		2.49763	0.0764218	0.379198	-0.129191	0.0183167
	10895-28	3	SL017961	TM11B	Q86T26	132724	TMPRSS11B	20		2.80379	0.013047	0.803222	0.0108866	0.737907
	10900-272	3	SL013230	STMN2	Q93045	11075	STMN2	20	Y	3.14097	0.0230783	0.800192	0.0439942	0.438312
	10902-53	3	SL018040	APRV1	Q53RT3	151516	ASPRV1	0.5		3.16972	-0.0264142	0.396657	0.0116161	0.5479
	10903-50	3	SL017987	STX8	Q9UNK0	9482	STX8	20		3.29761	-0.0669961	0.114573	0.0602584	0.0234113
	10907-116	3	SL009074	NTRI	Q9P121	50863	NTM	20		4.03198	-0.0099622	0.697598	0.00476552	0.76473
	10908-2	3	SL017992	GLT13	Q8IUC8	114805	GALNT13	20		3.02277	-0.0335032	0.0417165	-0.00877103	0.385495
	10910-6	3	SL018022	CEAM4	O75871	1089	CEACAM4	20		2.72813	0.0104916	0.586372	-0.00113219	0.924339
	10916-44	3	SL013523	PLA2R	Q13018	22925	PLA2R1	20		3.64279	0.034284	0.39343	0.0227561	0.362027
	10917-40	3	SL006983	GBGT2	O14610	2793	GNGT2	20		2.55612	-0.00245617	0.755572	0.000807477	0.869129
	10924-258	3	SL018077	NEUFC	Q8WUJ1	124936	CYB5D2	20		1.80532	-0.0111271	0.590225	0.0167524	0.193627
	10933-107	3	SL018094	CABP8	Q9BXU9	83698	CALN1	20		3.0446	0.0082263	0.416682	0.00592726	0.345848
	10938-13	3	SL003442	sLFA-3	P19256	965	CD58	20	Y	3.01881	0.0129535	0.272931	-0.00387851	0.596209
	10939-16	3	SL018105	PKHA4	Q9H4M7	57664	PLEKHA4	20		2.47226	0.0114603	0.550984	-0.00855704	0.473345
	10940-25	3	SL008242	SRCA	Q86TD4	6345	SRL	20		2.98514	0.00481621	0.794232	0.00247274	0.829332
	10945-11	3	SL006065	Syntaxin-6	O43752	10228	STX6	20	Y	3.28752	-0.00460705	0.767562	0.00935993	0.334101
	10948-14	3	SL008958	PLD3	Q8IV08	23646	PLD3	20		2.52444	-0.0400079	0.126398	0.0212228	0.190501
	10949-59	3	SL008009	RLA2	P05387	6181	RPLP2	20	Y	2.62361	-0.0322612	0.15874	-0.0196254	0.167491
	10953-14	3	SL018252	CLC2A	Q6UVW9	387836	CLEC2A	20		2.59052	-0.000386303	0.977659	-0.00627362	0.464773
	10955-4	3	SL014095	CLC10	Q8IUN9	10462	CLEC10A	20		2.53195	-0.0012598	0.912447	-0.00249202	0.726505
	10956-82	3	SL009212	GCSH	P23434	2653	GCSH	20		3.22139	-0.0993013	0.054537	-0.040566	0.203382
	10959-125	3	SL005478	BET1L	Q9NYM9	51272	BET1L	20		2.40419	-0.00200768	0.908633	0.0146997	0.177565
	10961-15	3	SL015329	TIG3	Q9UL19	5920	PLAAT4	20		2.95809	0.00829794	0.617095	0.0145565	0.160045
	10966-1	3	SL000251	a2-HS-Glycoprotein	P02765	197	AHSG	0.5	Y	2.82905	-0.0800707	0.678457	0.157169	0.192589
	10967-12	3	SL000546	PRL	P01236	5617	PRL	20		3.3387	0.0595924	0.228205	-0.00450222	0.883009
	10970-3	3	SL018330	NAR3	Q13508	419	ART3	0.5		3.27838	-0.00477579	0.868188	-0.00774113	0.6651
	10974-20	3	SL012454	ISK7	P58062	84651	SPINK7	20		3.05854	-0.0346197	0.156938	0.00445848	0.767902
	10975-59	3	SL008738	MUCL1	Q96DR8	118430	MUCL1	20		2.51488	0.0384337	0.0438264	-0.0121745	0.299781
	10976-44	3	SL025935	MUC1:region 3	P15941	4582	MUC1	20		2.79375	0.0234357	0.0451831	0.00297401	0.678968
	10977-55	3	SL017252	UCMA	Q8WVF2	221044	UCMA	20		2.99077	0.0140675	0.514694	0.000585234	0.965121
	10978-39	3	SL009327	SOM2	P01242	2689	GH2	20		2.64103	0.00839398	0.897388	0.0174778	0.665737
	10980-11	3	SL007155	ACES	P22303	43	ACHE	20	Y	3.33292	0.019115	0.44556	0.00208155	0.893454
	10981-56	3	SL013799	NRG3	P56975	10718	NRG3	20		2.69357	-0.00532261	0.560346	-0.000474825	0.933284
	10990-21	3	SL017128	LRRK2	Q5S007	120892	LRRK2	0.5		3.17087	0.0029626	0.799917	-0.00562508	0.43929
	11067-13	3	SL001791	Osteocalcin	P02818	632	BGLAP	0.5		2.87205	0.0269859	0.488686	0.0328435	0.176677
	11071-1	3	SL000481	IL-5	P05113	3567	IL5	20		2.52567	-0.0147777	0.115003	-0.0163118	0.00583097
	11081-1	3	SL007151	GPDA	P21695	2819	GPD1	20		2.97179	-0.017008	0.651982	-0.0691728	0.00394443
	11083-23	3	SL001731	NSE	P09104	2026	ENO2	20	Y	2.50533	-0.0326712	0.216503	-0.000243201	0.988169
	11089-7	3	SL000459	IgA	P01877|P01876	3494|3493	IGHA2|IGHA1	0.005	Y	3.77561	-0.0140422	0.723504	-0.00127296	0.958815
	11094-104	3	SL007361	LPPL	Q05315	1178	CLC	20		2.78393	-0.00425759	0.658072	-0.00962797	0.109649
	11094-31	3	SL007361	LPPL	Q05315	1178	CLC	20		2.97356	0.00796791	0.840126	-0.00798176	0.743405
	11096-57	3	SL018921	HEMK2	Q9Y5N5	29104	N6AMT1	20		3.27033	-0.0118939	0.6992	0.0283244	0.14087
	11098-1	3	SL007953	PDXK	O00764	8566	PDXK	20	Y	2.91592	0.00738636	0.899013	0.0214659	0.552547
	11101-18	3	SL004489	TLR4	O00206	7099	TLR4	20		2.43178	0.00365461	0.888496	-0.0414504	0.0119896
	11102-22	3	SL012561	REG4	Q9BYZ8	83998	REG4	20		4.42986	-0.0344407	0.314174	0.00854046	0.687066
	11103-24	3	SL000448	HSP 27	P04792	3315	HSPB1	20	Y	2.98245	-0.0299497	0.639508	0.0280154	0.480949
	11104-13	3	SL003340	YKL-40	P36222	1116	CHI3L1	0.5		4.27734	-0.0286965	0.739238	-0.061919	0.249532
	11105-171	3	SL003650	Alpha enolase	P06733	2023	ENO1	0.5	Y	4.25765	-0.027995	0.747265	0.0355404	0.510576
	11107-25	3	SL007735	TEN3	Q9P273	55714	TENM3	20		2.67691	-0.0489096	0.0370166	-0.0210755	0.145355
	11109-56	3	SL025995	SVEP1:Sushi 15-18	Q4LDE5	79987	SVEP1	0.5		3.35484	-0.0199163	0.438807	0.00619496	0.697932
	11110-4	3	SL019320	TM119	Q4V9L6	338773	TMEM119	20		2.45663	-0.0203013	0.0812241	-0.0129454	0.0732381
	11112-18	3	SL016490	KISHA	Q8TBQ9	153339	TMEM167A	20	Y	2.25488	0.0169966	0.0923384	0.000898182	0.885215
	11116-16	3	SL018991	CK087	Q6NUJ2	399947	C11orf87	20		3.36422	-0.012942	0.232596	-0.00352787	0.599057
	11117-2	3	SL009460	SPT20	Q8TB22	64847	SPATA20	20		2.99034	0.0110731	0.761996	0.0223311	0.326786
	11118-107	3	SL019321	RAB17	Q9H0T7	64284	RAB17	20		3.64392	0.0299199	0.0817425	-0.00418912	0.692381
	11120-49	3	SL019329	NAT14	Q8WUY8	57106	NAT14	20		3.16323	0.00287296	0.871832	0.0128881	0.245993
	11121-56	3	SL012520	VWC2	Q2TAL6	375567	VWC2	20		3.69536	-0.00309914	0.929907	0.0179091	0.414286
	11122-97	3	SL019337	SPG21	Q9NZD8	51324	SPG21	20		2.92139	-0.0213315	0.601093	0.0202673	0.424395
	11126-102	3	SL007986	TRIO	O75962	7204	TRIO	0.5		2.7215	-0.0236298	0.579098	-0.040232	0.130432
	11128-29	3	SL026000	T132C:CD	Q8N3T6	92293	TMEM132C	20		2.64746	0.0286643	0.518297	0.00566986	0.836871
	11129-66	3	SL007065	BMP15	O95972	9210	BMP15	20		2.75107	0.0180979	0.228272	-0.00941957	0.312461
	11130-158	3	SL019338	CACB4	O00305	785	CACNB4	20		2.60707	-0.0415708	0.0447574	0.024513	0.0565105
	11134-30	3	SL019322	RF1ML	Q9UGC7	54516	MTRF1L	20		2.79047	-0.0301214	0.0980975	0.0269266	0.0181929
	11135-5	3	SL012643	RM55	Q7Z7F7	128308	MRPL55	20		2.57381	-0.0617635	0.285922	0.0219334	0.540917
	11137-43	3	SL025889	IL3RB:CD	P32927	1439	CSF2RB	20		2.57282	0.0421345	0.228886	-0.0165051	0.446882
	11138-16	3	SL006056	RUNX3	Q13761	864	RUNX3	20		2.82744	0.0294932	0.220361	0.00257714	0.862547
	11140-56	3	SL025819	CO1A1:C-term propeptide	P02452	1277	COL1A1	0.5		3.34653	-0.0160275	0.467706	0.0078472	0.566876
	11142-11	3	SL025792	ANGL1:C-term	O95841	9068	ANGPTL1	0.5		2.94494	-0.00595817	0.780044	0.0138173	0.298877
	11143-32	3	SL025949	NOE3:N-term	Q96PB7	118427	OLFM3	20		3.10537	-0.0212973	0.0257589	-0.00531605	0.364423
	11144-10	3	SL012527	DB116	Q30KQ4	245930	DEFB116	20		2.52457	0.000385053	0.954318	0.00185186	0.65702
	11145-72	3	SL019333	K154L	Q6ZVL6	25758	KIAA1549L	20	Y	2.73719	0.00796434	0.520554	-0.00403511	0.600166
	11146-4	3	SL019339	TBX22	Q9Y458	50945	TBX22	20		2.80012	0.00977303	0.370136	-0.00615278	0.363802
	11147-17	3	SL026020	TRML1:ITIM	Q86YW5	340205	TREML1	20		2.56566	-0.0556032	0.0324588	0.0194545	0.224152
	11149-3	3	SL026003	TLR1:CD	Q15399	7096	TLR1	20		2.83192	0.0063659	0.819178	0.00843946	0.625616
	11150-3	3	SL002657	Collagen a1(VI)	P12109	1291	COL6A1	20		3.44699	-0.0220575	0.431718	0.017979	0.302791
	11152-46	3	SL003918	kallikrein 13	Q9UKR3	26085	KLK13	20		3.97519	-0.00792763	0.831245	-0.00222905	0.923149
	11154-3	3	SL007421	NF2L1	Q14494	4779	NFE2L1	20		2.52737	-0.0219235	0.472303	0.0182294	0.335639
	11155-16	3	SL019315	CO6A5	A8TX70	256076	COL6A5	20		2.33229	0.0167849	0.821672	0.0689088	0.139908
	11157-35	3	SL000451	HSP 70	P0DMV8			0.5	Y	3.34053	5.84221e-05	0.996857	0.00306685	0.739293
	11158-40	3	SL019326	BICR1	Q6ZP65	92558	BICDL1	20		2.88409	0.00702275	0.538251	0.0103632	0.146159
	11159-14	3	SL025937	MUL1:CD	Q969V5	79594	MUL1	20		2.22788	0.00657424	0.569971	0.00482217	0.501355
	11160-56	3	SL019335	RN122	Q9H9V4	79845	RNF122	0.5		2.93849	-0.00146875	0.957244	0.0199496	0.24305
	11161-5	3	SL019340	SPG20	Q8N0X7	23111	SPART	20		2.70375	-0.0122986	0.827644	0.0358351	0.308525
	11162-37	3	SL019313	EQTN	Q9NQ60	54586	EQTN	20		2.34297	0.00231389	0.951107	-0.0196255	0.403434
	11163-7	3	SL019316	F162B	Q5T6X4	221303	FAM162B	20		3.06069	-0.00593906	0.315213	0.00253011	0.488037
	11164-7	3	SL019319	TEN2	Q9NT68	57451	TENM2	20		3.4124	0.0248685	0.638118	0.0141477	0.666487
	11167-6	3	SL019330	MTMR1	Q13613	8776	MTMR1	20		2.54625	0.0112902	0.166892	-0.0105609	0.0379709
	11168-1	3	SL019053	MEG10	Q96KG7	84466	MEGF10	20		2.88773	-0.00212348	0.809834	0.000507829	0.926185
	11168-3	3	SL019053	MEG10	Q96KG7	84466	MEGF10	20		2.64002	0.00813233	0.847611	-0.0178102	0.498378
	11171-25	3	SL025862	filamin A:CH2	P21333	2316	FLNA	0.5	Y	2.73322	-0.100034	0.0657692	0.0625843	0.0639274
	11173-29	3	SL019119	MILR1	Q7Z6M3	284021	MILR1	20		2.67894	-0.00188764	0.928735	-0.0110115	0.402023
	11173-32	3	SL019119	MILR1	Q7Z6M3	284021	MILR1	20		2.42987	0.0095892	0.618407	-0.00118392	0.921091
	11174-8	3	SL026002	THS7A:TSP type-1 domain 6	Q9UPZ6	221981	THSD7A	0.5		2.90586	0.00216511	0.93012	0.0260912	0.0918662
	11175-45	3	SL018606	PCAT2	Q7L5N7	54947	LPCAT2	20		2.90556	-0.00616741	0.256641	-0.000158229	0.96242
	11177-16	3	SL006465	K2C5	P13647	3852	KRT5	20	Y	3.53943	0.0296394	0.428514	0.00807365	0.728096
	11178-21	3	SL025996	SVEP1:EGF-like domains 4-6	Q4LDE5	79987	SVEP1	0.5		3.13078	-0.0235281	0.393326	0.00140868	0.934294
	11179-7	3	SL006717	TSSK1	Q9BXA7	83942	TSSK1B	20		2.87946	-0.0253445	0.508716	-0.00849079	0.72133
	11180-17	3	SL019318	SMRC1	Q92922	6599	SMARCC1	20		2.89781	0.206884	0.025304	0.0327533	0.563322
	11184-51	3	SL002762	CgA	P10645	1113	CHGA	0.5		4.45449	-0.0380528	0.371143	0.0315316	0.233977
	11185-145	3	SL019341	GCH1	P30793	2643	GCH1	20		2.72008	0.0310843	0.0117235	-0.00400929	0.592547
	11186-12	3	SL019314	TMM52	Q8NDY8	339456	TMEM52	20		2.70143	0.0619575	0.11495	-0.0271862	0.263373
	11187-11	3	SL018579	CL12A	Q5QGZ9	160364	CLEC12A	20		3.01414	0.00943621	0.871448	0.048485	0.182789
	11190-129	3	SL019328	YMEL1	Q96TA2	10730	YME1L1	20		2.84029	-0.0207299	0.0693965	0.00149853	0.831076
	11192-168	3	SL008302	TINAL	Q9GZM7	64129	TINAGL1	20		3.54831	-0.0032051	0.899648	0.0108368	0.493224
	11193-27	3	SL019342	HNF1A	P20823	6927	HNF1A	20		2.4954	0.00551482	0.493354	-0.00371298	0.457826
	11194-6	3	SL007783	SIT1	Q9Y3P8	27240	SIT1	20		2.59568	0.0097896	0.230332	-0.0116129	0.0234847
	11196-31	3	SL025822	Collagen alpha-3(VI):BPTI/Kunitz inhibitor	P12111	1293	COL6A3	0.5		3.47804	-0.0140285	0.700081	0.00403003	0.858597
	11198-37	3	SL012768	CR3L1	Q96BA8	90993	CREB3L1	20		2.90969	0.00890778	0.393897	0.00177435	0.784177
	11200-52	3	SL007696	C1QR1	Q9NPY3	22918	CD93	20		3.66433	-0.0387791	0.198984	-1.55618e-06	0.999934
	11201-19	3	SL019343	TRUA	Q9Y606	80324	PUS1	20		2.23285	0.00497097	0.883584	0.0110866	0.599351
	11202-70	3	SL019350	TBX5	Q99593	6910	TBX5	20		2.63247	0.0161292	0.216052	-0.00630759	0.434902
	11203-97	3	SL009203	KPYR	P30613	5313	PKLR	20	Y	4.18209	-0.0340137	0.749399	0.0497129	0.452896
	11204-80	3	SL009892	CXAR	P78310	1525	CXADR	20	Y	3.33724	-0.00728968	0.589116	-0.00935836	0.265709
	11205-10	3	SL004571	Integrin beta-7	P26010	3695	ITGB7	20		3.63109	0.00198636	0.967107	-0.0115343	0.699917
	11207-3	3	SL025927	Macrophage scavenger receptor:CD	P21757	4481	MSR1	20		2.69132	0.123367	0.0253837	-0.00796924	0.813537
	11208-15	3	SL019369	NAGPA	Q9UK23	51172	NAGPA	20		3.87498	0.00912998	0.721604	-0.00213762	0.893162
	11211-7	3	SL019355	TBCE	Q15813	6905	TBCE	20		3.53566	-0.00851032	0.932896	0.0565742	0.368628
	11212-7	3	SL008805	TXND5	Q8NBS9	81567	TXNDC5	0.5	Y	3.70273	-0.0466932	0.0652434	0.0341617	0.0305518
	11214-40	3	SL019363	DNJB9	Q9UBS3	4189	DNAJB9	20		3.95366	0.0159898	0.473455	-0.00108423	0.937542
	11215-6	3	SL025808	CAD15:CD	P55291	1013	CDH15	0.5		3.32294	0.0188528	0.510182	0.00752232	0.672582
	11217-16	3	SL007405	CTBP1	Q13363	1487	CTBP1	20		2.88344	-0.000633078	0.987951	0.016737	0.52091
	11218-23	3	SL019351	TPMT	P51580	7172	TPMT	0.5		2.6464	0.00953957	0.332715	-0.00269657	0.658742
	11218-84	3	SL019351	TPMT	P51580	7172	TPMT	0.5		3.36958	0.00185848	0.868686	0.00121332	0.862074
	11219-95	3	SL012727	FGFP3	Q8TAT2	143282	FGFBP3	20		3.00412	-0.0188144	0.309092	-0.00285922	0.80296
	11220-53	3	SL019359	CJ105	Q8TEF2	414152	C10orf105	20		2.60838	-0.0154195	0.177913	-0.0053811	0.446799
	11223-1	3	SL018407	TM154	Q6P9G4	201799	TMEM154	20		2.89131	-0.00232931	0.893778	-0.00282265	0.794291
	11226-16	3	SL019352	UBE3A	Q05086	7337	UBE3A	20		3.52251	0.0144034	0.847013	0.0389516	0.401821
	11227-31	3	SL019356	TBL2	Q9Y4P3	26608	TBL2	20		2.85929	-0.061935	0.276343	0.0682895	0.0551246
	11228-37	3	SL018079	RIC3	Q7Z5B4	79608	RIC3	20		3.10138	0.00467812	0.513276	-0.00382394	0.389449
	11229-16	3	SL007036	ERN1	O75460	2081	ERN1	20		2.96636	-0.0277703	0.305849	0.00460256	0.78412
	11231-12	3	SL019364	ADXL	Q6P4F2	112812	FDX2	20		2.06447	0.0461218	0.217648	0.0282506	0.224132
	11232-46	3	SL003164	Holo-TC I	P20061	6947	TCN1	20		3.34967	-0.0191667	0.289125	-0.00506371	0.651262
	11237-49	3	SL006539	PCOC1	Q15113	5118	PCOLCE	0.005		3.63104	-0.0259568	0.624487	0.0369157	0.264109
	11239-49	3	SL019365	TMPS6	Q8IU80	164656	TMPRSS6	20		2.81886	-0.04323	0.140521	-0.0373021	0.041836
	11241-8	3	SL011173	ARLY	P04424	435	ASL	0.5	Y	3.86001	0.00704314	0.868176	0.0261011	0.323303
	11242-33	3	SL019353	TGM1	P22735	7051	TGM1	20		2.41243	0.00886477	0.705236	-0.00684916	0.638114
	11243-90	3	SL019357	GPR110	Q5T601	266977	ADGRF1	0.5		3.34727	-0.0136023	0.408155	0.00718644	0.481514
	11245-43	3	SL025863	filamin A:CH1	P21333	2316	FLNA	20	Y	3.92239	-0.117495	0.064586	0.0522115	0.18397
	11246-3	3	SL012736	LPLC1	Q8TDL5	92747	BPIFB1	0.5		4.13064	-0.0479034	0.23581	0.0656357	0.0100395
	11247-20	3	SL019366	NAGS	Q8N159	162417	NAGS	20		2.86765	0.0229098	0.00457037	-0.00110255	0.821775
	11248-43	3	SL019345	HEM4	P10746	7390	UROS	20	Y	3.43889	0.0144247	0.887696	0.0362805	0.56776
	11252-30	3	SL025921	LRCH4:CH	O75427	4034	LRCH4	20		3.10924	6.58954e-05	0.99548	-0.00227869	0.752611
	11254-13	3	SL012393	PPN	O95428	89932	PAPLN	20		2.88046	0.0117025	0.144474	-0.00556754	0.262111
	11257-1	3	SL007095	DHPR	P09417	5860	QDPR	0.5	Y	3.83	-0.00038876	0.996336	0.0454574	0.388282
	11258-41	3	SL004569	MAdCAM-1	Q13477	8174	MADCAM1	0.5		2.92291	-0.0185201	0.237726	0.00979059	0.314451
	11260-47	3	SL012729	SPA4L	Q8TC36	140732	SUN5	20		2.48756	0.00303242	0.69576	0.0024222	0.614389
	11262-39	3	SL019367	TRABD	Q9H4I3	80305	TRABD	0.5		2.17243	-0.0045237	0.636701	-0.00517617	0.384318
	11263-57	3	SL019372	CASQ1	P31415	844	CASQ1	0.5		3.85151	-0.00222424	0.869319	0.00404924	0.631031
	11264-33	3	SL019346	XDH	P47989	7498	XDH	20		2.21818	0.00777998	0.549956	-0.00512474	0.525964
	11265-8	3	SL005674	Retinal dehydrogenase 1	P00352	216	ALDH1A1	0.5	Y	3.70354	-0.00159557	0.989204	0.0307346	0.67494
	11266-8	3	SL025980	SELPL:ECD	Q14242	6404	SELPLG	20		3.14344	0.00955158	0.730298	0.0021454	0.900795
	11270-17	3	SL019368	CHC10	Q8WYQ3	400916	CHCHD10	20		2.91966	0.0104304	0.629697	0.00802058	0.550555
	11273-176	3	SL013030	GSTT2	P0CG30	653689	GSTT2B	20		2.72739	-0.0296409	0.197248	-0.00810072	0.569038
	11275-94	3	SL013872	LRP1B	Q9NZR2	53353	LRP1B	20		2.91797	0.0231807	0.548417	0.00531101	0.824642
	11277-23	3	SL014732	ATF6A	P18850	22926	ATF6	0.5		4.1784	-0.023271	0.317629	-0.010433	0.470184
	11278-4	3	SL009488	COL11A2	P13942	1302	COL11A2	20		3.91561	-0.0127616	0.700399	-0.0312524	0.131734
	11279-42	3	SL019373	GABR1	Q9UBS5	2550	GABBR1	20		2.6514	-0.0138664	0.0662547	0.00103588	0.821249
	11280-6	3	SL019348	DCE1	Q99259	2571	GAD1	20		2.6052	0.00506368	0.499439	-0.00608117	0.19378
	11281-6	3	SL002520	GRB7	Q14451	2886	GRB7	20		3.18406	0.00586422	0.626987	-0.00630483	0.400993
	11282-16	3	SL025926	Macrophage scavenger receptor:ECD	P21757	4481	MSR1	20		2.3518	0.0118519	0.62917	0.00893501	0.558016
	11283-13	3	SL019361	DCAF5	Q96JK2	8816	DCAF5	20		2.66296	0.00843897	0.388331	-0.00648924	0.284993
	11284-24	3	SL005432	LAIR1	Q6GTX8	3903	LAIR1	20		2.69194	0.00241468	0.656893	0.000172292	0.959115
	11285-8	3	SL004572	CD34	P28906	947	CD34	20		2.74824	0.0057821	0.458188	-0.00780999	0.108864
	11286-78	3	SL007632	SELS	Q9BQE4	55829	SELENOS	0.5		2.32721	0.00851225	0.590597	-0.0131989	0.181292
	11287-14	3	SL005251	Cytochrome b5	P00167	1528	CYB5A	20	Y	3.20121	-0.00242819	0.964857	0.0390979	0.254772
	11288-26	3	SL019349	5NTC	P49902	22978	NT5C2	20		3.13518	0.0237895	0.72459	0.0505731	0.229651
	11289-31	3	SL019354	KC1D	P48730	1453	CSNK1D	20	Y	2.90254	-0.0463971	0.144676	0.00303452	0.877096
	11292-13	3	SL025978	SCAR3:region 2	Q6AZY7	51435	SCARA3	20		2.83341	0.00986793	0.24286	-0.00721387	0.169268
	11293-14	3	SL025922	LRRN1:CD	Q6UXK5	57633	LRRN1	20		3.06079	-0.10077	0.295553	-0.0513251	0.390636
	11294-7	3	SL026006	TMCC3:region 2	Q9ULS5	57458	TMCC3	20		3.34027	0.0170411	0.2602	-0.00455523	0.627024
	11297-54	3	SL007356	NOTC2	Q04721	4853	NOTCH2	20		2.28796	-0.0489868	0.0858161	-0.0257481	0.14397
	11300-32	3	SL008851	SORT	Q99523	6272	SORT1	20		2.7339	0.00965447	0.697078	-0.0118174	0.443695
	11302-237	3	SL008783	TENR	Q92752	7143	TNR	20		3.06733	-0.00834987	0.669474	-0.0242961	0.0479948
	11303-7	3	SL008335	SAMH1	Q9Y3Z3	25939	SAMHD1	20		2.92453	0.045074	0.0941592	-0.00635521	0.701818
	11307-33	3	SL007655	WWP1	Q9H0M0	11059	WWP1	20		3.42458	-0.0269747	0.662822	0.04037	0.294768
	11308-8	3	SL019414	CR3L4	Q8TEY5	148327	CREB3L4	20		2.94737	0.00984371	0.603134	0.00586081	0.61841
	11310-8	3	SL004969	Desmoglein-3	P32926	1830	DSG3	20		2.52934	0.00562681	0.450743	-0.00653511	0.160816
	11311-79	3	SL004573	RAG-1	P15918	5896	RAG1	20		2.75329	-0.00621855	0.231589	0.000177323	0.955995
	11312-40	3	SL019432	PMS2	P54278	5395	PMS2	20		2.53654	0.00644852	0.742321	0.00165015	0.892248
	11313-100	3	SL008857	PHS	P61457	5092	PCBD1	20	Y	3.26866	0.00774658	0.866916	0.0329817	0.252432
	11315-148	3	SL013714	PPM1D	O15297	8493	PPM1D	20		2.60768	-0.00373831	0.514623	-0.00591073	0.0994928
	11318-20	3	SL004840	Apo A-V	Q6Q788	116519	APOA5	20		3.03639	0.0036656	0.887805	-0.00613041	0.704204
	11319-106	3	SL013791	MRE11	P49959	4361	MRE11	20	Y	2.97046	0.0172483	0.806789	0.0389389	0.375038
	11320-29	3	SL013858	CHFR	Q96EP1	55743	CHFR	0.5		3.01162	-0.000650389	0.934235	-0.00338974	0.488559
	11324-3	3	SL006952	PXDNL	A1KZ92	137902	PXDNL	20	Y	2.60421	0.0071408	0.424081	-0.000501216	0.927863
	11325-8	3	SL007329	BTG2	P78543	7832	BTG2	20		2.20479	0.00208125	0.902097	-0.00312703	0.766136
	11327-56	3	SL019430	CLK2	P49760	1196	CLK2	20		2.77171	0.0328188	0.0639577	-0.0098716	0.366075
	11328-9	3	SL019433	USB1	Q9BQ65	79650	USB1	20		2.39312	-0.00395042	0.652542	-0.003145	0.560405
	11330-15	3	SL013806	CSK2B	P67870	1460	CSNK2B	20	Y	2.75399	0.00789088	0.767653	-0.0104882	0.52741
	11333-82	3	SL006485	RHG25	P42331	9938	ARHGAP25	20		4.11123	0.0075874	0.911261	0.0316573	0.454774
	11334-7	3	SL019428	LIRB3	O75022	11025	LILRB3	20		2.59127	0.000751886	0.943618	-0.0084475	0.203594
	11336-9	3	SL019434	FANCF	Q9NPI8	2188	FANCF	20		2.74977	-0.00364682	0.650732	0.00210253	0.672028
	11338-49	3	SL013793	BLK	P51451	640	BLK	20		2.4575	-0.00880353	0.599533	-0.0178112	0.0892832
	11342-59	3	SL025966	PXDC2:CD	Q6UX71	84898	PLXDC2	20		2.29729	-0.0192141	0.581647	0.0167183	0.440655
	11347-9	3	SL006113	Transaldolase	P37837	6888	TALDO1	20	Y	4.15422	0.0359772	0.451268	0.0337118	0.257293
	11348-132	3	SL012364	P4HA2	O15460	8974	P4HA2	0.5		3.02695	-0.029468	0.256484	0.00737001	0.646775
	11350-30	3	SL019100	CHIP	Q9UNE7	10273	STUB1	20	Y	2.88705	-0.0172202	0.676531	0.0347106	0.177891
	11351-233	3	SL019435	NHEJ1	Q9H9Q4	79840	NHEJ1	20	Y	2.37992	0.0212438	0.296666	0.0164637	0.193663
	11352-42	3	SL006679	TITIN	Q8WZ42	7273	TTN	20	Y	2.62	-0.0319015	0.1374	0.00194107	0.883566
	11353-143	3	SL004101	SMAD2	Q15796	4087	SMAD2	20	Y	2.95368	0.00945794	0.612067	0.017493	0.133302
	11354-21	3	SL006829	Phospholipase C-beta-1	Q9NQ66	23236	PLCB1	20		3.90502	-0.106634	0.0909511	0.0161953	0.676442
	11355-10	3	SL008435	IF5A2	Q9GZV4	56648	EIF5A2	20	Y	3.20481	-0.0105666	0.918679	0.0570485	0.375933
	11356-19	3	SL019423	DGC14	Q96DF8	8220	ESS2	20		2.4082	-0.0362413	0.389326	0.0143423	0.583106
	11358-15	3	SL013823	GRB10	Q13322	2887	GRB10	20		2.8465	-0.0868932	0.242977	0.0539298	0.243447
	11360-39	3	SL009588	RRM1	P23921	6240	RRM1	20	Y	4.27158	-0.0147807	0.891055	0.0547636	0.414793
	11361-73	3	SL000155	TP	P19971	1890	TYMP	0.5		3.41653	-0.0625728	0.177828	0.0595827	0.0401515
	11363-58	3	SL019418	AQP4	P55087	361	AQP4	20		2.93333	0.0591756	0.423616	-0.0913185	0.0489929
	11364-18	3	SL019424	MFN1	Q8IWA4	55669	MFN1	20		2.97659	-0.0237361	0.17583	0.0186553	0.0878063
	11365-17	3	SL009091	TEN4	Q6N022	26011	TENM4	20		2.67872	-0.00709033	0.579395	0.00639575	0.421417
	11368-32	3	SL008133	KAD2	P54819	204	AK2	20		4.22272	-0.0472092	0.437765	0.0468567	0.216275
	11369-23	3	SL008855	ADHX	P11766	128	ADH5	20	Y	3.93491	0.00724057	0.913842	0.0415591	0.318796
	11370-20	3	SL019445	INP5E	Q9NRR6	56623	INPP5E	20		2.63925	-0.0182829	0.0531336	0.0030952	0.591914
	11371-1	3	SL019419	GP101	Q96P66	83550	GPR101	20		2.7028	0.0275978	0.125751	-0.0185424	0.0966516
	11372-2	3	SL019425	ZNF18	P17022	7566	ZNF18	20		3.18812	0.00282358	0.727359	0.00242311	0.630168
	11375-49	3	SL019436	FOXL2	P58012	668	FOXL2	20		2.68815	-0.0849136	0.0150382	-0.0261037	0.222835
	11377-19	3	SL019442	ADH7	P40394	131	ADH7	20		3.38771	0.00814082	0.75111	0.00158015	0.921041
	11378-37	3	SL025913	KSYK:SH2, 1 and 2	P43405	6850	SYK	20	Y	2.64162	-0.0311398	0.699546	0.0261756	0.601648
	11380-84	3	SL019426	RBM24	Q9BX46	221662	RBM24	20	Y	2.94969	-0.077374	0.228446	-0.0263165	0.507892
	11381-56	3	SL010934	PRPS1	P60891	5631	PRPS1	20	Y	2.49747	0.0277389	0.664281	-0.000789166	0.984133
	11382-5	3	SL006491	BIEA	P53004	644	BLVRA	0.5	Y	3.76697	-0.021784	0.848453	0.0507755	0.473944
	11383-41	3	SL001732	Keratin 7	P08729	3855	KRT7	20	Y	2.78747	0.000309551	0.985232	-0.0189527	0.0710593
	11387-3	3	SL019420	ATF6B	Q99941	1388	ATF6B	0.5		3.20817	0.0185616	0.356864	-0.00417451	0.738176
	11388-75	3	SL001690	HE4	Q14508	10406	WFDC2	20		3.55255	-0.0316342	0.470146	0.0103521	0.70332
	11390-24	3	SL004870	Carbonic Anhydrase VIII	P35219	767	CA8	20		2.45663	0.00981813	0.859172	-0.0120712	0.725005
	11391-69	3	SL015949	MVK	Q03426	4598	MVK	20		3.42126	-0.0238752	0.265734	-0.00990802	0.456416
	11395-5	3	SL025855	FAK2:FERM	Q14289	2185	PTK2B	20		3.19174	0.0126557	0.804313	0.0289837	0.362002
	11396-39	3	SL019451	DNAI1	Q9UI46	27019	DNAI1	20		2.59754	-0.00608048	0.628844	-0.0131531	0.0947326
	11401-181	3	SL019468	RN146	Q9NTX7	81847	RNF146	20		3.19534	-0.00126072	0.922081	-0.00772516	0.33598
	11402-17	3	SL019475	KMT2C	Q8NEZ4	58508	KMT2C	20		2.23441	-0.00141502	0.911698	-0.0148087	0.0643972
	11405-150	3	SL007659	CARD9	Q9H257	64170	CARD9	20		2.73302	0.0275984	0.21977	-0.021661	0.122044
	11406-82	3	SL019452	ACAD8	Q9UKU7	27034	ACAD8	20		2.89322	-0.00521746	0.665841	0.00221409	0.767935
	11407-57	3	SL015269	PLS3	Q9NRY6	57048	PLSCR3	20		2.62477	0.0163505	0.266992	0.00614724	0.500807
	11416-23	3	SL025857	FBXL4:LRR4 and LRR5	Q9UKA2	26235	FBXL4	0.5		2.97235	-0.00069943	0.953789	0.00190621	0.79973
	11421-10	3	SL008304	EHD4	Q9H223	30844	EHD4	0.5	Y	3.16896	-0.0415231	0.170674	0.032387	0.086228
	11422-2	3	SL019446	DLX3	O60479	1747	DLX3	20		2.18762	-0.0120184	0.32997	0.00889937	0.246145
	11424-4	3	SL008049	FAAA	P16930	2184	FAH	0.5	Y	3.63745	0.0547236	0.0801605	0.00453875	0.813379
	11425-31	3	SL019064	RUFY1	Q96T51	80230	RUFY1	20	Y	3.24044	-0.00732074	0.542082	-0.00823686	0.270366
	11428-31	3	SL006955	PDLI1	O00151	9124	PDLIM1	20		3.03782	-0.074115	0.297892	0.0615134	0.165319
	11429-80	3	SL004923	hnRNP C1/C2	P07910	3183	HNRNPC	20	Y	2.86439	0.0190122	0.0234008	0.000773501	0.880409
	11430-49	3	SL007518	DTX1	Q86Y01	1840	DTX1	20		3.25513	0.009065	0.541218	-0.0102296	0.268293
	11431-235	3	SL019447	RECQ1	P46063	5965	RECQL	20		3.58047	-0.0146418	0.849929	0.0412169	0.392154
	11432-11	3	SL019453	PQBP1	O60828	10084	PQBP1	20		1.95909	0.0208839	0.151191	-0.00679877	0.447964
	11433-11	3	SL019456	TECT2	Q96GX1	79867	TCTN2	20		2.55067	-0.0165085	0.728161	0.0138224	0.639671
	11436-6	3	SL008211	AINX	Q16352	9118	INA	20		2.62868	-0.017869	0.336442	0.00525512	0.648405
	11438-6	3	SL019476	DNJB2	P25686	3300	DNAJB2	20	Y	3.61903	-0.00650162	0.930539	0.0312591	0.500361
	11439-88	3	SL019482	RHPN2	Q8IUC4	85415	RHPN2	20		2.78474	0.0175468	0.128288	0.00248424	0.727212
	11440-58	3	SL004268	SOCS-3	O14543	9021	SOCS3	0.5		2.8037	-0.00148412	0.930192	-0.0122975	0.244509
	11441-11	3	SL007082	PYGL	P06737	5836	PYGL	0.5		3.74818	-0.0190064	0.677966	0.0325849	0.253358
	11442-1	3	SL025837	DNER:CD	Q8NFT8	92737	DNER	20		2.91224	0.0190378	0.0544497	0.00811422	0.184815
	11444-49	3	SL019460	RPC6	Q9H1D9	10621	POLR3F	20		2.67289	-0.0218986	0.0215247	-0.00940168	0.109297
	11448-34	3	SL016433	GALK1	P51570	2584	GALK1	20	Y	3.73177	-0.00141694	0.983894	0.0303751	0.486595
	11449-22	3	SL008129	CAZA1	P52907	829	CAPZA1	20	Y	3.72197	0.00362307	0.964631	0.0734226	0.150907
	11450-110	3	SL004901	Protein disulfide-isomerase	P07237	5034	P4HB	0.5	Y	3.49902	-0.00477692	0.772459	0.0113206	0.271604
	11454-87	3	SL012996	EIF3G	O75821	8666	EIF3G	20	Y	3.68154	-0.0615994	0.353908	0.0234952	0.568586
	11456-2	3	SL019448	MAGBA	Q96LZ2	139422	MAGEB10	20		2.43843	-0.0109731	0.638489	-0.0222184	0.127727
	11457-53	3	SL014942	GALE	Q14376	2582	GALE	0.5	Y	2.69327	-0.00510474	0.782928	-0.0296583	0.0114633
	11458-30	3	SL016460	PCBP1	Q15365	5093	PCBP1	20	Y	4.54766	-0.0153587	0.830226	0.0348728	0.433943
	11459-81	3	SL007290	ELL	P55199	8178	ELL	20		3.00108	0.0097011	0.255253	-0.00359872	0.49583
	11462-8	3	SL011160	RBM9	O43251	23543	RBFOX2	20		2.44667	-3.64226e-05	0.998152	-0.0010998	0.909581
	11464-9	3	SL013813	RELB	Q01201	5971	RELB	20		2.82452	0.00396494	0.740296	-0.0148516	0.048133
	11465-4	3	SL019454	GP135	Q8IZ08	64582	GPR135	20		2.48413	0.0164211	0.375359	0.00140287	0.902757
	11468-15	3	SL019467	RBM19	Q9Y4C8	9904	RBM19	20		2.98026	0.012105	0.681763	0.00348004	0.849433
	11476-43	3	SL009023	VPS4A	Q9UN37	27183	VPS4A	20	Y	3.53464	-0.00933737	0.913564	0.0544857	0.309321
	11480-1	3	SL006130	Aldehyde dehydrogenase, class 3	P30838	218	ALDH3A1	20	Y	2.44185	-0.0784682	0.0196412	0.015462	0.45279
	11481-25	3	SL007547	TIMD3	Q8TDQ0	84868	HAVCR2	20		3.33159	-0.010827	0.90409	0.0226927	0.684508
	11486-26	3	SL019479	ZN174	Q15697	7727	ZNF174	20		2.89065	0.00185679	0.88434	0.000737947	0.925854
	11487-4	3	SL010384	Testican-1	Q08629	6695	SPOCK1	20		3.09517	-0.0312903	0.156938	-0.00684893	0.615847
	11490-42	3	SL019457	UBL4A	P11441	8266	UBL4A	20	Y	3.33397	-0.0171551	0.814128	0.0348285	0.442953
	11493-169	3	SL019474	DYL2	Q96FJ2	140735	DYNLL2	0.5	Y	3.88038	-0.021007	0.840147	0.0596791	0.357392
	11494-4	3	SL019480	ELL2	O00472	22936	ELL2	20		3.13492	0.00151512	0.900735	-0.00421033	0.577229
	11510-31	3	SL005699	Apo L1	O14791	8542	APOL1	0.005		4.671	0.0126424	0.291981	-0.0138697	0.0646704
	11510-51	3	SL005699	Apo L1	O14791	8542	APOL1	0.005		3.62968	0.0417379	0.0170239	-0.00211372	0.842315
	11513-92	3	SL002722	CD38	P28907	952	CD38	20	Y	2.6657	0.0088896	0.155544	-0.00720633	0.0638453
	11514-196	3	SL004557	CD59	P13987	966	CD59	20	Y	3.52868	-0.0079987	0.791953	0.00289617	0.877797
	11516-7	3	SL006131	FABPL	P07148	2168	FABP1	20		3.13691	0.0401737	0.428086	-0.0491858	0.120183
	11530-37	3	SL010978	HEM3	P08397	3145	HMBS	20	Y	4.75623	-0.0528267	0.449403	0.0336396	0.43812
	11531-24	3	SL025872	GI24:CD	Q9H7M9	64115	VSIR	20		2.78075	-0.0207886	0.677215	0.0565333	0.0709582
	11534-6	3	SL019063	LRIT3	Q3SXY7	345193	LRIT3	20		2.56007	-0.00250732	0.832138	0.0100464	0.174011
	11536-9	3	SL019540	MYSM1	Q5VVJ2	114803	MYSM1	20		2.82891	0.011757	0.619015	0.0204282	0.168075
	11537-12	3	SL008830	TFR2	Q9UP52	7036	TFR2	20		2.6594	-0.0147116	0.345093	-0.00881694	0.362312
	11538-216	3	SL019512	DCMC	O95822	23417	MLYCD	20	Y	2.73844	-0.0178933	0.638087	0.0330257	0.164256
	11539-4	3	SL008136	ATPK	P56134	9551	ATP5MF	20		3.02917	0.0122921	0.30607	-0.00358578	0.630161
	11540-37	3	SL012328	FOXO3A	O43524	2309	FOXO3	20		2.94392	0.0455316	0.485045	0.00744995	0.853864
	11542-11	3	SL019529	TM230	Q96A57	29058	TMEM230	20		3.35285	0.00732388	0.768593	0.010425	0.500211
	11543-84	3	SL006779	LIMA1	Q9UHB6	51474	LIMA1	20		2.66667	0.0276496	0.25872	0.0229471	0.132487
	11544-39	3	SL010933	PHF3	Q92576	23469	PHF3	20		2.48384	0.0015839	0.950983	-0.00922125	0.564984
	11545-9	3	SL004145	HVEM	Q92956	8764	TNFRSF14	20		3.20304	0.012995	0.205599	-0.00589468	0.351889
	11546-7	3	SL007558	CYGB	Q8WWM9	114757	CYGB	20		2.70731	-0.00965064	0.355496	-0.00942277	0.147873
	11547-84	3	SL019518	MUSK	O15146	4593	MUSK	20		3.61109	-0.0299963	0.489066	-0.0222466	0.409171
	11548-84	3	SL007184	MPIP1	P30304	993	CDC25A	20		2.23747	0.0478921	0.144771	0.0106942	0.598195
	11549-6	3	SL007314	ISL1	P61371	3670	ISL1	20		2.89786	0.00708119	0.468471	-0.00470888	0.437765
	11551-16	3	SL019534	HM20B	Q9P0W2	10362	HMG20B	20		2.38454	0.0220702	0.0985151	0.00551295	0.503614
	11556-19	3	SL015077	ARFG1	Q8N6T3	55738	ARFGAP1	0.5		2.87373	0.00329764	0.73057	-0.00312991	0.598919
	11557-3	3	SL007679	SMUF1	Q9HCE7	57154	SMURF1	20	Y	3.00455	0.0207032	0.732452	0.0204059	0.587658
	11560-76	3	SL007428	NFAC4	Q14934	4776	NFATC4	20		2.76326	-0.0120641	0.0482806	-0.00383231	0.308496
	11562-9	3	SL014854	DPOE2	P56282	5427	POLE2	20		2.60481	-0.00384973	0.829575	0.0114053	0.306389
	11563-51	3	SL025998	SYTL4:C2 2	Q96C24	94121	SYTL4	20		3.30883	-0.00436583	0.681173	-0.00823228	0.21424
	11565-58	3	SL019525	ZNF23	P17027	7571	ZNF23	20		2.38316	-0.0217763	0.276118	-0.016283	0.190612
	11566-48	3	SL009148	Keratin 72	Q14CN4	140807	KRT72	20		2.47478	0.00950779	0.612447	-0.0189821	0.105948
	11567-23	3	SL019535	ZNF10	P21506	7556	ZNF10	20		3.05541	-0.0148253	0.0746608	0.00407637	0.423074
	11568-2	3	SL007323	FKB1B	P68106	2281	FKBP1B	20		2.66353	-0.0611363	0.146987	0.0481314	0.0676046
	11570-94	3	SL019514	BAP29	Q9UHQ4	55973	BCAP29	20	Y	2.60303	-0.000728593	0.945179	-0.0107976	0.104134
	11571-75	3	SL025943	NKG2E:ECD	Q07444	3823	KLRC3	20		3.12899	0.00110316	0.917639	0.00827317	0.213653
	11572-4	3	SL010968	DYN2	P50570	1785	DNM2	20	Y	3.76574	0.00848656	0.930377	0.0625641	0.30124
	11573-3	3	SL017909	SRSF6	Q13247	6431	SRSF6	20		2.35803	0.00509665	0.781255	0.00368445	0.746624
	11582-63	3	SL007975	DNJA2	O60884	10294	DNAJA2	20	Y	2.82352	0.0324849	0.615966	0.0537817	0.183199
	11586-2	3	SL025923	LRRN1:ECD	Q6UXK5	57633	LRRN1	20		3.34556	-0.0123428	0.185764	-0.00534539	0.354669
	11587-5	3	SL019521	MGAP	Q8IWI9	23269	MGA	20		3.12651	0.00373027	0.743785	0.00310865	0.660577
	11590-5	3	SL019537	RBM23	Q86U06	55147	RBM23	20		2.83149	-0.00681598	0.805417	0.00158419	0.926569
	11591-43	3	SL007011	PRC1	O43663	9055	PRC1	20		2.35504	0.0706816	0.0930825	0.00820609	0.751728
	11592-1	3	SL011997	ELAV1	Q15717	1994	ELAVL1	20		2.7684	0.00230293	0.956532	0.0168066	0.522485
	11593-21	3	SL003188	MIG	Q07325	4283	CXCL9	20		2.75819	-0.0153756	0.164327	0.0100385	0.144229
	11596-47	3	SL019527	ZN75D	P51815	7626	ZNF75D	20		2.58652	-0.0177319	0.264846	-0.00224631	0.81952
	11601-26	3	SL019516	DHX8	Q14562	1659	DHX8	20		2.80765	-0.00152076	0.895308	0.00704363	0.327909
	11602-12	3	SL025824	CPNE1:VWFA	Q99829	8904	CPNE1	20	Y	3.12177	-0.0412902	0.0882836	0.00817723	0.583999
	11606-22	3	SL019538	DNJB6	O75190	10049	DNAJB6	20	Y	2.96129	-0.00363814	0.96085	0.0154261	0.737559
	11607-15	3	SL016389	BRD1	O95696	23774	BRD1	20		2.73082	0.0237664	0.366818	-0.026456	0.107712
	11608-5	3	SL019511	MLP3B	Q9GZQ8	81631	MAP1LC3B	20		4.12534	0.00169891	0.979665	0.0554676	0.182589
	11614-29	3	SL013071	ERH	P84090	2079	ERH	20		3.40702	0.00808796	0.872677	0.0220977	0.481487
	11615-16	3	SL016537	DAPP1	Q9UN19	27071	DAPP1	20		4.02788	-0.0393412	0.644293	0.0351322	0.507119
	11616-9	3	SL013812	HSF1	Q00613	3297	HSF1	20		3.28726	-0.00363881	0.957751	0.0138451	0.745649
	11617-1	3	SL004121	LFA-1 alpha-L chain	P20701	3683	ITGAL	20		2.88099	0.00150141	0.79953	0.00181567	0.619481
	11618-83	3	SL007101	MYB	P10242	4602	MYB	20		2.50883	0.0102428	0.233921	-0.0021464	0.686051
	11626-7	3	SL008563	UB2V1	Q13404	7335	UBE2V1	0.5	Y	3.65691	-0.0221529	0.839248	0.055951	0.410336
	11629-36	3	SL007634	TRAF4	Q9BUZ4	9618	TRAF4	20		2.35761	0.00568766	0.793895	-0.0206093	0.130071
	11633-89	3	SL013002	AHSA1	O95433	10598	AHSA1	20	Y	3.6226	0.0139766	0.782323	0.0263911	0.401825
	11634-32	3	SL016376	RGS10	O43665	6001	RGS10	20	Y	4.36967	-0.00308676	0.968922	0.0519544	0.292658
	11636-33	3	SL004811	Transgelin-2	P37802	8407	TAGLN2	20	Y	3.65071	-0.0311946	0.472831	0.0412577	0.128413
	11638-42	3	SL019577	B3GT2	O43825	8707	B3GALT2	20		2.89141	0.00844778	0.521018	-0.0117413	0.153036
	11643-73	3	SL019554	DTX3L	Q8TDB6	151636	DTX3L	20		2.71996	-0.010751	0.517421	0.0128419	0.214761
	11645-9	3	SL012417	P4HA1	P13674	5033	P4HA1	20		3.00221	-0.00763647	0.459178	0.0053247	0.404249
	11646-4	3	SL005434	Carbohydrate sulfotransferase 9	Q7L1S5	83539	CHST9	20		2.67982	-0.0323955	0.664625	0.0276068	0.552418
	11647-6	3	SL025866	Frizzled-10:CD	Q9ULW2	11211	FZD10	20		3.01779	0.0179232	0.182188	-0.00502017	0.545454
	11649-3	3	SL019547	SMAP1	Q8IYB5	60682	SMAP1	20		3.41739	-0.0355875	0.511433	0.0335435	0.319882
	11651-24	3	SL019555	AGO1	Q9UL18	26523	AGO1	20		2.52445	0.0187077	0.720693	0.0170403	0.600182
	11653-69	3	SL019569	SC6A9	P48067	6536	SLC6A9	20		2.07009	0.0293941	0.110205	-0.0102165	0.369027
	11654-77	3	SL019578	NRSN1	Q8IZ57	140767	NRSN1	20		2.68133	0.0137489	0.505932	-0.0159136	0.216214
	11656-110	3	SL007751	EVL	Q9UI08	51466	EVL	20		2.99535	0.0294845	0.393801	0.0103833	0.628209
	11657-86	3	SL006979	SOCS7	O14512	30837	SOCS7	20		2.74216	-0.00509554	0.501528	0.00602002	0.202135
	11659-31	3	SL011224	EPN4	Q14677	9685	CLINT1	20	Y	3.50405	-0.0275654	0.722796	0.0370195	0.44374
	11661-11	3	SL019570	NALP1	Q9C000	22861	NLRP1	20		2.53813	-0.000993506	0.937978	-0.00520986	0.511282
	11664-32	3	SL019543	ARFG2	Q8N6H7	84364	ARFGAP2	20		3.35178	-0.0357477	0.650635	0.0642276	0.192179
	11666-72	3	SL019551	RGS8	P57771	85397	RGS8	20		3.37416	0.012432	0.360946	-0.00937422	0.268063
	11667-29	3	SL019556	TENC1	Q63HR2	23371	TNS2	20	Y	2.49719	-0.0106478	0.134705	-0.000708678	0.871027
	11669-39	3	SL019571	SO5A1	Q9H2Y9	81796	SLCO5A1	20		2.57978	-0.000166962	0.992441	0.000844491	0.938525
	11670-18	3	SL019419	GP101	Q96P66	83550	GPR101	20		2.39068	-0.00553979	0.780044	0.000952695	0.938282
	11671-19	3	SL019544	BRPF1	P55201	7862	BRPF1	20	Y	2.88193	0.0173564	0.121614	-0.0079216	0.25402
	11672-17	3	SL019549	KI16B	Q96L93	55614	KIF16B	20		3.48262	-0.0123841	0.618328	-0.00904787	0.558047
	11677-17	3	SL019579	ZDH14	Q8IZN3	79683	ZDHHC14	20	Y	2.25893	-0.0504674	0.120374	-0.0406773	0.0449079
	11678-105	3	SL019586	CXD2	Q9UKL4	57369	GJD2	20		2.49588	0.0237506	0.307798	0.00818147	0.570929
	11681-8	3	SL007271	NUPL	P52594	3267	AGFG1	20	Y	3.70991	-0.0161299	0.853462	0.056179	0.301825
	11682-7	3	SL015231	TXNIP	Q9H3M7	10628	TXNIP	20		2.97861	0.033183	0.0567777	-0.000503093	0.962521
	11683-19	3	SL019567	GGA3	Q9NZ52	23163	GGA3	20		3.35518	0.0226213	0.790273	0.0502143	0.343049
	11690-47	3	SL019558	APC7	Q9UJX3	51434	ANAPC7	20		2.81654	-0.00420384	0.400394	0.0021634	0.483266
	11692-21	3	SL019573	SHC4	Q6S5L8	399694	SHC4	20		2.77854	-0.0119554	0.201302	-0.00257575	0.656303
	11696-7	3	SL008838	RABP2	P29373	1382	CRABP2	20		4.05398	-0.00844237	0.815125	-0.00360471	0.87232
	11699-16	3	SL014919	TP4A2	Q12974	8073	PTP4A2	20		2.81716	-0.0365089	0.26171	0.0331214	0.10254
	11708-2	3	SL007868	LCN1	P31025	3933	LCN1	20		2.70878	-0.0261492	0.119983	-0.00524152	0.613257
	11709-29	3	SL015112	CPT1B	Q92523	1375	CPT1B	20	Y	2.98169	0.0189745	0.506374	0.0217718	0.221155
	11712-207	3	SL011294	UN45A	Q9H3U1	55898	UNC45A	20		2.41992	-0.0205967	0.579774	0.0221712	0.337043
	11715-1	3	SL019568	PO2F1	P14859	5451	POU2F1	20		2.24062	0.00260226	0.818628	-0.013072	0.0664989
	11716-28	3	SL019575	LRIT2	A6NDA9	340745	LRIT2	20		2.81347	-0.000881618	0.973272	0.0103764	0.526192
	11814-29	3	SL000134	Met	P08581	4233	MET	0.5		3.35517	0.0148478	0.32511	0.00880706	0.347671
	11816-84	3	SL007025	JAK2	O60674	3717	JAK2	20		3.29496	-0.0692966	0.248449	0.0436146	0.242294
	11817-1	3	SL018792	KS6B1	P23443	6198	RPS6KB1	20		3.03108	-0.0123044	0.875778	0.039121	0.42445
	11825-27	3	SL013877	PRGC1	Q9UBK2	10891	PPARGC1A	20		2.70078	-0.025917	0.127775	-0.0212875	0.0451342
	11827-7	3	SL019486	RORG	P51449	6097	RORC	20		2.30384	-0.00671118	0.691909	-0.00357032	0.732863
	11830-48	3	SL010616	SHP-2	Q06124	5781	PTPN11	20	Y	4.3438	-0.0109873	0.888561	0.0438489	0.369059
	11833-83	3	SL012513	FRDA	Q16595	2395	FXN	20		2.67248	-0.028595	0.0955801	0.013474	0.204628
	11836-144	3	SL004119	discoidin domain receptor 1	Q08345	780	DDR1	0.5		2.72281	-0.000451189	0.977518	0.00466346	0.63942
	11837-7	3	SL004859	GITR	Q9Y5U5	8784	TNFRSF18	20		2.36656	0.00328467	0.918316	-0.0379879	0.0588671
	11838-130	3	SL010815	FA38A	Q92508	9780	PIEZO1	20	Y	2.58923	-0.0337126	0.384912	-0.040192	0.0970979
	11851-21	3	SL017099	TREM2	Q9NZC2	54209	TREM2	0.5		3.17147	-0.0150886	0.672975	0.00386897	0.861655
	11872-9	3	SL019027	PCDGD	Q9Y5G3	56104	PCDHGB1	0.5		1.90221	-0.00391889	0.929153	-0.00605772	0.824941
	11910-27	3	SL019039	DLX4	Q92988	1748	DLX4	20		2.59606	-0.00782403	0.913032	0.0444027	0.319742
	11911-13	3	SL025919	LRC4B:CD	Q9NT99	94030	LRRC4B	20		2.23978	-0.0038996	0.779057	0.000285358	0.973633
	11926-23	3	SL012582	P34	Q6PD74	79719	AAGAB	20		3.30113	0.000724938	0.984059	0.0302175	0.182289
	11934-9	3	SL015014	INT3	Q68E01	65123	INTS3	20		2.21502	0.0111076	0.325182	-0.0115903	0.0996893
	11949-25	3	SL025843	EGF:CD	P01133	1950	EGF	20		2.77851	-0.00422699	0.790569	-0.00942842	0.341526
	11952-1	3	SL025881	IGDC3:CD	Q8IVU1	9543	IGDCC3	20		2.69647	-0.00866802	0.144482	0.00213083	0.558016
	11955-1	3	SL025968	RHG01:Rho-GAP	Q07960	392	ARHGAP1	20	Y	3.16475	-0.0305039	0.358338	0.0145971	0.478241
	11967-23	3	SL013765	RABP1	P29762	1381	CRABP1	20		2.90746	0.00907115	0.439532	-0.00241337	0.740268
	11969-5	3	SL004807	S100A2	P29034	6273	S100A2	20		2.75694	-0.0390223	0.424761	-0.015856	0.601247
	11988-24	3	SL015251	PTPRH	Q9HD43	5794	PTPRH	20		2.92397	0.00339491	0.743579	0.00356565	0.58057
	11989-35	3	SL019200	EMC1	Q8N766	23065	EMC1	20	Y	2.82818	0.0111875	0.703531	-0.0278521	0.128648
	12001-7	3	SL006520	ZO1	Q07157	7082	TJP1	20		2.49677	0.0256612	0.43585	-0.00932762	0.648065
	12008-3	3	SL007098	CD7	P09564	924	CD7	20		2.50577	0.0108411	0.856484	0.0691622	0.0661447
	12014-19	3	SL019226	PTPS	Q03393	5805	PTS	20		2.41554	0.0522023	0.255779	-0.0149505	0.598979
	12016-60	3	SL013756	CBL	P22681	867	CBL	20		3.92804	-0.0302217	0.660298	0.0438402	0.305926
	12018-84	3	SL019230	TPK1	Q9H3S4	27010	TPK1	20		2.95673	0.0154076	0.557354	0.0146548	0.369735
	12020-39	3	SL010883	PMGE	P07738	669	BPGM	0.5	Y	3.55011	-0.0325721	0.808948	0.0389952	0.641374
	12022-12	3	SL000132	SMAD4	Q13485	4089	SMAD4	20		2.60447	0.00531768	0.941231	0.024784	0.580481
	12030-82	3	SL004900	Desmin	P17661	1674	DES	20	Y	3.00027	0.021648	0.225923	-0.0106506	0.33553
	12033-3	3	SL007012	BUB1	O43683	699	BUB1	20		2.51486	-0.0104148	0.768424	-0.0299814	0.17469
	12034-28	3	SL004613	CAP 1	Q01518	10487	CAP1	20	Y	3.34344	-0.0336723	0.663932	0.0160242	0.738652
	12041-33	3	SL013773	HS71L	P34931	3305	HSPA1L	20	Y	2.6139	-0.0345359	0.219104	0.0133742	0.442422
	12046-51	3	SL011216	TADBP	Q13148	23435	TARDBP	20	Y	2.60754	0.00497796	0.583519	0.00132491	0.813712
	12077-32	3	SL004357	Myostatin	O14793	2660	MSTN	20		3.55733	-0.0276681	0.263873	-0.025523	0.0985864
	12329-21	3	SL013834	KS6A1	Q15418	6195	RPS6KA1	0.5	Y	2.25781	0.0203243	0.324644	-0.00856184	0.503555
	12332-7	3	SL019680	EF2K	O00418	29904	EEF2K	20		3.28808	0.0138503	0.792654	-0.0189712	0.562522
	12333-87	3	SL010958	RPIA	P49247	22934	RPIA	0.5	Y	3.22266	0.0285234	0.768512	0.0382869	0.525107
	12334-25	3	SL004695	cSHMT	P34896	6470	SHMT1	20	Y	2.96313	0.00321801	0.96701	0.0457703	0.344884
	12338-27	3	SL019671	EGFLA	Q63HQ2	133584	EGFLAM	20		3.84588	-0.0229303	0.436428	0.000599985	0.973806
	12340-17	3	SL011196	SYAC	P49588	16	AARS1	20	Y	3.22224	-0.0305001	0.600482	0.0444613	0.220728
	12341-8	3	SL007465	DUS6	Q16828	1848	DUSP6	20		3.18638	-0.0489937	0.141847	-0.00597833	0.771256
	12343-14	3	SL011226	CENB2	Q15057	23527	ACAP2	20	Y	2.93156	-0.0172063	0.445329	0.0138625	0.322789
	12345-4	3	SL019703	APC10	Q9UM13	10393	ANAPC10	20		2.97945	-0.00494799	0.587999	0.00582307	0.304998
	12347-29	3	SL019675	CCM2	Q9BSQ5	83605	CCM2	20		3.38652	-0.00252868	0.916034	0.0153665	0.303826
	12348-46	3	SL019681	SYSM	Q9NP81	54938	SARS2	20		3.01838	-0.0044895	0.909627	0.028346	0.249632
	12350-86	3	SL018899	ETS2	P15036	2114	ETS2	20		3.27016	0.0077987	0.913372	-0.0734558	0.101724
	12351-25	3	SL004396	STAT1	P42224	6772	STAT1	20		4.24235	-0.00321318	0.96207	0.0609238	0.149079
	12352-70	3	SL019698	ARRD3	Q96B67	57561	ARRDC3	20		2.72787	0.0236198	0.253962	0.00523015	0.683437
	12355-223	3	SL019676	RRFM	Q96E11	92399	MRRF	20		3.22491	0.111626	0.264429	-0.0284385	0.646207
	12356-65	3	SL005002	Sorcin	P30626	6717	SRI	20	Y	3.42128	-0.0175502	0.862655	0.0434863	0.490698
	12357-41	3	SL016390	SNP29	O95721	9342	SNAP29	20		2.80981	0.0348461	0.34253	0.00963159	0.672153
	12358-6	3	SL007325	IGBP1	P78318	3476	IGBP1	20	Y	3.89897	-0.015757	0.873569	0.0488568	0.427821
	12361-102	3	SL008513	RRAS2	P62070	22800	RRAS2	20	Y	2.80053	-0.0105412	0.390521	0.0158344	0.0403527
	12363-70	3	SL015111	TRIB2	Q92519	28951	TRIB2	20		3.11147	0.00559519	0.694278	-0.0088987	0.315134
	12365-108	3	SL009453	RUVB1	Q9Y265	8607	RUVBL1	20	Y	3.13956	0.0057542	0.879529	0.045392	0.0568894
	12366-16	3	SL008832	CRGD	P07320	1421	CRYGD	20		2.56816	-0.0328112	0.0899878	-0.015095	0.20756
	12367-52	3	SL019694	MACOI	Q8N5G2	55219	MACO1	20		2.11828	0.0215547	0.50238	0.0268546	0.18031
	12368-18	3	SL013848	PCAF	Q92831	8850	KAT2B	20		2.77914	0.000178963	0.99442	0.0142879	0.369904
	12370-30	3	SL006348	Apo F	Q13790	319	APOF	0.5		3.56995	0.0326232	0.471973	0.070174	0.0142742
	12372-50	3	SL005671	Tropomyosin alpha-3 chain	P06753	7170	TPM3	20		2.53778	-0.0448734	0.177812	0.00593313	0.773101
	12373-73	3	SL014875	TRA2B	P62995	6434	TRA2B	20		3.23734	0.0185465	0.56617	0.00455184	0.82056
	12374-8	3	SL019686	PA1B3	Q15102	5050	PAFAH1B3	20	Y	4.22124	-0.0390242	0.742371	0.0402162	0.58571
	12376-85	3	SL003762	p19-INK4d	P55273	1032	CDKN2D	20		3.06941	-0.0106773	0.856584	0.0419842	0.254383
	12378-71	3	SL012578	TPSN	O15533	6892	TAPBP	20		3.32202	-0.0957517	0.0669925	0.0274997	0.392502
	12381-26	3	SL008046	CBR1	P16152	873	CBR1	20	Y	3.46316	-0.0187768	0.671872	0.0251206	0.361929
	12382-2	3	SL019687	DDX58	O95786	23586	DDX58	20		2.73523	0.0322409	0.447662	0.0198381	0.45184
	12384-92	3	SL019700	CSN7B	Q9H9Q2	64708	COPS7B	0.5	Y	2.7679	-0.0252826	0.556156	-0.00315976	0.905589
	12385-4	3	SL006471	CAN3	P20807	825	CAPN3	20	Y	3.44896	0.00290007	0.93576	-0.0232339	0.300034
	12386-11	3	SL012837	AMPB	Q9H4A4	6051	RNPEP	20	Y	3.84304	0.0235853	0.514617	-0.00209752	0.925618
	12387-7	3	SL013045	PDLI4	P50479	8572	PDLIM4	20		2.61046	0.01821	0.0955433	0.00237913	0.723491
	12389-4	3	SL007790	ORC6	Q9Y5N6	23594	ORC6	20		3.06235	0.0235572	0.316636	-0.00148399	0.918885
	12391-27	3	SL019695	PDZD7	Q9H5P4	79955	PDZD7	20		2.55221	0.00284747	0.931869	0.00711045	0.73056
	12392-30	3	SL019701	ARL1	P40616	400	ARL1	0.5		2.90337	-0.0175521	0.0896691	0.002896	0.64956
	12394-53	3	SL006601	CP054	Q6UWD8	283897	C16orf54	20		2.55659	-0.0330058	0.235606	-0.0259305	0.134609
	12395-86	3	SL019677	SYDM	Q6PI48	55157	DARS2	20		3.25862	-0.0562164	0.583397	0.0744693	0.243645
	12396-19	3	SL006368	HIBCH	Q6NVY1	26275	HIBCH	20		3.24661	-0.0789026	0.266912	0.0749971	0.0909206
	12398-15	3	SL019692	PAX4	O43316	5078	PAX4	20		2.70402	0.00575214	0.730592	0.00214686	0.836059
	12399-194	3	SL013198	CCD50	Q8IVM0	152137	CCDC50	20		2.87458	0.0216943	0.509282	0.0421648	0.0411355
	12400-25	3	SL015259	UBE2T	Q9NPD8	29089	UBE2T	20		2.78774	0.00820448	0.58239	-0.00109214	0.906132
	12401-3	3	SL019706	STALP	Q96FJ0	57559	STAMBPL1	20		3.06298	0.0227376	0.269671	0.0262973	0.0416334
	12403-30	3	SL019678	RB39B	Q96DA2	116442	RAB39B	20		2.98424	0.00326825	0.598454	0.00188044	0.625837
	12406-119	3	SL000635	ARHI	O95661	9077	DIRAS3	20		2.83387	0.0123694	0.386478	0.0128223	0.150039
	12408-333	3	SL015330	RB22A	Q9UL26	57403	RAB22A	20	Y	2.85145	-0.0112061	0.832093	0.0350752	0.286928
	12409-90	3	SL019707	RAB7B	Q96AH8	338382	RAB7B	20		2.8093	-0.00793497	0.533488	-0.00222459	0.778438
	12411-60	3	SL019679	MAX	P61244	4149	MAX	20		3.0449	-0.0438788	0.437916	0.0341229	0.331958
	12414-31	3	SL004815	14-3-3 protein beta/alpha	P31946	7529	YWHAB	0.5	Y	3.55539	-0.0214146	0.799324	0.0667501	0.20412
	12415-122	3	SL011710	EDF1	O60869	8721	EDF1	20		3.20904	0.0176028	0.0581242	0.00371342	0.516058
	12417-46	3	SL019708	TPRKB	Q9Y3C4	51002	TPRKB	0.5		2.75907	-0.00311473	0.712912	-0.000426176	0.935388
	12420-10	3	SL019684	GPD1L	Q8N335	23171	GPD1L	20		3.59816	0.0296599	0.181959	-0.00497486	0.717265
	12422-143	3	SL019693	LX15B	O15296	247	ALOX15B	20		2.49984	0.0781747	0.0640013	0.0193268	0.456741
	12423-38	3	SL019697	A1CF	Q9NQ94	29974	A1CF	20	Y	2.96026	0.0140258	0.337133	0.00478551	0.597402
	12424-107	3	SL019702	THYN1	Q9P016	29087	THYN1	20		2.70598	0.00207747	0.894031	-0.00558781	0.564622
	12425-104	3	SL008834	ARF6	P62330	382	ARF6	20	Y	3.12344	0.0118914	0.512234	0.00496831	0.65944
	12426-19	3	SL016520	MOL1B	Q9H8S9	55233	MOB1A	20	Y	3.08382	0.00279248	0.908499	0.0187331	0.216546
	12427-8	3	SL007185	MPIP2	P30305	994	CDC25B	20		3.49317	0.0125115	0.432584	0.000220527	0.982175
	12428-2	3	SL015008	LYPL1	Q5VWZ2	127018	LYPLAL1	20	Y	2.86974	-0.00126509	0.901992	0.00504767	0.429835
	12430-78	3	SL011150	PAIP1	Q9H074	10605	PAIP1	20	Y	2.88965	0.00671253	0.439796	-0.00731448	0.175446
	12431-13	3	SL019737	PELO	Q9BRX2	53918	PELO	20		3.15429	-0.0297864	0.106892	-0.0083246	0.464746
	12432-23	3	SL010232	CYBP	Q9HB71	27101	CACYBP	20		3.48675	-0.0368234	0.62157	0.0520281	0.262936
	12433-8	3	SL019709	ARL11	Q969Q4	115761	ARL11	0.5		3.42359	-0.00302253	0.876002	0.0176877	0.14405
	12434-25	3	SL008617	K0174	P53990	9798	IST1	20	Y	3.63709	-0.0057547	0.945465	0.0392779	0.453015
	12436-84	3	SL005847	GST omega-1	P78417	9446	GSTO1	0.5	Y	3.34076	-0.100733	0.0927312	0.037813	0.304662
	12437-18	3	SL019726	ULK3	Q6PHR2	25989	ULK3	20		2.75967	0.00722962	0.368608	-0.000297113	0.952462
	12438-127	3	SL014754	3MG	P29372	4350	MPG	20		2.77364	0.0295006	0.445639	-0.000725792	0.974527
	12439-67	3	SL004395	ISGF3	Q00978	10379	IRF9	20		2.59462	0.0130027	0.170357	0.00168448	0.77323
	12442-4	3	SL019715	RHOD	O00212	29984	RHOD	20		2.38387	0.0929871	0.049417	0.000707531	0.98058
	12444-39	3	SL006967	NR5A2	O00482	2494	NR5A2	20		2.71532	-0.00836225	0.384846	0.00192628	0.744761
	12445-50	3	SL019727	ANR27	Q96NW4	84079	ANKRD27	20		2.90057	0.0216562	0.248293	-0.00987875	0.395755
	12446-49	3	SL005253	GST A1-1	P08263	2938	GSTA1	20	Y	3.56789	0.00452878	0.910211	0.0401257	0.110414
	12448-246	3	SL006476	NMT1	P30419	4836	NMT1	20		3.9675	-0.0182379	0.823217	0.0499548	0.325842
	12449-16	3	SL012991	PPIH	O43447	10465	PPIH	20	Y	3.26837	0.00717592	0.942336	0.0522458	0.397482
	12450-42	3	SL016459	PMVK	Q15126	10654	PMVK	20		2.98274	-0.020237	0.537732	0.0257234	0.208909
	12451-62	3	SL018858	BACH1	O14867	571	BACH1	20		3.10091	0.0155647	0.406535	-0.00523627	0.651699
	12452-32	3	SL019721	SV422	Q86Y97	84787	KMT5C	20		2.95934	-0.00476889	0.632349	-0.000246781	0.968191
	12453-161	3	SL019728	NXF1	Q9UBU9	10482	NXF1	20		2.72267	0.0209335	0.419267	0.00666868	0.678218
	12454-105	3	SL019732	NTM1A	Q9BV86	28989	NTMT1	20	Y	2.69953	0.0153089	0.283054	0.00476336	0.589882
	12455-48	3	SL019739	MYNN	Q9NPC7	55892	MYNN	20		2.78294	0.0151431	0.350797	-0.00313591	0.755252
	12456-5	3	SL019744	F263	Q16875	5209	PFKFB3	20		3.23084	0.0978359	0.143682	0.0354524	0.391768
	12457-10	3	SL019711	MTND	Q9BV57	55256	ADI1	20		2.84478	0.00976352	0.397185	-0.000345276	0.961385
	12458-79	3	SL016506	CHP1	Q99653	11261	CHP1	20		3.37199	-0.0356931	0.287923	0.0404413	0.0544273
	12459-13	3	SL007671	PKHA1	Q9HB21	59338	PLEKHA1	20		2.555	-0.0106712	0.60097	0.0214291	0.093367
	12460-18	3	SL008613	PSA7	O14818	5688	PSMA7	20	Y	4.20597	-0.0392122	0.681781	0.0579994	0.329983
	12461-14	3	SL013283	SIRT5	Q9NXA8	23408	SIRT5	20		2.77269	0.0109866	0.419523	0.0111319	0.190058
	12461-8	3	SL013283	SIRT5	Q9NXA8	23408	SIRT5	20		3.34913	0.0094391	0.537042	0.0125982	0.185188
	12462-20	3	SL019733	SETMR	Q53H47	6419	SETMAR	20		2.8385	0.0171485	0.398487	-0.0112032	0.374446
	12462-36	3	SL019733	SETMR	Q53H47	6419	SETMAR	20		2.9921	0.0107498	0.207526	-0.00459456	0.382929
	12463-7	3	SL019740	KLH13	Q9P2N7	90293	KLHL13	20		3.24793	0.0121038	0.623645	0.00205128	0.893448
	12466-7	3	SL008019	ROA1	P09651	3178	HNRNPA1	0.5	Y	3.38194	-0.00235442	0.978441	0.0394537	0.466667
	12469-19	3	SL011230	MARE1	Q15691	22919	MAPRE1	0.5	Y	3.90592	-0.0300714	0.756763	0.0617274	0.30739
	12471-47	3	SL007061	STAU1	O95793	6780	STAU1	20		3.18676	0.0132103	0.489565	0.000927568	0.937459
	12473-48	3	SL015285	KCTD5	Q9NXV2	54442	KCTD5	20		2.73504	-0.000843043	0.933606	-0.00440032	0.482664
	12475-48	3	SL019722	CLIC5	Q9NZA1	53405	CLIC5	20	Y	3.73162	0.0275637	0.315709	-0.00907747	0.593782
	12476-50	3	SL013278	TIGAR	Q9NQ88	57103	TIGAR	20		3.03541	-0.00638728	0.711639	-0.0110338	0.305384
	12477-42	3	SL019734	TSN	Q15631	7247	TSN	20	Y	3.33933	0.015409	0.85163	0.0191534	0.708081
	12478-15	3	SL008862	RL30	P62888	6156	RPL30	20	Y	3.75815	0.0570457	0.480367	0.0190537	0.703974
	12479-50	3	SL014768	KAP1	P31321	5575	PRKAR1B	20	Y	3.11001	-0.0361367	0.434451	0.0490277	0.0899584
	12480-9	3	SL019713	OTUD5	Q96G74	55593	OTUD5	20		3.13687	0.0123354	0.579588	-0.0097534	0.479762
	12482-5	3	SL007512	BPTF	Q12830	2186	BPTF	20		3.1781	0.00480508	0.478912	-0.00053234	0.899407
	12483-62	3	SL007576	RORB	Q92753	6096	RORB	20		2.67949	0.0166672	0.603486	0.0120311	0.546495
	12484-67	3	SL011194	PIPNB	P48739	23760	PITPNB	20	Y	3.19543	0.020962	0.062431	-0.00658029	0.342803
	12486-8	3	SL007708	GLRX2	Q9NS18	51022	GLRX2	20		2.95056	-0.0132362	0.231674	0.0110944	0.107795
	12488-9	3	SL015331	MCTS1	Q9ULC4	28985	MCTS1	20	Y	3.0978	0.0156206	0.595629	0.0227915	0.214614
	12490-92	3	SL019720	LTOR3	Q9UHA4	8649	LAMTOR3	20	Y	3.21461	0.0292457	0.294893	0.0206502	0.234297
	12491-23	3	SL008340	CLIC4	Q9Y696	25932	CLIC4	0.5	Y	3.09947	-0.0368332	0.564893	0.0751978	0.0609391
	12493-42	3	SL019735	OTUB2	Q96DC9	78990	OTUB2	20		2.84334	-0.00626273	0.67652	-0.00125127	0.892979
	12494-99	3	SL019741	GBRL2	P60520	11345	GABARAPL2	0.5	Y	3.57529	0.0201484	0.830975	0.0735858	0.211481
	12497-29	3	SL015180	SDOS	Q9BRJ7	84309	NUDT16L1	20		3.65278	-0.0137661	0.649756	0.0139167	0.460395
	12498-12	3	SL019719	TX1B3	O14907	30851	TAX1BP3	20		3.5974	-0.0197765	0.55442	0.039615	0.0590001
	12499-108	3	SL015171	SH3G2	Q99962	6456	SH3GL2	20		3.91295	-0.0129855	0.888485	0.0549416	0.340769
	12500-88	3	SL019730	SAE2	Q9UBT2	10054	UBA2	20		3.06099	-0.0328315	0.449615	-0.00394741	0.883035
	12501-10	3	SL008849	TBCA	O75347	6902	TBCA	0.5	Y	3.03399	0.0141166	0.668163	0.00215818	0.915808
	12503-5	3	SL007451	SPR1	Q15743	8111	GPR68	0.5		2.75136	-0.0188648	0.197914	0.00813083	0.370529
	12504-26	3	SL008078	LMOD1	P29536	25802	LMOD1	20		3.21496	0.00298788	0.767359	0.000220145	0.971963
	12507-16	3	SL019723	IP3KC	Q96DU7	80271	ITPKC	20		2.78569	0.00114421	0.891573	-0.00231187	0.657696
	12508-9	3	SL008756	CHMP3	Q9Y3E7	51652	CHMP3	20		3.65519	0.00785275	0.886859	0.0302809	0.378387
	12509-115	3	SL019736	COMD1	Q8N668	150684	COMMD1	20		2.95471	-0.0254688	0.62453	0.00645909	0.841548
	12510-3	3	SL019742	STAP1	Q9ULZ2	26228	STAP1	20		3.26698	0.0181626	0.0569716	-0.00488484	0.40349
	12511-83	3	SL019747	S41A2	Q96JW4	84102	SLC41A2	20		2.85947	0.0264894	0.0699172	-0.0139034	0.123073
	12513-8	3	SL008826	GLTP	Q9NZD2	51228	GLTP	20		3.01414	0.0129013	0.0603354	0.00293842	0.486962
	12514-16	3	SL004624	METTL1	Q9UBP6	4234	METTL1	20		2.9674	0.00580156	0.50067	-0.00772668	0.150624
	12515-45	3	SL019724	UCK2	Q9BZX2	7371	UCK2	20		2.93974	0.0151053	0.0839165	-0.0139639	0.0109172
	12516-13	3	SL019731	TEAD4	Q15561	7004	TEAD4	20		2.78067	0.0104715	0.456373	0.0192106	0.0297076
	12517-52	3	SL003787	TFAR19	O14737	9141	PDCD5	20	Y	4.41514	-0.0425831	0.557704	0.0427854	0.343388
	12518-289	3	SL011258	PB1	Q86U86	55193	PBRM1	20		3.06622	0.0150281	0.664288	0.0163632	0.447236
	12521-3	3	SL007230	CDN2C	P42773	1031	CDKN2C	20		2.73284	0.0166339	0.15738	-0.00351625	0.628657
	12522-6	3	SL011201	RD23B	P54727	5887	RAD23B	20	Y	3.76792	-0.0304633	0.589866	0.0423843	0.228882
	12524-18	3	SL019774	SAT2	Q96F10	112483	SAT2	20		2.97896	0.00172358	0.847703	-0.00807348	0.150053
	12527-50	3	SL013736	THA	P10827	7067	THRA	20		2.74176	0.00117243	0.920344	-0.00783146	0.283911
	12528-40	3	SL019761	WRIP1	Q96S55	56897	WRNIP1	20		2.75495	0.0121024	0.155688	-0.0127096	0.0175833
	12529-32	3	SL019753	FKBP6	O75344	8468	FKBP6	0.5		3.1175	-0.0209355	0.215705	-0.00117389	0.910625
	12530-14	3	SL005032	CKS-1	P61024	1163	CKS1B	20		3.43604	-0.000880033	0.968767	0.0153056	0.274938
	12531-5	3	SL019768	ERVV1	B6SEH8	147664	ERVV-1	20		2.82087	0.0225763	0.303734	0.00842719	0.53698
	12532-28	3	SL013788	UB2R1	P49427	997	CDC34	20		3.02914	0.0217246	0.436704	-0.00924898	0.593658
	12533-135	3	SL019781	CYH2	Q99418	9266	CYTH2	20	Y	2.81601	0.010971	0.0603153	-0.00257825	0.473415
	12534-10	3	SL019796	CACO2	Q13137	10241	CALCOCO2	20		3.23345	-0.00697083	0.683022	-0.0127126	0.232383
	12535-2	3	SL013748	XRCC1	P18887	7515	XRCC1	20		2.47443	-0.00180673	0.860586	-0.00917486	0.154159
	12536-46	3	SL019758	MTMR6	Q9Y217	9107	MTMR6	20		2.54661	-0.00238162	0.912145	0.00954402	0.477294
	12537-88	3	SL013811	PURA	Q00577	5813	PURA	20	Y	3.40494	0.0016819	0.981377	0.0328238	0.464017
	12538-19	3	SL019759	RGS7	P49802	6000	RGS7	20		2.65918	0.00817119	0.701733	-0.0286102	0.0335159
	12540-25	3	SL019775	RHOG	P84095	391	RHOG	0.5	Y	3.01282	0.00358865	0.800648	0.00308506	0.726265
	12543-76	3	SL019752	ZN560	Q96MR9	147741	ZNF560	20		2.6408	0.0952625	0.0704465	0.00314302	0.922725
	12546-1	3	SL014839	SMTN	P53814	6525	SMTN	20		2.86131	-0.050421	0.276243	0.0474878	0.100299
	12548-75	3	SL019776	RRAGC	Q9HB90	64121	RRAGC	20		2.3831	0.00870354	0.319527	-0.00212513	0.694687
	12549-33	3	SL014636	PTGD2	O60760	27306	HPGDS	20		3.44999	0.00476867	0.879968	-0.0102279	0.602397
	12551-3	3	SL007599	ITCH	Q96J02	83737	ITCH	20		3.02558	0.0899585	0.515241	0.0591898	0.490914
	12553-5	3	SL010954	VRK1	Q99986	7443	VRK1	20		2.77689	0.0356732	0.0795341	-0.00660168	0.598453
	12554-10	3	SL013725	RA51D	O75771	5892	RAD51D	20		2.82934	0.0263861	0.310363	0.0144263	0.370492
	12556-7	3	SL006252	UBE2C	O00762	11065	UBE2C	20		2.47897	0.00194106	0.963216	0.0284198	0.278656
	12557-18	3	SL019782	NOVA1	P51513	4857	NOVA1	20		2.53512	0.11399	0.0584631	0.00556155	0.88063
	12558-3	3	SL011269	UBS3B	Q8TF42	84959	UBASH3B	20		3.93307	-0.0625506	0.504494	0.0556733	0.339564
	12560-9	3	SL008415	NT5C	Q8TCD5	30833	NT5C	20	Y	3.3826	0.00796699	0.893621	0.0360859	0.330917
	12562-1	3	SL014979	PKN1	Q16512	5585	PKN1	0.5		2.90648	0.00583249	0.636771	0.00486059	0.526565
	12563-2	3	SL019770	TFIP8	O95379	25816	TNFAIP8	0.5		2.99649	0.00471362	0.912163	0.0240407	0.366191
	12564-9	3	SL019777	NIP7	Q9Y221	51388	NIP7	20		2.94945	-0.0355428	0.443736	0.0455005	0.116463
	12568-14	3	SL017529	KEAP1	Q14145	9817	KEAP1	20		2.06251	-0.0067512	0.762841	-0.00681997	0.623227
	12569-25	3	SL004993	TCP-1-epsilon	P48643	22948	CCT5	20	Y	4.3473	-0.0283812	0.762314	0.0442129	0.448784
	12571-14	3	SL019778	ARL3	P36405	403	ARL3	20		3.00363	-0.0110675	0.876856	0.0535852	0.229064
	12572-236	3	SL019783	EFS	O43281	10278	EFS	0.5		2.82768	-0.00470117	0.498269	-0.00425177	0.324927
	12573-80	3	SL019797	TRIM3	O75382	10612	TRIM3	20		2.73	-0.0133354	0.612757	0.0305923	0.0633486
	12574-36	3	SL000405	Endothelin 2	P20800	1907	EDN2	0.5		2.97024	-0.0659143	0.160669	0.0439697	0.132336
	12575-30	3	SL008027	C1TC	P11586	4522	MTHFD1	20	Y	3.98971	0.02234	0.823047	0.0620307	0.318783
	12576-21	3	SL002732	MAGE-3	P43357	4102	MAGEA3	20		2.83966	-0.0141284	0.226637	-0.0124286	0.0875665
	12577-100	3	SL002091	FLAP endonuclease-1	P39748	2237	FEN1	20		2.78066	0.0324047	0.0246486	-0.0126089	0.154703
	12578-13	3	SL006497	ARF3	P61204	377	ARF3	20	Y	3.04638	0.0346706	0.296665	0.0261225	0.206157
	12580-7	3	SL012949	PSB5	P28074	5693	PSMB5	20	Y	2.92054	0.00779782	0.773616	-0.00983867	0.559472
	12581-39	3	SL014587	IMPA2	O14732	3613	IMPA2	20		2.53986	0.00977738	0.755915	0.00809446	0.678772
	12583-77	3	SL019755	ARAF	P10398	369	ARAF	20	Y	2.82993	0.025979	0.519529	0.00550754	0.825815
	12585-39	3	SL009589	ERCC1	P07992	2067	ERCC1	20		2.2521	0.0137696	0.368116	0.00249733	0.792336
	12587-65	3	SL019779	ARL2	P36404	402	ARL2	20		2.59572	-0.0169732	0.730418	-0.00953526	0.755343
	12591-27	3	SL002050	Oligophrenin-1	O60890	4983	OPHN1	20		2.95646	-0.079679	0.298582	0.0305148	0.520801
	12593-33	3	SL019751	PDRG1	Q9NUG6	81572	PDRG1	20		3.18544	-0.020605	0.610286	0.0155297	0.536468
	12594-5	3	SL019772	GRAN	P28676	25801	GCA	20		2.46479	0.0270932	0.4933	0.0153971	0.530631
	12595-11	3	SL010848	TMOD1	P28289	7111	TMOD1	20	Y	3.65515	-0.0181481	0.885251	0.0574449	0.462631
	12597-68	3	SL019171	Autophagy protein 5	Q9H1Y0	9474	ATG5	20		2.91908	-0.039237	0.262865	0.0233118	0.284036
	12599-10	3	SL010979	URP2	Q86UX7	83706	FERMT3	20	Y	4.00178	-0.0253867	0.610521	0.0510255	0.101783
	12603-87	3	SL019780	PABP4	Q13310	8761	PABPC4	20	Y	3.80333	-0.00334565	0.944469	0.0358306	0.231708
	12604-16	3	SL019785	SCMH1	Q96GD3	22955	SCMH1	20		3.30571	-0.137635	0.123213	-0.0281405	0.609178
	12605-1	3	SL005742	Exosome component 3	Q9NQT5	51010	EXOSC3	20		2.90575	0.0306132	0.366906	-0.00748457	0.72199
	12612-37	3	SL008624	PSB1	P20618	5689	PSMB1	20	Y	3.29773	-0.00330188	0.884435	0.00577013	0.681668
	12616-45	3	SL019803	NRBP	Q9UHY1	29959	NRBP1	20	Y	2.82638	0.002863	0.89103	-0.013738	0.289724
	12617-2	3	SL008369	STK24	Q9Y6E0	8428	STK24	20	Y	4.15953	-0.0319882	0.698929	0.0362075	0.481396
	12618-50	3	SL008344	Aldo-keto reductase 1C1	Q04828	1645	AKR1C1	20	Y	2.3769	0.0127444	0.163547	-0.0150344	0.00900011
	12619-14	3	SL004719	Protein phophatase 2Ca	P35813	5494	PPM1A	20	Y	3.50883	-5.86139e-05	0.998889	0.0453285	0.0790576
	12620-3	3	SL011301	Septin-11	Q9NVA2	55752	SEPTIN11	20	Y	3.24803	-0.00400997	0.923168	0.0215889	0.403912
	12621-55	3	SL008081	PP2AAA	P30153	5518	PPP2R1A	20	Y	3.56075	0.00363473	0.967415	0.0432895	0.434297
	12622-96	3	SL019786	ASH1L	Q9NR48	55870	ASH1L	20		2.2691	0.00943983	0.353646	-0.00959546	0.130474
	12623-84	3	SL019793	JARD2	Q92833	3720	JARID2	20		2.61345	0.0155395	0.384412	-0.0148695	0.179548
	12625-138	3	SL019811	KLHL7	Q8IXQ5	55975	KLHL7	20		2.70911	0.0160397	0.348671	0.00695806	0.511863
	12626-6	3	SL019816	SENP7	Q9BQF6	57337	SENP7	20		2.31946	0.00257911	0.73649	-0.00942151	0.0507432
	12627-97	3	SL019821	ATG7	O95352	10533	ATG7	20	Y	2.92984	0.00530012	0.915705	-0.0286916	0.357223
	12628-31	3	SL019826	LANC2	Q9NS86	55915	LANCL2	20	Y	4.27836	-0.0252302	0.815551	0.0564455	0.401696
	12630-8	3	SL019787	ARFP2	P53365	23647	ARFIP2	20		3.06706	-0.00744695	0.739781	0.00921226	0.508788
	12632-14	3	SL019805	ARY1	P18440	9	NAT1	0.5		3.01414	-0.00111828	0.925511	-0.00512167	0.490591
	12633-3	3	SL019812	PTN9	P43378	5780	PTPN9	20	Y	2.49558	0.0515824	0.109063	0.0194971	0.327032
	12634-79	3	SL025804	BCAR3:Ras-GEF	O75815	8412	BCAR3	20		2.87004	0.0467376	0.263778	0.0221538	0.393144
	12635-9	3	SL019822	TRDMT	O14717	1787	TRDMT1	20		2.49236	0.00728318	0.206233	-0.00565567	0.114825
	12636-113	3	SL019827	SMYD2	Q9NRG4	56950	SMYD2	20		2.27468	0.0196931	0.200515	-0.0012902	0.892108
	12637-7	3	SL019832	CACP	P43155	1384	CRAT	20	Y	2.63735	-0.0814514	0.272719	0.0844479	0.0688438
	12641-3	3	SL019813	I5P2	P32019	3633	INPP5B	20		3.4209	-0.0489767	0.651576	0.0510981	0.448661
	12643-4	3	SL011195	ARRB1	P49407	408	ARRB1	0.5	Y	3.41451	-0.0247063	0.7947	0.0663169	0.262487
	12644-63	3	SL019828	PURA2	P30520	159	ADSS2	20		2.50058	-0.00740846	0.740049	0.0121243	0.383027
	12646-2	3	SL013233	RPE	Q96AT9	6120	RPE	20	Y	3.06258	0.0205	0.858157	0.0483971	0.497483
	12647-52	3	SL016514	SETD2	Q9BYW2	29072	SETD2	20		2.28834	-0.0090794	0.664419	-0.00752677	0.56284
	12649-80	3	SL004917	Malate dehydrogenase 2	P40926	4191	MDH2	20	Y	4.43392	-0.042261	0.491582	0.0502165	0.189903
	12650-43	3	SL008873	GNAI3	P08754	2773	GNAI3	20	Y	2.92951	-0.0172929	0.455435	-0.0116337	0.418414
	12651-21	3	SL019823	PDK2	Q15119	5164	PDK2	20		2.63521	0.00734821	0.50835	-0.00273107	0.692097
	12652-37	3	SL019829	SAHH2	O43865	10768	AHCYL1	20		3.12263	-0.0259127	0.705568	0.00783915	0.85398
	12653-13	3	SL010497	CSNK1G2	P78368	1455	CSNK1G2	20	Y	2.55239	0.00352124	0.877865	0.0275201	0.0557964
	12655-30	3	SL010994	SNAB	Q9H115	63908	NAPB	20	Y	3.06372	0.0028639	0.749224	0.00312809	0.573351
	12656-1	3	SL019807	KLC1	Q07866	3831	KLC1	20	Y	2.98483	-0.0226836	0.773189	0.0350292	0.47425
	12657-2	3	SL010919	FCL	Q13630	7264	GFUS	20	Y	3.00959	0.0511538	0.323871	-0.00373969	0.907261
	12658-72	3	SL019818	PANK3	Q9H999	79646	PANK3	0.5		2.81718	0.0205442	0.516564	0.00799239	0.684523
	12659-13	3	SL008839	GTPB9	Q9NTK5	29789	OLA1	0.5	Y	3.59974	-0.00878483	0.937459	0.064511	0.354791
	12661-44	3	SL019788	GBRL1	Q9H0R8	23710	GABARAPL1	0.5	Y	3.16662	0.00621295	0.933306	0.0462762	0.31569
	12662-82	3	SL004998	ECH1	Q13011	1891	ECH1	20	Y	2.63924	-0.0429243	0.302938	0.0464167	0.0752677
	12663-16	3	SL011234	THTR	Q16762	7263	TST	20		2.15831	-0.0502086	0.379819	0.0512362	0.150172
	12663-1	3	SL011234	THTR	Q16762	7263	TST	20		2.86056	-0.00884284	0.776055	0.012522	0.517025
	12664-19	3	SL014918	PTN13	Q12923	5783	PTPN13	20		2.4501	0.0263378	0.469417	-0.024914	0.271627
	12665-16	3	SL014917	ILF2	Q12905	3608	ILF2	20	Y	2.68059	-0.0088092	0.387807	-0.0191409	0.00332454
	12667-2	3	SL009095	GUAD	Q9Y2T3	9615	GDA	0.5		3.01881	-0.0416502	0.00598115	0.00922147	0.317866
	12668-7	3	SL019834	VPS4B	O75351	9525	VPS4B	20	Y	3.39074	0.0169347	0.42587	0.0111695	0.39789
	12669-30	3	SL019789	HECW1	Q76N89	23072	HECW1	20		2.49789	0.0100028	0.295428	0.00259419	0.66122
	12670-15	3	SL019800	RAD1	O60671	5810	RAD1	20		2.53183	0.00974449	0.774701	3.37035e-05	0.998728
	12671-35	3	SL019808	ST1B1	O43704	27284	SULT1B1	20		2.96556	0.0380661	0.0948546	-0.030867	0.0303326
	12675-14	3	SL010893	SYDC	P14868	1615	DARS1	20	Y	4.48409	-0.0220436	0.80368	0.050948	0.356098
	12676-1	3	SL019835	PACN1	Q9BY11	29993	PACSIN1	20		3.11822	-0.0275114	0.391434	0.0194031	0.330662
	12677-164	3	SL006530	FLII	Q13045	2314	FLII	20		2.97144	-0.0475652	0.247976	0.0453395	0.0778346
	12678-66	3	SL013011	SNRPA	P09012	6626	SNRPA	20		2.59545	0.0119992	0.781861	-0.000844138	0.974979
	12681-63	3	SL019819	UBP21	Q9UK80	27005	USP21	20		3.34173	0.0218908	0.563444	0.0117528	0.617621
	12682-5	3	SL019824	KAT3	Q6YP21	56267	KYAT3	20		2.71712	0.00265947	0.932168	0.01357	0.485066
	12683-156	3	SL019830	DPYL5	Q9BPU6	56896	DPYSL5	20		2.56165	0.0232285	0.109856	-0.0122757	0.171419
	12684-5	3	SL019836	ADSV	Q9Y6U3	85477	SCIN	20		3.52014	-0.000366671	0.980517	-0.00157505	0.865292
	12685-57	3	SL019790	HOME2	Q9NSB8	9455	HOMER2	20		2.44838	-0.0603082	0.110071	0.0339386	0.147176
	12686-15	3	SL008788	THTM	P25325	4357	MPST	20	Y	3.00159	0.00188835	0.961229	0.0334015	0.168844
	12687-2	3	SL008215	DECR	Q16698	1666	DECR1	20	Y	3.48752	-0.0644729	0.415189	0.0639593	0.194511
	12688-115	3	SL019814	KS6A6	Q9UK32	27330	RPS6KA6	20	Y	3.2069	0.0189291	0.803053	0.0375903	0.426005
	12689-56	3	SL011157	ARC1B	O15143	10095	ARPC1B	20	Y	3.90116	-0.0453758	0.524254	0.0525494	0.236513
	12690-33	3	SL019825	2024-09-10	Q9P0V9	151011	SEPTIN10	20	Y	3.37184	0.00759892	0.653249	-0.00516506	0.623082
	12691-44	3	SL015512	GLYM	P34897	6472	SHMT2	20	Y	3.69606	-0.0871206	0.292836	0.0917656	0.0762456
	12692-56	3	SL019837	DOT1L	Q8TEK3	84444	DOT1L	20		2.35245	0.0189861	0.588485	0.0205793	0.344777
	12693-2	3	SL008627	SH3L1	O75368	6451	SH3BGRL	20	Y	2.96167	-0.0245807	0.701345	0.0333318	0.403246
	12694-28	3	SL019801	DIM1	Q9UNQ2	27292	DIMT1	20		2.32038	-0.0279135	0.531806	0.00146321	0.957884
	12695-62	3	SL019809	KLH12	Q53G59	59349	KLHL12	20		2.41228	-0.00429295	0.679045	-0.00795218	0.219128
	12696-166	3	SL019815	ANM3	O60678	10196	PRMT3	20		2.5915	-0.000427435	0.994989	-0.0265704	0.529839
	12697-30	3	SL010809	PI42A	P48426	5305	PIP4K2A	20	Y	3.85956	-0.0372741	0.726749	0.060227	0.364325
	12698-72	3	SL006395	IMA4	O00629	3840	KPNA4	20	Y	2.96391	0.00636452	0.812633	0.0131593	0.430875
	12699-28	3	SL005763	TCP-1-theta	P50990	10694	CCT8	20	Y	4.2745	-0.0281292	0.766288	0.04897	0.405646
	12700-9	3	SL007279	ACLY	P53396	47	ACLY	20	Y	2.94929	-0.00191666	0.866164	0.00267258	0.705232
	12701-1	3	SL019791	EIF1B	O60739	10289	EIF1B	20		3.69265	-0.0129285	0.876402	0.0323783	0.531065
	12702-13	3	SL019802	PELI2	Q9HAT8	57161	PELI2	20		2.7427	0.0132317	0.438519	0.00712932	0.499532
	12703-6	3	SL019810	NEK7	Q8TDX7	140609	NEK7	20		3.89906	-0.027738	0.753341	0.0444837	0.417958
	12704-26	3	SL009388	SH2D3	Q8N5H7	10044	SH2D3C	0.5		2.71161	0.00317336	0.674153	0.00247161	0.597623
	12705-9	3	SL019820	HERC1	Q15751	8925	HERC1	20		2.43483	0.00439329	0.713783	-0.00903165	0.22668
	12706-2	3	SL007478	MRCKA	Q5VT25	8476	CDC42BPA	20		3.10257	0.00341246	0.914405	0.0156578	0.428042
	12707-26	3	SL008196	DPYL3	Q14195	1809	DPYSL3	0.5	Y	2.9403	0.00293322	0.918274	0.0220088	0.217199
	12708-91	3	SL019851	LMBL2	Q969R5	83746	L3MBTL2	20		3.25766	0.0389049	0.592895	0.014361	0.750525
	12709-63	3	SL008266	H1X	Q92522	8971	H1-10	20		3.28463	-0.062114	0.295696	0.029197	0.428144
	12711-19	3	SL007244	CXA8	P48165	2703	GJA8	20		2.68536	-0.05947	0.177179	-0.0131441	0.629121
	12712-9	3	SL019881	HM20A	Q9NP66	10363	HMG20A	20		2.66955	0.00390746	0.840063	0.0043144	0.719908
	12713-365	3	SL014816	RGS19	P49795	10287	RGS19	20		3.30684	0.0151975	0.0748919	0.00228139	0.663716
	12714-38	3	SL019896	AP1G2	O75843	8906	AP1G2	20		3.19205	-0.0292264	0.675363	0.0555036	0.202333
	12715-30	3	SL019904	DCP1B	Q8IZD4	196513	DCP1B	20		2.50606	-0.0162385	0.431455	0.000931857	0.941966
	12716-3	3	SL015364	ZN175	Q9Y473	7728	ZNF175	20		3.25243	0.0130031	0.118548	0.00216476	0.673743
	12717-65	3	SL019861	TOX3	O15405	27324	TOX3	20		3.0311	0.0203977	0.58308	0.00895836	0.697824
	12718-43	3	SL010814	PIN4	Q9Y237	5303	PIN4	20		3.91574	-2.58048e-05	0.999761	0.055352	0.299969
	12720-71	3	SL019882	UBQL4	Q9NRR5	56893	UBQLN4	20	Y	3.51381	-0.0101867	0.888319	0.0478225	0.290078
	12721-4	3	SL019891	TAXB1	Q86VP1	8887	TAX1BP1	20		2.93167	0.0156305	0.265451	-0.0107185	0.219181
	12724-81	3	SL005468	CIRBP	Q14011	1153	CIRBP	20		3.85542	-0.0107569	0.868339	0.0563751	0.164288
	12726-3	3	SL019868	RFXAP	O00287	5994	RFXAP	20		2.90455	0.0187964	0.219795	0.00689106	0.467396
	12727-7	3	SL019877	FPRP	Q9P2B2	5738	PTGFRN	20		3.77007	-0.00932431	0.751801	0.0158585	0.387499
	12729-12	3	SL019892	PSMG3	Q9BT73	84262	PSMG3	20	Y	3.1711	0.0139306	0.859012	0.0347896	0.47572
	12730-3	3	SL006986	KNTC2	O14777	10403	NDC80	0.5		3.36609	0.00709905	0.438048	0.00780659	0.173078
	12731-12	3	SL019906	PKHA7	Q6IQ23	144100	PLEKHA7	20		2.23795	-0.00971301	0.716882	0.0189506	0.256357
	12732-13	3	SL019852	MPP7	Q5T2T1	143098	MPP7	20	Y	3.54698	-0.000650891	0.95161	0.00157435	0.813004
	12734-112	3	SL019869	KIF22	Q14807	3835	KIF22	20		2.40405	-0.00335853	0.821952	-0.0139578	0.134731
	12735-39	3	SL007039	CSDE1	O75534	7812	CSDE1	20		2.71707	0.0253824	0.386153	-0.00726756	0.689118
	12737-12	3	SL015520	PLSI	Q14651	5357	PLS1	20	Y	3.13791	0.0223196	0.553464	0.00823324	0.724835
	12738-43	3	SL019897	NISCH	Q9Y2I1	11188	NISCH	20		3.29111	0.00736434	0.650774	0.000619321	0.951109
	12740-55	3	SL019853	FEV	Q99581	54738	FEV	20		2.58459	-0.00961082	0.583839	0.0210236	0.0561384
	12742-160	3	SL019870	TMM8B	A6NDV4	51754	TMEM8B	20		3.32809	0.070249	0.208979	-0.0430897	0.214245
	12743-18	3	SL015328	BAG5	Q9UL15	9529	BAG5	20	Y	2.65264	0.00832573	0.245693	0.00534295	0.230597
	12746-4	3	SL019898	CYH4	Q9UIA0	27128	CYTH4	0.5	Y	2.81515	-0.000939946	0.964089	0.00452697	0.721068
	12747-89	3	SL010231	RBM3	P98179	5935	RBM3	20	Y	4.21928	-0.000192533	0.996975	0.0450649	0.15524
	12748-6	3	SL019854	BRDT	Q58F21	676	BRDT	20		2.81787	-0.00435899	0.748585	0.0113409	0.181684
	12750-9	3	SL004122	LFA-1 beta-2	P05107	3689	ITGB2	20		2.99792	0.00487839	0.644965	0.00592967	0.368899
	12751-26	3	SL015327	ZHX1	Q9UKY1	11244	ZHX1	20		2.58024	-0.00160511	0.826661	-0.00475154	0.298209
	12753-6	3	SL025795	APBB2:PID 1	Q92870	323	APBB2	20		2.96925	0.0535731	0.112524	-0.0143508	0.491203
	12754-14	3	SL019899	CSDC2	Q9Y534	27254	CSDC2	20		3.08787	-0.00726581	0.68025	0.00769847	0.482564
	12756-3	3	SL019855	BACH2	Q9BYV9	60468	BACH2	20		3.33128	-0.0668514	0.148352	-0.0188456	0.509243
	12758-47	3	SL019871	GRID2	O43424	2895	GRID2	20		3.34612	-0.0121194	0.768758	0.0256065	0.318671
	12759-47	3	SL004792	DRBP76	Q12906	3609	ILF3	20	Y	2.82596	0.0245413	0.558258	0.0109168	0.674689
	12760-34	3	SL019886	ZN774	Q6NX45	342132	ZNF774	20		2.72691	0.00261759	0.567717	0.00471636	0.099634
	12761-12	3	SL025796	APBB2:PID 2	Q92870	323	APBB2	20		3.0519	-0.0204018	0.219576	-0.00741563	0.471262
	12763-69	3	SL019908	ZN334	Q9HCZ1	55713	ZNF334	20		3.08704	0.0116702	0.414306	-0.0061318	0.489648
	12764-3	3	SL019856	ELMO1	Q92556	9844	ELMO1	20		2.5265	0.00242116	0.914975	0.0153626	0.277053
	12766-33	3	SL019872	GP142	Q7Z601	350383	GPR142	20		2.49514	-0.0522794	0.383785	-0.025818	0.488378
	12768-3	3	SL019887	PPR3B	Q86XI6	79660	PPP1R3B	0.5		2.90565	0.0764942	0.102141	0.0283996	0.326218
	12771-19	3	SL011309	ZN180	Q9UJW8	7733	ZNF180	20		2.46417	0.0100435	0.375823	0.0057668	0.412034
	12772-8	3	SL019857	NUP98	P52948	4928	NUP98	20		2.46591	0.0121916	0.268483	0.00384086	0.572796
	12774-12	3	SL019873	HCN1	O60741	348980	HCN1	20		2.62456	0.00282227	0.860152	-0.0118954	0.233892
	12775-6	3	SL006995	HMGB3	O15347	3149	HMGB3	20		3.2343	0.0488619	0.0886467	-0.00557247	0.752503
	12777-11	3	SL013086	SF01	Q15637	7536	SF1	20		2.77422	0.00319678	0.812565	-0.0120381	0.152019
	12779-30	3	SL019909	PRDM4	Q9UKN5	11108	PRDM4	20		3.42597	-0.00505976	0.798592	0.0202561	0.102684
	12781-2	3	SL014970	TRBP2	Q15633	6895	TARBP2	20		2.71405	0.00665741	0.83493	0.0137777	0.488066
	12783-29	3	SL008807	HNRPM	P52272	4670	HNRNPM	20	Y	3.42072	0.0016102	0.969586	0.0064927	0.804578
	12784-10	3	SL025797	APBB3:PID 1	O95704	10307	APBB3	20		2.99075	-0.0200547	0.424304	-0.00114722	0.941245
	12785-49	3	SL009382	KAISO	Q86T24	10009	ZBTB33	20		2.39109	-0.0189951	0.06029	-0.00371134	0.542834
	12786-61	3	SL015257	GDE5	Q9NPB8	56261	GPCPD1	20		2.85151	0.0236811	0.554763	0.010551	0.671656
	12787-47	3	SL014834	ZN134	P52741	7693	ZNF134	20		2.48447	0.0111216	0.307246	-0.00287566	0.670093
	12788-6	3	SL019859	SGF29	Q96ES7	112869	SGF29	20		2.46511	-0.0289141	0.764435	0.0421086	0.483165
	12790-10	3	SL019874	CCD51	Q96ER9	79714	CCDC51	20		2.74641	0.00150458	0.78314	0.00588903	0.0844634
	12793-4	3	SL019894	PIWL1	Q96J94	9271	PIWIL1	20		2.59579	0.0404311	0.571282	0.0354709	0.42444
	12794-6	3	SL019902	NALP4	Q96MN2	147945	NLRP4	20		2.88246	-0.053156	0.316013	-0.0203343	0.536223
	12795-2	3	SL019910	ZN566	Q969W8	84924	ZNF566	20		2.84147	0.0014218	0.744473	-0.0035589	0.19105
	12796-44	3	SL019860	NUDT3	O95989	11165	NUDT3	20		2.51563	-0.0159528	0.674431	0.035899	0.130447
	12798-46	3	SL019875	S4A8	Q2Y0W8	9498	SLC4A8	20		2.35059	-0.00389129	0.644228	-0.00578705	0.27053
	12799-65	3	SL019880	DJC27	Q9NZQ0	51277	DNAJC27	20		2.82029	0.0390942	0.434992	-0.0556427	0.0758729
	12800-5	3	SL019890	TPPP2	P59282	122664	TPPP2	20		3.53208	-0.00772198	0.801317	0.0238484	0.212954
	12801-33	3	SL019895	IRF2	P14316	3660	IRF2	20		2.44843	0.031118	0.329181	-0.00387954	0.844334
	12803-9	3	SL019911	ZN329	Q86UD4	79673	ZNF329	20		2.53596	-0.00983224	0.0936931	0.0065481	0.070903
	12804-5	3	SL019919	GMEB2	Q9UKD1	26205	GMEB2	20		2.53147	-0.00204419	0.922289	0.012709	0.330218
	12807-89	3	SL019940	RHG30	Q7Z6I6	257106	ARHGAP30	0.5		2.97847	-0.0146329	0.359715	-0.00039383	0.968231
	12808-103	3	SL013301	CHSP1	Q9Y2V2	23589	CARHSP1	20	Y	3.25221	0.0131507	0.839219	0.0236221	0.55782
	12811-55	3	SL019912	ZN415	Q09FC8	55786	ZNF415	20		2.51573	0.0161799	0.131611	-0.00416522	0.529934
	12812-25	3	SL009425	ACYP2	P14621	98	ACYP2	20		3.84074	-0.0234449	0.549974	0.0298567	0.221713
	12813-18	3	SL006654	EHBP1	Q8NDI1	23301	EHBP1	20	Y	2.92497	0.00771175	0.589901	0.013625	0.127599
	12814-17	3	SL019933	RBM40	Q96LT9	55599	RNPC3	20		2.60548	-0.00885723	0.311464	-0.00235486	0.66413
	12815-9	3	SL008104	SYIC	P41252	3376	IARS1	20		2.41006	0.0123377	0.56779	-0.0322287	0.0179912
	12817-1	3	SL019954	GEM	P55040	2669	GEM	0.5		3.04558	-0.0138922	0.235883	-0.007685	0.290978
	12818-159	3	SL019965	UT2	Q15849	8170	SLC14A2	20		2.98258	-0.00283351	0.844911	0.00907183	0.314794
	12820-1	3	SL019920	GRAP	Q13588	10750	GRAP	20		3.08664	-0.005565	0.750614	0.00624106	0.566359
	12821-6	3	SL019926	NAL10	Q86W26	338322	NLRP10	20		3.24647	0.0470754	0.490408	0.0541445	0.203942
	12822-34	3	SL025793	APBB1:PID 1	O00213	322	APBB1	20		3.19552	0.0211414	0.534532	0.00698625	0.740856
	12825-18	3	SL019955	DP13A	Q9UKG1	26060	APPL1	20		2.58932	-0.0159381	0.590953	0.00514709	0.77982
	12826-5	3	SL019966	SC5A5	Q92911	6528	SLC5A5	20		2.97916	-0.0974811	0.0261729	-0.0064654	0.809277
	12827-37	3	SL014817	RGS3	P49796	5998	RGS3	20		2.60898	-0.0148532	0.2918	-0.0186879	0.0345296
	12830-4	3	SL019934	SAP18	O00422	10284	SAP18	20		2.94314	-0.0126548	0.636997	0.0197617	0.237179
	12831-21	3	SL015132	TESC	Q96BS2	54997	TESC	20		3.45012	0.00824834	0.8699	0.0132857	0.670698
	12832-10	3	SL019949	ASH2L	Q9UBL3	9070	ASH2L	20		3.0559	0.0122116	0.632423	0.0075638	0.633359
	12834-3	3	SL019967	KCNF1	Q9H3M0	3754	KCNF1	20		3.03173	0.0196337	0.1906	0.00156027	0.866387
	12835-101	3	SL019914	PYDC1	Q8WXC3	260434	PYDC1	20		2.45174	0.000606376	0.958369	-0.0118465	0.10337
	12838-28	3	SL019935	DUS15	Q9H1R2	128853	DUSP15	20		2.31625	0.0283138	0.15065	-0.0226762	0.0646366
	12842-43	3	SL019968	STX10	O60499	8677	STX10	20	Y	3.54616	0.0130188	0.457134	0.0179961	0.100062
	12843-6	3	SL019915	ZN410	Q86VK4	57862	ZNF410	20		2.60224	0.0474954	0.115005	0.0158419	0.395
	12844-10	3	SL006067	BAG4	O95429	9530	BAG4	20		2.79885	-0.0141544	0.449347	0.0131439	0.257841
	12845-18	3	SL011225	SNX17	Q15036	9784	SNX17	20		3.4833	0.0204964	0.528127	0.00950455	0.637465
	12846-3	3	SL019936	FBXL5	Q9UKA1	26234	FBXL5	20		2.44971	0.0133226	0.486193	0.00940593	0.428831
	12847-27	3	SL019942	MCE1	O60942	8732	RNGTT	20		2.95914	-0.0077902	0.380499	0.00385398	0.481915
	12848-9	3	SL019951	ARHG2	Q92974	9181	ARHGEF2	20		2.82904	0.0411204	0.173631	-0.0155653	0.405488
	12849-25	3	SL019958	GSKIP	Q9P0R6	51527	GSKIP	20		2.70006	0.00859903	0.598921	-0.00358702	0.723521
	12851-5	3	SL019921	DPOLM	Q9NP87	27434	POLM	20		2.91227	-0.0152217	0.634884	-0.00655793	0.74176
	12853-112	3	SL019937	TMOD2	Q9NZR1	29767	TMOD2	20		2.51585	-0.034083	0.520475	0.0571244	0.0852844
	12854-3	3	SL019943	TEAD3	Q99594	7005	TEAD3	20		2.72575	0.038514	0.195499	0.0041907	0.819796
	12855-16	3	SL011299	CT032	Q9NQ75	57091	CASS4	20		2.99632	-0.00774264	0.667787	0.0255769	0.024486
	12856-14	3	SL019959	TM237	Q96Q45	65062	TMEM237	20	Y	2.81452	0.00653054	0.480968	0.00267315	0.642132
	12859-33	3	SL007038	PECI	O75521	10455	ECI2	20		3.00364	-0.0172021	0.692151	0.050957	0.0611325
	12860-7	3	SL006617	cAMP-regulated phosphoprotein 21	Q9UBL0	10777	ARPP21	20		2.6869	-0.0012442	0.896755	-0.00588162	0.324819
	12861-13	3	SL006759	TMOD3	Q9NYL9	29766	TMOD3	20	Y	4.3437	-0.0147363	0.80758	0.0408571	0.278569
	12862-14	3	SL014945	CASL	Q14511	4739	NEDD9	20		2.89692	-0.00369472	0.637063	0.0078071	0.110307
	12864-9	3	SL019960	NIPA4	Q0D2K0	348938	NIPAL4	20		2.92822	0.0157566	0.0765067	-0.0033615	0.539101
	12867-40	3	SL019922	DYLT3	P51808	6990	DYNLT3	20		3.10779	0.0140548	0.265862	0.0139584	0.0772052
	12869-68	3	SL019938	DDX6	P26196	1656	DDX6	20		4.15839	-0.0177616	0.809971	0.0381264	0.406845
	12871-10	3	SL013078	TWF1	Q12792	5756	TWF1	20		3.22574	-0.0288832	0.475317	0.0173176	0.490793
	12872-35	3	SL019961	CNGA2	Q16280	1260	CNGA2	20		2.51443	0.0426735	0.27004	0.0358702	0.136764
	12873-11	3	SL007131	LEUK	P16150	6693	SPN	20		2.92573	-0.0608923	0.454523	-0.0252566	0.617234
	12875-28	3	SL019923	UBTD2	Q8WUN7	92181	UBTD2	20		2.93351	0.00849907	0.292227	-0.000689959	0.889892
	12876-39	3	SL007787	SPEF1	Q9Y4P9	25876	SPEF1	20		2.32331	0.00392081	0.645061	-0.00150107	0.776442
	12878-60	3	SL019944	OSB11	Q9BXB4	114885	OSBPL11	20		3.0902	-0.00253941	0.921886	0.00280142	0.861433
	12879-5	3	SL003759	p107	P28749	5933	RBL1	20		2.57725	-0.00284128	0.693361	-0.0038598	0.386427
	12880-1	3	SL019962	SV2A	Q7L0J3	9900	SV2A	20		2.86829	-0.00664733	0.291462	0.00867869	0.0279309
	12881-17	3	SL019970	RDH16	O75452	8608	RDH16	20		3.34858	-0.000390179	0.980122	0.00735281	0.450547
	12882-7	3	SL019918	PAR11	Q9NR21	57097	PARP11	20		3.19063	-0.0176588	0.545228	0.010044	0.579633
	12885-42	3	SL007432	NR1D2	Q14995	9975	NR1D2	20		2.53519	0.027623	0.17339	-0.0146607	0.244125
	12888-18	3	SL012382	SAP30	O75446	8819	SAP30	20		2.48657	0.00937596	0.753278	0.0117424	0.526685
	12891-1	3	SL019924	MILK2	Q8IY33	79778	MICALL2	20	Y	3.27096	0.00187883	0.827389	-0.0160492	0.00346118
	12892-10	3	SL019931	SYTL1	Q8IYJ3	84958	SYTL1	20		2.62169	0.0385975	0.662217	0.0607755	0.26965
	12893-159	3	SL025892	IP16:HIN 2	Q16666	3428	IFI16	20		3.52655	0.00240211	0.967629	-0.000157507	0.996582
	12894-3	3	SL019946	PAXI1	Q6ZW49	22976	PAXIP1	20		3.2489	0.0324937	0.433384	0.0123826	0.630254
	12895-28	3	SL019952	DGKB	Q9Y6T7	1607	DGKB	20		3.30083	0.00122965	0.955223	-0.00750827	0.581344
	12904-180	3	SL004440	cubilin	O60494	8029	CUBN	20		1.92898	0.017772	0.137987	-0.000604168	0.934893
	12916-3	3	SL019344	MTCP1	P56278	4515	MTCP1	20		2.5541	-0.00367575	0.850444	0.0127509	0.294148
	12923-51	3	SL005401	Keratin 17	Q04695	3872	KRT17	20	Y	3.03764	0.0315983	0.167004	-0.00919677	0.515535
	12925-105	3	SL018508	AXIN2	Q9Y2T1	8313	AXIN2	20		2.23851	0.0389926	0.262552	-0.0307156	0.156357
	12931-16	3	SL007088	MCR	P08235	4306	NR3C2	20	Y	2.8555	0.0282528	0.661991	-0.0396468	0.324738
	12933-17	3	SL019362	ENOX1	Q8TC92	55068	ENOX1	20		2.31167	0.00908334	0.670506	-0.0101201	0.443582
	12934-1	3	SL015312	HERC5	Q9UII4	51191	HERC5	0.5		2.85309	0.00903193	0.485501	0.0147902	0.0685785
	12936-38	3	SL019347	RLBP1	P12271	6017	RLBP1	20		2.91311	-0.00315947	0.748008	-0.0149827	0.0159003
	12939-1	3	SL019437	RPAC1	O15160	9533	POLR1C	20		2.72036	0.012709	0.463751	-0.00474714	0.659245
	12940-35	3	SL010891	AL3B1	P43353	221	ALDH3B1	20	Y	2.71858	0.00704614	0.78516	0.0126357	0.431953
	12945-33	3	SL013869	RAB18	Q9NP72	22931	RAB18	20	Y	3.40785	-0.0064221	0.852109	0.0233246	0.275688
	12954-71	3	SL005257	PPARa	Q07869	5465	PPARA	20		2.91714	-0.0156446	0.631395	0.0102939	0.611322
	12956-40	3	SL019438	KBP	Q96EK5	26128	KIFBP	20		3.06745	-0.0702094	0.412637	0.0575467	0.280383
	12957-62	3	SL008041	UCR6	P14927	7381	UQCRB	20		2.35446	0.0440705	0.0941332	-0.027893	0.0882181
	12960-9	3	SL007208	HXK4	P35557	2645	GCK	0.5		3.19195	-0.0110259	0.42524	-0.000645204	0.939696
	12963-1	3	SL015007	GP107	Q5VW38	57720	GPR107	20		2.00191	-0.0191133	0.021261	-0.0097788	0.0562829
	12968-2	3	SL008213	CSRP2	Q16527	1466	CSRP2	20		2.96179	-0.0293813	0.240435	0.0155785	0.315873
	12970-35	3	SL007715	STAU2	Q9NUL3	27067	STAU2	20		2.1359	0.0139704	0.554383	0.0112249	0.444781
	12975-11	3	SL002694	Keratin 20	P35900	54474	KRT20	20	Y	2.79054	0.000851522	0.97907	-0.00280603	0.88934
	12976-49	3	SL001913	Vinexin b	O60504	10174	SORBS3	20		2.34289	-0.0570145	0.00611913	0.0114843	0.360931
	12980-31	3	SL019459	RBM22	Q9NW64	55696	RBM22	20		2.47994	0.00614411	0.839806	0.0217055	0.25214
	12986-12	3	SL019466	LIN7C	Q9NUP9	55327	LIN7C	20	Y	2.31189	0.00263679	0.890798	-0.0214892	0.0734617
	12987-12	3	SL019472	SRSF7	Q16629	6432	SRSF7	20		3.197	0.01198	0.667334	-0.00148669	0.931485
	12988-49	3	SL007342	EWS	Q01844	2130	EWSR1	20		3.3938	0.00229559	0.947493	0.00477828	0.825301
	12990-39	3	SL005017	MAP3K3	Q99759	4215	MAP3K3	20		2.11914	0.011419	0.567842	0.00649169	0.600629
	12991-49	3	SL019483	CUL9	Q8IWT3	23113	CUL9	20	Y	2.14807	0.0875601	0.0571889	0.00967322	0.732569
	12993-21	3	SL016487	NPL4	Q8TAT6	55666	NPLOC4	20	Y	3.58863	-0.0462732	0.621176	0.0528227	0.364594
	13007-66	3	SL012574	LCN10	Q6JVE6	414332	LCN10	20		2.75812	0.0233339	0.192716	-0.0097295	0.378475
	13011-20	3	SL008108	RS10	P46783	6204	RPS10	20	Y	2.77469	0.0250184	0.34254	-0.00551013	0.734128
	13013-41	3	SL019524	PRKN2	O60260	5071	PRKN	20		2.79982	0.0186237	0.331307	-0.0120882	0.309647
	13022-20	3	SL019515	P5I11	O14683	9537	TP53I11	0.5		3.06603	0.0115434	0.828655	-0.0556261	0.0958814
	13025-4	3	SL019541	FRS2	Q8WU20	10818	FRS2	20		2.56828	-0.00394382	0.556599	0.00636158	0.12908
	13027-20	3	SL019531	CBX7	O95931	23492	CBX7	20		2.57902	0.019551	0.39368	-0.0052348	0.712701
	13032-1	3	SL014943	BECN1	Q14457	8678	BECN1	20		2.20309	0.00596405	0.463432	-0.00789724	0.120401
	13039-1	3	SL019546	PP1R8	Q12972	5511	PPP1R8	20		2.62036	0.0191028	0.52152	0.00105	0.954608
	13041-47	3	SL007634	TRAF4	Q9BUZ4	9618	TRAF4	20		2.70001	-0.00110766	0.8775	-0.00321763	0.471558
	13042-7	3	SL019583	KCA10	Q16322	3744	KCNA10	20		3.46957	-0.0654025	0.078823	0.0346754	0.13269
	13043-157	3	SL007491	ATAD2	Q6PL18	29028	ATAD2	20		2.27781	-0.025598	0.108889	-0.0114839	0.243506
	13044-5	3	SL007627	TS101	Q99816	7251	TSG101	20	Y	3.47128	-0.00608927	0.948583	0.0631247	0.28344
	13053-6	3	SL015342	S6A14	Q9UN76	11254	SLC6A14	20		3.15402	-0.031187	0.252015	-0.00495229	0.768881
	13054-87	3	SL008767	Profilin II	P35080	5217	PFN2	0.5		3.29779	-0.00469263	0.788381	-0.00469586	0.664553
	13055-53	3	SL019564	PSD1	A5PKW4	5662	PSD	20		2.62774	0.0141054	0.473375	-0.0113182	0.352721
	13056-18	3	SL019585	S6A16	Q9GZN6	28968	SLC6A16	20		2.29079	-0.00735922	0.473098	-0.00988733	0.12275
	13059-33	3	SL019557	RIFK	Q969G6	55312	RFK	20		3.03242	0.0102828	0.753775	0.0161778	0.427982
	13062-4	3	SL016378	GMFG	O60234	9535	GMFG	20	Y	3.47562	0.000507937	0.994665	0.0591564	0.211995
	13066-42	3	SL015023	EDC4	Q6P2E9	23644	EDC4	0.5	Y	3.22373	0.00424107	0.815662	0.00168787	0.881288
	13067-5	3	SL009424	KGP1B	Q13976	5592	PRKG1	0.5		3.16966	0.0129094	0.708547	0.015425	0.47257
	13068-139	3	SL006984	CCS	O14618	9973	CCS	20	Y	2.08614	0.0173971	0.380562	-0.00753023	0.538148
	13073-14	3	SL019559	AN32A	P39687	8125	ANP32A	20	Y	3.09103	0.00975698	0.589039	-0.00789548	0.481901
	13076-4	3	SL018149	FXR1	P51114	8087	FXR1	20		3.04798	0.0309649	0.476178	-0.0159445	0.554613
	13078-3	3	SL014793	CETN2	P41208	1069	CETN2	0.5		3.28526	0.0109948	0.57616	0.0087904	0.472084
	13082-9	3	SL011294	UN45A	Q9H3U1	55898	UNC45A	20		3.17112	-0.0469646	0.573682	0.0303694	0.558126
	13083-18	3	SL013025	SYVC	P26640	7407	VARS1	20	Y	2.78805	0.00296632	0.893089	-0.00718847	0.600385
	13085-18	3	SL025874	GLP1R:CD	P43220	2740	GLP1R	20		2.75161	-0.00620526	0.38662	-0.00665806	0.136267
	13088-397	3	SL000137	BTC	P35070	685	BTC	20		2.62096	-0.00358873	0.778709	0.00563238	0.481482
	13089-6	3	SL003349	HIF-1a	Q16665	3091	HIF1A	20		2.45805	-0.00766901	0.488334	-0.0242206	0.000678124
	13090-17	3	SL004827	S100A6	P06703	6277	S100A6	0.5	Y	3.43183	-0.0345994	0.704471	0.0280948	0.620137
	13093-6	3	SL005430	SECTM1	Q8WVN6	6398	SECTM1	0.5		2.92337	-0.00967308	0.541658	0.000316646	0.974318
	13094-75	3	SL018509	RSPO3	Q9BXY4	84870	RSPO3	20		2.91919	-0.0170967	0.396817	0.0170278	0.175763
	13095-51	3	SL005357	PSP	P05451	5967	REG1A	0.5		3.79782	0.000501568	0.992311	0.0181876	0.574134
	13097-11	3	SL003774	Apoptosis regulator Bcl-W	Q92843	599	BCL2L2	20		2.66644	-0.00484106	0.521768	-0.00809974	0.0866481
	13098-93	3	SL003320	VEGF-D	O43915	2277	VEGFD	20		3.97014	-0.0120145	0.732742	0.00625859	0.774536
	13101-60	3	SL007631	SOST	Q9BQB4	50964	SOST	20		3.21686	-0.00364378	0.831591	0.0128304	0.230197
	13102-1	3	SL012769	FAM3D	Q96BQ1	131177	FAM3D	20		3.33527	0.046544	0.290069	0.0427662	0.1205
	13103-125	3	SL009328	CSH	P0DML2|P0DML3	1442|1443	CSH1|CSH2	0.5		2.70305	-0.0182406	0.194477	0.005126	0.555582
	13104-32	3	SL008614	EFNB1	P98172	1947	EFNB1	0.5	Y	2.86317	-0.0268565	0.145441	0.0168656	0.141185
	13105-7	3	SL007311	SNP25	P60880	6616	SNAP25	20		2.89182	0.00186579	0.8721	-0.0118334	0.102929
	13107-9	3	SL008402	LYPD3	O95274	27076	LYPD3	20		2.94317	0.047932	0.0256616	-0.00201689	0.878118
	13109-82	3	SL008810	NEGR1	Q7Z3B1	257194	NEGR1	0.5		3.40174	-0.0102177	0.57427	0.012572	0.267236
	13111-79	3	SL007223	BCL6	P41182	604	BCL6	20		3.15411	0.0139098	0.338566	-0.0187362	0.0399044
	13112-179	3	SL009349	FSTL1	Q12841	11167	FSTL1	0.5		4.35147	-0.00623177	0.744695	0.00404079	0.733982
	13113-7	3	SL002688	Osteopontin	P10451	6696	SPP1	0.5		2.77486	-0.022261	0.373695	0.000932531	0.952026
	13114-50	3	SL006230	Lumican	P51884	4060	LUM	0.005		3.86563	-0.0276068	0.121779	0.0121782	0.270228
	13116-25	3	SL008931	CD177	Q8N6Q3	57126	CD177	0.5		2.81879	-0.182895	0.00859997	0.0108369	0.796201
	13117-232	3	SL018256	CHKB	Q9Y259	1120	CHKB	0.5		3.05195	-0.0300422	0.204213	-0.0259687	0.0786822
	13118-5	3	SL011888	SMOC1	Q9H4F8	64093	SMOC1	0.5		3.24647	0.00724523	0.838513	0.0204219	0.356553
	13119-26	3	SL004467	protein Z inhibitor	Q9UK55	51156	SERPINA10	0.5		3.76343	-0.0147833	0.571705	-0.0116573	0.473118
	13122-19	3	SL008360	FLRT2	O43155	23768	FLRT2	20		3.92254	-0.0280431	0.346522	0.00296201	0.872778
	13123-3	3	SL025865	FLRT3:ECD	Q9NZU0	23767	FLRT3	20		3.39593	-0.00846561	0.778903	0.0143376	0.444893
	13124-20	3	SL018587	ISLR2	Q6UXK2	57611	ISLR2	20		3.52824	-0.0158058	0.527187	-0.00578448	0.709261
	13125-45	3	SL000616	Vitronectin	P04004	7448	VTN	0.005	Y	3.45084	-0.0114142	0.858483	-0.0257116	0.518625
	13126-52	3	SL008631	DSC2	Q02487	1824	DSC2	0.5		3.16046	-0.00980333	0.750493	0.0167507	0.382762
	13129-40	3	SL007070	LDLR	P01130	3949	LDLR	20		2.29542	-0.0095273	0.201533	-0.0165947	0.000541403
	13130-150	3	SL007272	HXK2	P52789	3099	HK2	20		3.0099	0.0322972	0.659886	0.0102587	0.82185
	13131-5	3	SL011180	HXK1	P19367	3098	HK1	20		3.31924	0.0240077	0.0268369	-0.00578668	0.382825
	13132-14	3	SL008522	SEM5A	Q13591	9037	SEMA5A	20		3.6038	0.0115553	0.632798	-0.00305248	0.838963
	13133-73	3	SL007033	LTBP4	Q8N2S1	8425	LTBP4	20		4.0354	-0.0139804	0.666265	0.00695829	0.72968
	13228-75	3	SL001999	MDM2	Q00987	4193	MDM2	20		2.79256	0.0179382	0.307819	-0.0202906	0.0639894
	13229-20	3	SL019996	MDM4	O15151	4194	MDM4	20		2.86314	-0.00588762	0.683854	-0.0165929	0.0667606
	13230-174	3	SL019999	IgG2, Kappa	P01859	3501	IGHG2	20	Y	2.13721	0.0195095	0.235368	-0.0275753	0.00790565
	13231-90	3	SL020001	IgG4, Kappa	P01861	3503	IGHG4	0.5		2.83218	-0.087576	0.0497933	0.0277264	0.313688
	13236-25	3	SL012449	WNT3A	P56704	89780	WNT3A	0.5		3.24225	-0.015996	0.42503	-0.0165739	0.184463
	13240-170	3	SL019993	SHAN1	Q9Y566	50944	SHANK1	20		1.97178	-0.00301635	0.794364	-0.0091926	0.203098
	13242-134	3	SL019995	SHAN3	Q9BYB0	85358	SHANK3	20		2.69614	-0.0275318	0.477452	0.039973	0.0990656
	13256-21	3	SL019993	SHAN1	Q9Y566	50944	SHANK1	20		2.7442	0.00681054	0.670036	0.00514845	0.604235
	13268-45	3	SL012434	WNT5A	P41221	7474	WNT5A	0.5		2.72	0.0244443	0.513712	-0.00691524	0.765635
	13374-4	3	SL012530	DB113	Q30KQ7	245927	DEFB113	20		3.57388	0.072916	0.0769561	-0.0236003	0.35361
	13375-48	3	SL020085	SNG3	O43761	9143	SYNGR3	20		2.40736	-0.00922854	0.379797	-0.000389497	0.952273
	13377-3	3	SL020095	C56D1	Q8N8Q1	284613	CYB561D1	20		3.2422	0.0154614	0.343688	-0.00880736	0.385006
	13378-80	3	SL020102	YD286	A6NC05	401207	C5orf63	20		2.80118	0.00348147	0.709422	-0.00655549	0.26031
	13381-49	3	SL008831	B4GT1	P15291	2683	B4GALT1	0.5		4.25551	-0.0110001	0.682919	0.00460012	0.783285
	13384-110	3	SL008015	FUMH	P07954	2271	FH	20	Y	2.96652	0.0529965	0.515216	0.0277494	0.583181
	13386-248	3	SL020103	RNF34	Q969K3	80196	RNF34	20	Y	2.81757	0.00831932	0.218442	-0.00116558	0.779998
	13387-55	3	SL015293	EHF	Q9NZC4	26298	EHF	20		2.51254	0.0150877	0.233599	-0.0103327	0.189155
	13388-57	3	SL012430	NEC1	P29120	5122	PCSK1	20		3.18753	-0.00456565	0.819219	0.00517712	0.676678
	13392-13	3	SL008814	AT1B1	P05026	481	ATP1B1	0.5	Y	3.0793	0.0264495	0.598561	-0.0228798	0.463803
	13393-46	3	SL015189	DERL1	Q9BUN8	79139	DERL1	20	Y	2.95162	0.00663961	0.873127	0.0468083	0.0726083
	13397-88	3	SL004533	HBD-2	O15263	1673	DEFB4A	20		3.63074	0.158026	0.0780144	0.0353593	0.522425
	13399-33	3	SL020071	RELL1	Q8IUW5	768211	RELL1	20	Y	2.47704	0.0095062	0.594554	-0.0110096	0.322114
	13403-5	3	SL013779	ETV5	P41161	2119	ETV5	20		2.52272	-0.00554486	0.547318	0.00690875	0.227911
	13405-61	3	SL012422	ISK2	P20155	6691	SPINK2	20		2.45116	-0.0505194	0.2461	-0.013949	0.604678
	13406-161	3	SL014270	CLM6	Q08708	10871	CD300C	20		2.99036	0.0214014	0.634383	-0.0171285	0.540284
	13408-23	3	SL010391	WFKN2	Q8TEU8	124857	WFIKKN2	0.5		3.0429	-0.0247965	0.150351	-0.00467333	0.660609
	13411-21	3	SL020111	RNF41	Q9H4P4	10193	RNF41	20		2.90369	0.000696953	0.981254	0.0111862	0.544295
	13412-5	3	SL012556	WFDC6	Q9BQY6	140870	WFDC6	20		2.16792	0.0447383	0.174	-0.00261035	0.897858
	13416-8	3	SL020086	T132D	Q14C87	121256	TMEM132D	20		3.57371	0.00717837	0.784968	0.0037137	0.820247
	13421-17	3	SL020080	KISHB	Q9NRX6	56900	TMEM167B	20		2.61365	-0.0296557	0.231486	-0.00506748	0.741104
	13422-66	3	SL012509	ENOX2	Q16206	10495	ENOX2	20		2.88398	0.00330146	0.590336	-0.00421205	0.268304
	13423-94	3	SL008291	CJ058	Q9BRX8	84293	PRXL2A	20		2.89368	0.0196526	0.123833	-0.0063563	0.420687
	13427-66	3	SL008941	MA1C1	Q9NR34	57134	MAN1C1	0.5		2.74025	0.0174449	0.354604	0.0101079	0.387997
	13429-3	3	SL012827	WF10A	Q9H1F0	140832	WFDC10A	20		2.83497	0.00648006	0.703785	-0.0242453	0.0240262
	13430-50	3	SL010851	UT1	Q13336	6563	SLC14A1	20	Y	3.08677	0.0664384	0.0548235	0.00791095	0.709953
	13431-74	3	SL020092	F159A	Q6UWV7	348378	SHISAL2A	20		2.57528	-0.00497844	0.901921	-0.0102311	0.683662
	13432-9	3	SL026028	ZFY27:CD region 1	Q5T4F4	118813	ZFYVE27	20	Y	2.6097	0.0263212	0.52826	0.034213	0.188845
	13434-172	3	SL008312	PARVA	Q9NVD7	55742	PARVA	20		3.06173	-0.0018538	0.927951	0.0101247	0.427617
	13435-31	3	SL005182	IL-20 Rb	Q6UXL0	53833	IL20RB	20		2.69116	-0.027964	0.393812	-0.00489665	0.809589
	13436-54	3	SL020077	MAZ	P56270	4150	MAZ	20		2.68726	0.00657304	0.569545	-0.00819961	0.25483
	13438-115	3	SL007661	CHRD	Q9H2X0	8646	CHRD	0.5		3.35384	0.0204318	0.656594	-0.00553435	0.846172
	13439-6	3	SL020093	IQCF3	P0C7M6	401067	IQCF3	20		2.91352	0.0234248	0.258543	-0.0245787	0.0580664
	13441-30	3	SL020107	DIXC1	Q155Q3	85458	DIXDC1	0.5		2.0456	0.0126458	0.191921	0.00560021	0.352695
	13447-42	3	SL020094	SPRN	Q5BIV9	503542	SPRN	20		3.26909	-0.033311	0.247755	-0.0290531	0.104765
	13449-25	3	SL020108	SF3B4	Q15427	10262	SF3B4	20		2.53228	-0.000507277	0.97318	-0.00569233	0.543086
	13450-49	3	SL020113	UBP8	P40818	9101	USP8	20		3.39485	-0.0171084	0.801045	0.0442424	0.295589
	13451-2	3	SL006734	FNDC4	Q9H6D8	64838	FNDC4	20		2.48344	-0.00834121	0.726431	0.0111382	0.45244
	13452-113	3	SL020075	SIM13	P0DJ93	221710	SMIM13	20		2.73948	-0.00443454	0.524006	-0.00167974	0.696308
	13453-2	3	SL020083	RM33	O75394	9553	MRPL33	20		2.69508	0.00696095	0.598907	0.00266612	0.745265
	13457-33	3	SL020109	ELF5	Q9UKW6	2001	ELF5	20		2.25534	-0.00369441	0.731062	-0.0137149	0.0423844
	13459-30	3	SL016531	CI167	Q9NXH8	54863	TOR4A	20		2.78566	-0.0127678	0.0946513	0.00959724	0.0431449
	13460-4	3	SL012363	CHAD	O15335	1101	CHAD	0.5		4.02424	-0.00355457	0.912441	-0.0142457	0.478491
	13463-1	3	SL007573	PXDN	Q92626	7837	PXDN	20		3.08793	-0.0136386	0.799208	-0.0148069	0.656815
	13464-8	3	SL020101	NRAC	Q8N912	400258	NRAC	20		3.0106	0.00844318	0.810273	0.0290747	0.185481
	13465-5	3	SL007283	CCP1	P53805	1827	RCAN1	20		3.18483	0.0309655	0.503222	-0.0223569	0.436797
	13468-5	3	SL020119	NEUL4	Q96JN8	84461	NEURL4	20		2.97683	-0.00643155	0.48217	-0.00348334	0.540744
	13470-43	3	SL014902	PTH1R	Q03431	5745	PTH1R	20		2.86714	0.00324894	0.734024	8.11176e-05	0.989061
	13472-35	3	SL016517	HDHD2	Q9H0R4	84064	HDHD2	0.5	Y	3.59206	0.00631525	0.952952	0.0497911	0.454645
	13473-55	3	SL020131	IP3KA	P23677	3706	ITPKA	20		2.84364	0.0144677	0.479015	-0.00655076	0.605232
	13474-40	3	SL011317	GSTK1	Q9Y2Q3	373156	GSTK1	20		3.15628	-0.0601308	0.373735	0.0690801	0.101711
	13475-10	3	SL020116	UB2D4	Q9Y2X8	51619	UBE2D4	20	Y	3.7625	-0.0301713	0.612701	0.0436494	0.23995
	13476-16	3	SL020144	KIN17	O60870	22944	KIN	20		2.52008	0.0459112	0.186772	-0.0286624	0.184209
	13477-65	3	SL007448	LT4R1	Q15722	1241	LTB4R	20		2.75553	-0.0194697	0.673851	0.0363114	0.206661
	13479-8	3	SL020149	F1712	A8MVW0	284069	FAM171A2	0.5		3.02288	-0.00799004	0.693847	-0.00335111	0.790138
	13481-24	3	SL020143	TCEA2	Q15560	6919	TCEA2	20		2.95014	0.00182168	0.947957	0.0170587	0.328101
	13482-14	3	SL020129	CNOT1	A5YKK6	23019	CNOT1	20		3.0976	-0.0211732	0.70668	0.060236	0.0873758
	13484-69	3	SL025820	CO1A1:N-term propeptide	P02452	1277	COL1A1	20		2.28066	0.00211031	0.86942	-0.0056563	0.478783
	13485-20	3	SL020165	TM87B	Q96K49	84910	TMEM87B	20		3.35361	-0.0170043	0.253749	0.00138489	0.880622
	13486-9	3	SL025961	PKD2:CD 1	Q13563	5311	PKD2	20		2.74733	0.0530238	0.0509833	-2.69261e-05	0.998712
	13487-24	3	SL020148	UN93B	Q9H1C4	81622	UNC93B1	20		2.74728	0.0891469	0.313177	-0.0940015	0.0886869
	13488-3	3	SL020128	ARFP1	P53367	27236	ARFIP1	20		3.27661	-0.0192324	0.799578	0.04687	0.320501
	13490-1	3	SL020136	MPP6	Q9NZW5	51678	PALS2	20	Y	3.09663	0.00740942	0.665442	0.0113348	0.288988
	13491-40	3	SL020117	PDE6D	O43924	5147	PDE6D	20		3.16432	-0.00509916	0.794248	0.00673078	0.579763
	13492-44	3	SL005768	HSPA9B	P38646	3313	HSPA9	20	Y	3.22826	-0.0566471	0.193176	0.0644967	0.0183931
	13493-5	3	SL020164	GRID1	Q9ULK0	2894	GRID1	20		2.60524	0.016065	0.307743	0.00408716	0.675306
	13494-6	3	SL020154	CERS5	Q8N5B7	91012	CERS5	20		2.64447	0.0170001	0.102346	0.000505043	0.937225
	13495-48	3	SL020147	HCAR2	Q8TDS4	338442	HCAR2	20		3.33285	0.0666081	0.1371	-0.0190446	0.491627
	13496-19	3	SL020125	HMCS1	Q01581	3157	HMGCS1	20		3.96181	0.0772952	0.130609	0.00807883	0.797955
	13497-34	3	SL020138	EIF3J	O75822	8669	EIF3J	20	Y	3.36789	0.0127553	0.881834	0.026805	0.615274
	13498-1	3	SL020130	MIOX	Q9UGB7	55586	MIOX	20		2.76795	0.015954	0.29246	-0.0230068	0.0159589
	13499-30	3	SL000359	Coagulation Factor VIII	P00451	2157	F8	0.5		4.224	-0.0229774	0.485637	-0.0071434	0.726869
	13501-10	3	SL020163	S35G2	Q8TBE7	80723	SLC35G2	0.5		2.98105	-0.00784055	0.672137	-0.020795	0.0736447
	13502-2	3	SL020153	S2611	Q86WA9	284129	SLC26A11	20		2.81525	-0.0327706	0.595643	0.0151176	0.693513
	13503-19	3	SL007985	PRAF3	O75915	10550	ARL6IP5	20	Y	3.22128	-0.0712743	0.431656	0.0893382	0.114575
	13504-147	3	SL013259	HNRPR	O43390	10236	HNRNPR	20	Y	3.09861	0.0113027	0.883345	0.0473879	0.323325
	13506-10	3	SL020145	DUS2L	Q9NX74	54920	DUS2	20		2.8546	0.0105477	0.535049	-0.0157473	0.13634
	13507-51	3	SL007444	TRADD	Q15628	8717	TRADD	20		2.96358	0.0414798	0.113243	-0.0195887	0.223942
	13509-5	3	SL020162	SCAM5	Q8TAC9	192683	SCAMP5	20		2.58272	0.000434439	0.963194	-0.0083046	0.158075
	13510-7	3	SL011088	AT2A3	Q93084	489	ATP2A3	20	Y	3.28757	-0.0777984	0.130608	-0.0560921	0.0800576
	13511-29	3	SL009828	SATB1	Q01826	6304	SATB1	20		2.67829	-0.00721094	0.513678	-0.00821741	0.232285
	13512-28	3	SL013259	HNRPR	O43390	10236	HNRNPR	20	Y	2.8362	-0.0456026	0.0820262	-0.0256642	0.114602
	13513-174	3	SL020133	PIAS3	Q9Y6X2	10401	PIAS3	20		2.37705	0.0221802	0.476969	0.0328353	0.0939588
	13514-121	3	SL005732	Rab-1C	Q15286	11021	RAB35	20	Y	2.73146	0.0263995	0.00821472	0.00656987	0.278864
	13515-8	3	SL020146	RPR1A	Q96P16	55197	RPRD1A	20		2.74018	0.00620786	0.322367	-0.0018414	0.635778
	13516-46	3	SL016509	TMM85	Q5J8M3	51234	EMC4	0.5		2.86263	-0.0255495	0.479324	-0.00505159	0.821647
	13517-3	3	SL020152	PTHD3	Q3KNS1	374308	PTCHD3	20		2.47734	0.0161087	0.311969	-0.020482	0.0403026
	13518-5	3	SL014608	ASAP2	O43150	8853	ASAP2	0.5	Y	3.14932	-0.0374216	0.13084	-0.00495454	0.745802
	13519-112	3	SL020123	ARHGP	Q86VW2	115557	ARHGEF25	20		2.81128	0.0493264	0.117698	-0.0172344	0.376581
	13522-20	3	SL007318	VISL1	P62760	7447	VSNL1	20		2.84818	-0.0162037	0.242489	-0.00274728	0.748042
	13524-25	3	SL020161	H6ST2	Q96MM7	90161	HS6ST2	20		2.69527	0.0125391	0.469201	0.0233617	0.0319881
	13525-17	3	SL020151	KCNG4	Q8TDN1	93107	KCNG4	20		3.20932	0.0217487	0.152993	-0.0100062	0.288675
	13526-5	3	SL025914	LA:RRM	P05455	6741	SSB	20	Y	2.85671	0.00949938	0.86518	0.0032644	0.925
	13529-39	3	SL020132	NP1L2	Q9ULW6	4674	NAP1L2	0.5		2.85077	0.00671327	0.678289	0.00503578	0.616496
	13530-5	3	SL020120	UR2R	Q9UKP6	2837	UTS2R	20		2.8418	-0.0953189	0.0776428	-0.0179863	0.588249
	13532-25	3	SL020160	NEPR1	Q8N9A8	255919	CNEP1R1	20		2.68634	0.0165594	0.0820072	-0.00608149	0.301117
	13534-20	3	SL008132	MYOM2	P54296	9172	MYOM2	20		3.34161	-0.0514539	0.48872	-0.0277049	0.548281
	13535-2	3	SL025805	C43BP:PH domain	Q9Y5P4	10087	CERT1	20		2.8661	-0.0187548	0.691146	0.0330303	0.26152
	13536-56	3	SL020124	POLI	Q9UNA4	11201	POLI	20		2.49339	-0.00556601	0.541534	-0.00947054	0.09671
	13539-131	3	SL020168	KCNN1	Q92952	3780	KCNN1	20		2.85982	0.00862212	0.23849	-0.00195171	0.66642
	13540-1	3	SL020159	GPR26	Q8NDV2	2849	GPR26	20		3.08508	0.0229423	0.0871939	-0.00431141	0.602166
	13541-1	3	SL016488	MYCT1	Q8N699	80177	MYCT1	20		2.77572	-0.00533254	0.62053	-0.00423009	0.527463
	13543-7	3	SL005407	LTB4DH	Q14914	22949	PTGR1	20		2.84308	0.000132153	0.998017	0.0145619	0.659642
	13544-9	3	SL011276	HMHA1	Q92619	23526	ARHGAP45	20	Y	3.98718	-0.0386057	0.631581	0.040896	0.414101
	13545-97	3	SL013206	EIF1A	Q8N9N8	84285	EIF1AD	20		2.7698	0.0310992	0.515612	0.0183154	0.537648
	13547-5	3	SL019581	5HT7R	P34969	3363	HTR7	20		3.13828	0.137213	0.154761	0.0160293	0.787828
	13548-53	3	SL020158	PPC1A	Q5VZY2	196051	PLPP4	20		2.49519	0.00593901	0.653606	-0.0190382	0.0222973
	13549-15	3	SL020150	ADA29	Q9UKF5	11086	ADAM29	20		2.92495	-0.00214537	0.743276	0.00316855	0.435479
	13552-7	3	SL010879	SWP70	Q9UH65	23075	SWAP70	20	Y	3.30693	0.00881732	0.838163	0.0083938	0.753765
	13553-4	3	SL020126	DCNL3	Q8IWE4	123879	DCUN1D3	20		2.7863	-0.00164519	0.951378	0.020664	0.219602
	13554-78	3	SL020118	REPI1	Q9BWE0	29803	REPIN1	20		2.71819	0.00760057	0.241904	-0.00594652	0.140892
	13556-28	3	SL020157	5HT2A	P28223	3356	HTR2A	20		3.24562	0.0155611	0.626829	0.00904909	0.648984
	13557-3	3	SL004802	Nectin 3	Q9NQS3	25945	NECTIN3	20		2.65976	-0.00824281	0.407426	-0.00688618	0.26621
	13561-5	3	SL020176	5HT6R	P50406	3362	HTR6	20		3.20588	-0.00540766	0.639366	0.00217273	0.761833
	13563-259	3	SL020184	ACBD7	Q8N6N7	414149	ACBD7	20		2.83073	0.00162966	0.889977	-0.00420532	0.565153
	13565-2	3	SL003760	p130	Q08999	5934	RBL2	0.5		2.9407	0.019671	0.53512	0.0167975	0.394767
	13566-2	3	SL020204	SSU72	Q9NP77	29101	SSU72	20		2.35308	0.156994	0.0516091	0.0409094	0.409573
	13567-1	3	SL008214	DPYL2	Q16555	1808	DPYSL2	20	Y	3.39933	-0.0872857	0.378358	-0.00594348	0.922922
	13568-30	3	SL011203	PSMD4	P55036	5710	PSMD4	20	Y	2.943	0.0340342	0.605523	0.014745	0.71823
	13570-43	3	SL008163	VIGLN	Q00341	3069	HDLBP	20		2.60755	-0.0252178	0.232012	0.0181796	0.165973
	13572-43	3	SL010941	PSD11	O00231	5717	PSMD11	20	Y	3.76123	-0.0115649	0.907315	0.0607191	0.32641
	13573-5	3	SL004616	p21-ARC	O15145	10094	ARPC3	20	Y	3.34456	-0.0230702	0.463009	0.0139176	0.475943
	13574-50	3	SL020205	RND1	Q92730	27289	RND1	20		2.51083	-0.0037198	0.675845	-0.0141702	0.0117588
	13575-40	3	SL020209	DVL2	O14641	1856	DVL2	0.5		3.38272	-0.00221299	0.918961	-0.00146264	0.913821
	13576-15	3	SL003643	Glutathione S-transferase Pi	P09211	2950	GSTP1	0.5	Y	3.35381	-0.0283582	0.0402953	0.0184975	0.0316651
	13577-25	3	SL017896	U2AF2	P26368	11338	U2AF2	20		2.98583	0.0155972	0.520744	-0.0190036	0.209423
	13578-98	3	SL020134	ABLM3	O94929	22885	ABLIM3	20		2.12667	-0.0279804	0.312565	0.024084	0.162853
	13580-2	3	SL009232	Sperm-associated antigen 2	Q16222	6675	UAP1	20		2.68283	0.0115475	0.734431	-0.0155819	0.460502
	13583-19	3	SL003661	Apaf-1	O14727	317	APAF1	20		3.27463	-0.00258557	0.896147	0.0073658	0.549806
	13587-10	3	SL005989	RGAP1	Q9H0H5	29127	RACGAP1	20		3.01088	-0.00429609	0.916765	-0.00126508	0.960508
	13588-11	3	SL020193	ANXA9	O76027	8416	ANXA9	20		2.10511	0.00387223	0.912384	0.0256499	0.242963
	13589-10	3	SL025798	APBB3:PID 2	O95704	10307	APBB3	20		3.30004	-0.085914	0.152828	-0.0537579	0.149939
	13590-1	3	SL020207	ORN	Q9Y3B8	25996	REXO2	0.5	Y	3.56095	-0.0211164	0.832997	0.0446684	0.473313
	13591-31	3	SL020210	PRI1	P49642	5557	PRIM1	20		2.47802	0.0900458	0.02964	0.00973818	0.701159
	13594-158	3	SL020181	GGA1	Q9UJY5	26088	GGA1	20		4.01476	-0.011974	0.873847	0.0521229	0.26754
	13595-20	3	SL020185	THTPA	Q9BU02	79178	THTPA	20		3.07563	0.0169862	0.515533	0.01185	0.465428
	13596-3	3	SL006957	RB27B	O00194	5874	RAB27B	20		3.21704	0.0964105	0.269906	-0.0223155	0.680106
	13597-20	3	SL014934	RAB31	Q13636	11031	RAB31	20	Y	2.59859	0.000688355	0.987446	0.0559766	0.0418745
	13599-15	3	SL020211	RABEK	Q7Z6M1	10244	RABEPK	20		2.70949	0.0202357	0.0267381	-0.00655633	0.243004
	13602-6	3	SL013050	NH2L1	P55769	4809	SNU13	20		2.86103	0.0168686	0.739351	-0.00695615	0.825182
	13603-7	3	SL020186	RFESD	Q8TAC1	317671	RFESD	20	Y	3.54471	-0.00511516	0.950874	0.0148071	0.77375
	13604-27	3	SL020194	NEUL1	O76050	9148	NEURL1	20		3.05236	0.0064911	0.743632	-0.0156736	0.204877
	13605-16	3	SL015314	ANX10	Q9UJ72	11199	ANXA10	20		3.24664	0.00250455	0.813692	-0.000532236	0.935629
	13605-9	3	SL015314	ANX10	Q9UJ72	11199	ANXA10	0.5		2.81366	-0.025071	0.416226	-0.032268	0.0940713
	13609-11	3	SL007326	GTF2I	P78347	2969	GTF2I	20		2.37622	-0.00340279	0.73607	0.0021196	0.735399
	13610-9	3	SL005065	MAGE-10	P43363	4109	MAGEA10	20		3.57106	-0.00495392	0.756007	-0.00483066	0.625896
	13612-7	3	SL020195	CYTIP	O60759	9595	CYTIP	20		2.28073	0.0953704	0.0478031	-0.0284192	0.338197
	13613-23	3	SL005741	Adenylate kinase isoenzyme 5	Q9Y6K8	26289	AK5	20	Y	2.18155	-0.0429451	0.213636	-0.0147474	0.490451
	13614-6	3	SL003777	CREB-binding protein	Q92793	1387	CREBBP	0.5		3.49934	0.00770647	0.812377	0.00225553	0.910978
	13615-60	3	SL007010	NCK2	O43639	8440	NCK2	20		3.65156	-0.0617116	0.445926	0.0540289	0.28349
	13618-15	3	SL015381	MD1L1	Q9Y6D9	8379	MAD1L1	20		3.01998	0.00988259	0.431701	-0.00716851	0.357148
	13620-10	3	SL016377	ASNA	O43681	439	GET3	20	Y	2.72323	0.00973713	0.864879	0.0433495	0.22455
	13621-31	3	SL020199	AP2A2	O94973	161	AP2A2	20	Y	4.26732	-0.0152588	0.821051	0.0567858	0.177616
	13622-16	3	SL014961	2A5A	Q15172	5525	PPP2R5A	20	Y	4.10598	-0.0234275	0.731925	0.0518108	0.22445
	13623-4	3	SL007956	MLL2	O14686	8085	KMT2D	20		2.84305	-0.00122026	0.878708	-0.00542453	0.275315
	13624-17	3	SL020213	NADK	O95544	65220	NADK	20		2.49464	0.000106978	0.996164	-0.0125934	0.364138
	13625-19	3	SL025915	LA:HTH	P05455	6741	SSB	20	Y	2.59885	0.0210292	0.175488	0.0110541	0.250901
	13628-58	3	SL020196	GRB14	Q14449	2888	GRB14	0.5		2.74176	0.00351166	0.691642	0.00163204	0.766511
	13629-25	3	SL020200	ATG4B	Q9Y4P1	23192	ATG4B	20	Y	3.61968	-0.201303	0.0231268	-0.0459108	0.398192
	13631-1	3	SL003766	RB binding protein 5	Q15291	5929	RBBP5	20		3.01852	0.0114381	0.705935	-0.00360844	0.847722
	13632-10	3	SL009456	Zyxin	Q15942	7791	ZYX	0.5		3.63974	-0.0721729	0.200448	0.0193465	0.579156
	13634-209	3	SL006975	PIR	O00625	8544	PIR	20		3.18543	0.028635	0.599051	0.0187025	0.579603
	13636-20	3	SL008135	NP1L1	P55209	4673	NAP1L1	20	Y	4.38038	-0.0227102	0.775662	0.0469616	0.343921
	13639-101	3	SL016380	USO1	O60763	8615	USO1	20	Y	2.77674	-0.0256306	0.598429	0.0381544	0.208647
	13640-5	3	SL007223	BCL6	P41182	604	BCL6	20		2.45503	-0.00212226	0.878406	0.0108001	0.212132
	13642-90	3	SL004393	CIG49	O14879	3437	IFIT3	20		2.54781	0.0411044	0.223859	0.0292828	0.163402
	13644-30	3	SL016371	HGS	O14964	9146	HGS	20	Y	3.27844	0.0226847	0.79504	0.108499	0.0479766
	13645-14	3	SL020202	PRP16	Q92620	9785	DHX38	20	Y	2.77574	-0.000866307	0.922604	-0.00554211	0.318093
	13650-11	3	SL020183	KCIP1	Q9NZI2	30820	KCNIP1	20		3.0606	0.0372889	0.113218	0.00177819	0.902524
	13651-54	3	SL020192	ZFP91	Q96JP5	80829	ZFP91	20		2.39859	0.00907664	0.686276	0.00368739	0.791628
	13652-2	3	SL020197	TM1L1	O75674	10040	TOM1L1	0.5		2.99075	-0.031986	0.043688	9.38561e-05	0.992269
	13653-335	3	SL020203	MACD1	Q9BQ69	28992	MACROD1	20		2.91504	0.00555115	0.663593	-0.00284444	0.718644
	13654-1	3	SL005370	ROCK2	O75116	9475	ROCK2	20	Y	2.96793	-0.030791	0.723143	0.0427068	0.429599
	13655-34	3	SL005695	Nucleolin	P19338	4691	NCL	20		2.4769	0.0085806	0.538113	-0.0183107	0.0370715
	13657-2	3	SL007610	PNKP	Q96T60	11284	PNKP	20		2.71412	-0.0256255	0.66719	0.0215095	0.561392
	13658-31	3	SL011071	PDGF-CC	Q9NRA1	56034	PDGFC	20		2.63727	-0.0239804	0.155905	0.00403995	0.697048
	13659-36	3	SL020228	AT131	Q9HD20	57130	ATP13A1	0.5		4.39698	0.0147324	0.479156	-0.000988959	0.938896
	13660-76	3	SL001996	Angiopoietin-2	O15123	285	ANGPT2	20		4.07714	-0.015587	0.665538	0.00815957	0.71566
	13661-193	3	SL008382	CYTD	P28325	1473	CST5	20		2.4839	0.0150614	0.20867	-0.00504195	0.496707
	13663-2	3	SL000480	IL-4	P05112	3565	IL4	20		2.12965	0.0267771	0.104627	0.000980188	0.922862
	13665-35	3	SL004990	PP2A, subunit B	Q06190	5523	PPP2R3A	20		2.90101	0.0101329	0.752495	-0.0401452	0.0467803
	13666-222	3	SL010449	Carbonic Anhydrase X	Q9NS85	56934	CA10	20		3.06549	0.0224257	0.437199	-0.000250413	0.988839
	13668-44	3	SL004136	Dtk	Q06418	7301	TYRO3	20		2.52674	-0.0242703	0.0982464	0.00274443	0.761663
	13669-6	3	SL025861	FGFR-3:ECD	P22607	2261	FGFR3	20		3.86262	-0.0151249	0.606947	0.00375786	0.836894
	13670-81	3	SL004066	GIIE	Q9NZK7	30814	PLA2G2E	20		2.62363	0.0422624	0.322717	-0.0437009	0.10149
	13671-40	3	SL000401	Elastase	P08246	1991	ELANE	0.5	Y	4.74788	-0.00670175	0.849497	0.00361101	0.868916
	13672-3	3	SL013017	HSP76	P17066	3310	HSPA6	20	Y	3.15945	0.00944415	0.21539	-0.00148828	0.752413
	13673-21	3	SL008288	TCPH	Q99832	10574	CCT7	20	Y	3.66249	0.00332628	0.976049	0.0463001	0.501738
	13676-46	3	SL001933	Inhibin bB chain	P09529	3625	INHBB	20		3.96258	0.0258008	0.449238	0.00691933	0.743657
	13678-169	3	SL003327	Factor D	P00746	1675	CFD	0.5		4.2314	0.00817003	0.775068	0.00636789	0.720106
	13680-3	3	SL020216	NAB2	Q15742	4665	NAB2	20		2.54271	-0.0115543	0.509273	-0.00454015	0.676134
	13681-173	3	SL013751	CSK22	P19784	1459	CSNK2A2	20	Y	2.91096	0.00890086	0.239112	0.00361126	0.440954
	13682-47	3	SL004153	M-CSF R	P07333	1436	CSF1R	0.005		3.67316	-0.0188245	0.185292	0.00454196	0.604526
	13683-18	3	SL020231	CLCKB	P51801	1188	CLCNKB	20		2.12439	-0.0372985	0.333271	-0.00029201	0.990237
	13686-2	3	SL005188	IL-5 Ra	Q01344	3568	IL5RA	20		3.07932	0.00982835	0.860929	0.018648	0.593104
	13687-5	3	SL003176	I-309	P22362	6346	CCL1	20		2.96128	0.086361	0.0237868	-0.0215453	0.35794
	13688-2	3	SL020217	CAPSL	Q8WWF8	133690	CAPSL	20		2.59911	0.0190536	0.469904	0.00922703	0.573009
	13689-2	3	SL003670	Ornithine decarboxylase	P11926	4953	ODC1	20		3.07178	-0.00227745	0.927772	0.0142955	0.361079
	13690-26	3	SL007804	BGN	P21810	633	BGN	20		3.50163	0.023393	0.487371	-0.00786543	0.706737
	13691-10	3	SL020232	SC5A8	Q8N695	160728	SLC5A8	0.5		3.34345	0.0196583	0.475657	-0.0158775	0.352569
	13692-154	3	SL004689	WISP-1	O95388	8840	CCN4	20		2.83562	-0.0419662	0.42198	-0.0147412	0.649397
	13693-5	3	SL012538	ARMEL	Q49AH0	441549	CDNF	20		2.94209	-0.00365686	0.811862	0.00794978	0.405677
	13694-24	3	SL005226	TSLP R	Q9HC73	64109	CRLF2	20		2.4957	0.114221	0.223222	-0.0891295	0.126679
	13697-51	3	SL007151	GPDA	P21695	2819	GPD1	0.5		3.37589	0.0350053	0.470655	0.0404224	0.182075
	13698-28	3	SL020223	K319L	Q8IZA0	79932	KIAA0319L	20		2.76973	-0.0131402	0.163989	-0.00271282	0.642102
	13699-6	3	SL000062	PSA	P07288	354	KLK3	20		2.24827	0.118782	0.132323	0.0794139	0.105681
	13700-10	3	SL004209	annexin II	P07355	302	ANXA2	20	Y	4.12173	0.0139734	0.77916	0.0265386	0.392018
	13701-2	3	SL003167	BLC	O43927	10563	CXCL13	20		2.98725	0.043066	0.277934	-0.0350017	0.156798
	13704-5	3	SL014847	HMCS2	P54868	3158	HMGCS2	20		2.35817	0.0251551	0.502596	0.0131943	0.571238
	13706-12	3	SL004148	IL-12 Rb1	P42701	3594	IL12RB1	20		2.42376	-0.000874694	0.944529	-0.00935764	0.231438
	13707-27	3	SL005488	SPARCL1	Q14515	8404	SPARCL1	20		3.85203	-0.00889586	0.668377	-0.00212843	0.868881
	13708-56	3	SL003915	kallikrein 8	O60259	11202	KLK8	20		3.45697	0.00237322	0.925212	0.00309294	0.843916
	13710-6	3	SL000308	C1-Esterase Inhibitor	P05155	710	SERPING1	0.005		4.21398	0.0138901	0.335426	-0.00879519	0.326301
	13711-10	3	SL008164	CLH1	Q00610	1213	CLTC	20	Y	2.8196	-0.00225791	0.944915	0.0100573	0.620531
	13712-104	3	SL004298	granzyme A	P12544	3001	GZMA	20		3.00414	0.0527808	0.146011	-0.00165485	0.94115
	13713-164	3	SL020224	SC22A	Q96IW7	26984	SEC22A	20	Y	3.04965	-0.12178	0.0088783	-0.0345966	0.224497
	13716-259	3	SL000558	Prothrombin	P00734	2147	F2	0.5		3.78677	-0.00194694	0.921857	-0.0149668	0.227269
	13717-15	3	SL006542	FCN2	Q15485	2220	FCN2	0.5		4.40547	-0.0056636	0.835794	-0.0208816	0.220422
	13718-1	3	SL001713	IL-17	Q16552	3605	IL17A	20		2.38485	0.00201496	0.881329	-0.0123466	0.143497
	13719-19	3	SL020219	PAK4	O96013	10298	PAK4	20		3.17378	-0.0618226	0.22301	0.0505537	0.109815
	13720-95	3	SL004008	Proteinase-3	P24158	5657	PRTN3	0.5		3.30658	0.018067	0.615492	0.0207185	0.354955
	13722-105	3	SL000325	C9	P02748	735	C9	0.005		4.76521	0.0141707	0.421548	0.0173539	0.115079
	13723-6	3	SL001717	IL-10	P22301	3586	IL10	20		2.56784	0.0165153	0.340885	-0.0177715	0.0995663
	13724-27	3	SL004337	FGF-19	O95750	9965	FGF19	20		3.5837	-0.0326408	0.406197	0.00649013	0.789993
	13725-3	3	SL004334	FGF-16	O43320	8823	FGF16	20		3.21599	-0.0021073	0.765357	-0.00146907	0.737562
	13726-4	3	SL003738	B7	P33681	941	CD80	20		2.18635	0.00716767	0.845031	-0.0289604	0.205446
	13727-44	3	SL020220	SPOP	O43791	8405	SPOP	20	Y	2.49907	0.126542	0.0962216	0.0310518	0.508261
	13728-19	3	SL003522	ERP29	P30040	10961	ERP29	0.5	Y	3.106	-0.0435572	0.52511	0.0496863	0.244526
	13729-26	3	SL020226	SFXN5	Q8TD22	94097	SFXN5	20		2.50923	0.0321384	0.420443	0.0237885	0.3375
	13730-18	3	SL007280	CATC	P53634	1075	CTSC	20		3.90459	-0.0280186	0.430043	0.0317656	0.151974
	13731-14	3	SL000323	C7	P10643	730	C7	0.005		4.51246	-0.0135698	0.199117	0.00107217	0.86966
	13732-79	3	SL002783	Cardiotrophin-1	Q16619	1489	CTF1	0.5		3.49151	-0.0322875	0.148235	-0.00439305	0.749688
	13733-5	3	SL004250	IL-12 p40	P29460	3593	IL12B	20		2.43168	0.0122027	0.688281	0.013685	0.47038
	13734-22	3	SL004348	IFN-lambda 1	Q8IU54	282618	IFNL1	20		2.75669	-0.00478293	0.622922	0.00190576	0.752467
	13735-1	3	SL020221	RPGP1	P47736	5909	RAP1GAP	20		2.78773	0.0224614	0.600719	0.00602559	0.821078
	13738-8	3	SL001932	Inhibin bA chain	P08476	3624	INHBA	20		3.02274	0.00440381	0.908024	-0.0275174	0.247065
	13739-3	3	SL014071	FLRT1	Q9NZU1	23769	FLRT1	20	Y	2.68617	0.0370372	0.556646	-0.102857	0.00990626
	13740-51	3	SL004650	sFRP-3	Q92765	2487	FRZB	0.5		3.15639	0.0382921	0.484596	0.0459983	0.178438
	13741-36	3	SL000462	IGFBP-1	P08833	3484	IGFBP1	20		3.64438	0.072221	0.402358	0.0825667	0.125599
	13742-66	3	SL004347	IL-22	Q9GZX6	50616	IL22	20		3.09956	0.00410442	0.806194	-0.0014552	0.888133
	13743-56	3	SL020222	CUL4B	Q13620	8450	CUL4B	20	Y	2.78547	-0.00735583	0.722739	0.0275833	0.0344891
	13744-37	3	SL005187	IL-3 Ra	P26951	3563	IL3RA	20		3.7055	0.0113678	0.701761	-0.0223296	0.227747
	13745-10	3	SL025962	PKD2:CD 4	Q13563	5311	PKD2	20		2.55309	-0.011374	0.366238	-0.0177293	0.0251542
	13747-9	3	SL010288	Carbonic anhydrase 6	P23280	765	CA6	0.5		3.65575	-0.0401739	0.342529	0.00101206	0.969216
	13748-4	3	SL000515	MCP-2	P80075	6355	CCL8	20		2.52577	-0.0522401	0.119584	0.00266422	0.897609
	13924-13	3	SL018834	MYZAP	P0CAP1	100820829	MYZAP	20		2.98619	-0.00138703	0.889501	-0.00995697	0.110947
	13926-1	3	SL020268	RMI1	Q9H9A7	80010	RMI1	20		3.208	0.00941685	0.229173	0.00214402	0.657951
	13929-27	3	SL020289	OCTC	Q9UKG9	54677	CROT	20		2.76624	-0.00389919	0.918387	0.0450345	0.0593933
	13930-3	3	SL007678	ABC3G	Q9HC16	60489	APOBEC3G	20		2.9487	0.00407992	0.950125	0.0390935	0.335905
	13931-22	3	SL012980	PSMD9	O00233	5715	PSMD9	20	Y	3.81543	-0.0342267	0.741902	0.0314813	0.625923
	13932-45	3	SL005746	COOL-1	Q14155	8874	ARHGEF7	20	Y	3.13154	0.0141638	0.13726	-0.0114668	0.0526742
	13933-276	3	SL020257	NAB1	Q13506	4664	NAB1	0.5		2.9036	-0.00746029	0.535278	-0.0135737	0.0713545
	13934-3	3	SL014593	MCF2L	O15068	23263	MCF2L	20		2.58945	-0.00661457	0.660683	0.0102011	0.277192
	13936-24	3	SL020280	PGK2	P07205	5232	PGK2	20	Y	2.7243	0.040738	0.49211	-0.062063	0.09432
	13937-75	3	SL008246	CAND1	Q86VP6	55832	CAND1	0.5	Y	3.60627	0.000896288	0.993089	0.0520294	0.418804
	13939-14	3	SL006519	UGPA1	Q16851	7360	UGP2	20	Y	2.90029	-0.0088212	0.849957	0.023329	0.421356
	13940-19	3	SL025893	IP16:HIN 1	Q16666	3428	IFI16	20		3.38416	-0.0134742	0.816855	0.0161802	0.65451
	13941-82	3	SL020259	SYFM	O95363	10667	FARS2	20		3.12047	0.0159271	0.328243	-0.00651681	0.518981
	13942-140	3	SL020269	SPSB1	Q96BD6	80176	SPSB1	20		2.62076	-0.00360493	0.73297	-0.00672775	0.306966
	13943-38	3	SL020276	DPY30	Q9C005	84661	DPY30	20		3.60335	-0.0176209	0.497149	0.0156128	0.333537
	13944-3	3	SL000578	SULT 1A3	P0DMM9	6818	SULT1A3	20		2.72635	-0.0708517	0.362311	0.0446018	0.355363
	13946-8	3	SL020297	DDX23	Q9BUQ8	9416	DDX23	20		3.04505	0.0159876	0.26041	0.00684054	0.437395
	13947-371	3	SL020301	NUD12	Q9BQG2	83594	NUDT12	20		3.15278	0.0104209	0.765282	0.00619465	0.775344
	13948-50	3	SL025871	GABR2:ECD	O75899	9568	GABBR2	20	Y	2.7532	0.0428004	0.382958	0.0560883	0.0686037
	13950-9	3	SL025806	C43BP:START domain	Q9Y5P4	10087	CERT1	20		3.14695	-0.0533675	0.282399	0.0525275	0.090153
	13954-9	3	SL020298	GNA1	Q96EK6	64841	GNPNAT1	20		3.29263	-0.00395278	0.951585	0.051799	0.202364
	13955-33	3	SL007277	DAPK1	P53355	1612	DAPK1	20		2.63762	0.00490205	0.881592	0.0071377	0.727028
	13958-5	3	SL020270	RBM46	Q8TBY0	166863	RBM46	20		2.41079	0.0200229	0.18179	-0.0199295	0.033829
	13959-7	3	SL000499	LAP	P28838	51056	LAP3	20	Y	4.37216	0.0100981	0.894045	0.0642051	0.175071
	13960-15	3	SL020282	AGAP3	Q96P47	116988	AGAP3	20		2.68239	0.0017125	0.873138	-0.0137165	0.0419757
	13961-18	3	SL020291	KIF3A	Q9Y496	11127	KIF3A	0.5		3.5868	0.00500978	0.609496	0.0023156	0.703507
	13963-7	3	SL004521	tollip	Q9H0E2	54472	TOLLIP	20	Y	3.71497	-0.0377921	0.603588	0.0537192	0.236312
	13966-30	3	SL008254	MYOM3	Q5VTT5	127294	MYOM3	20		3.18725	-0.00474407	0.847038	-0.00777055	0.610888
	13967-14	3	SL005724	Thioredoxin reductase 1	Q16881	7296	TXNRD1	0.5	Y	3.57249	-0.0124984	0.857246	0.0427508	0.323251
	13969-24	3	SL020292	IMA7	O60684	23633	KPNA6	20	Y	3.68572	-0.00327645	0.976708	0.0651489	0.351211
	13972-4	3	SL020263	DHB14	Q9BPX1	51171	HSD17B14	20		2.74263	-0.00318386	0.813104	-0.00982454	0.241987
	13973-62	3	SL020271	TTL	Q8NG68	150465	TTL	20		2.63299	-0.0631557	0.234532	0.0271797	0.408336
	13975-56	3	SL020284	LIPA1	Q13136	8500	PPFIA1	20		2.85172	-0.0229611	0.668159	0.0483301	0.148614
	13976-9	3	SL015120	ARHG1	Q92888	9138	ARHGEF1	20		2.83994	0.0185436	0.600648	0.0151197	0.49225
	13977-28	3	SL015168	BARD1	Q99728	580	BARD1	20		2.47585	-0.00583858	0.313716	-0.00598813	0.0975973
	13978-122	3	SL004696	Tbx3	O15119	6926	TBX3	20		2.31293	0.0065131	0.518894	-0.000174529	0.977776
	13979-3	3	SL020254	S26A7	Q8TE54	115111	SLC26A7	20		3.02796	-0.0151499	0.134161	-0.000333723	0.957275
	13982-33	3	SL016529	RGS18	Q9NS28	64407	RGS18	20		2.55571	0.0154034	0.640109	0.0222684	0.27755
	13983-27	3	SL008181	QOR	Q08257	1429	CRYZ	20		3.20031	0.0147817	0.801995	0.0663468	0.0726665
	13984-23	3	SL020293	DDX25	Q9UHL0	29118	DDX25	20		2.59376	0.00503458	0.629064	-0.00713861	0.27157
	13985-12	3	SL007669	SMUF2	Q9HAU4	64750	SMURF2	20		2.67181	0.00156101	0.851137	0.00431805	0.404478
	13986-6	3	SL010800	LANC1	O43813	10314	LANCL1	20	Y	3.46732	-0.00214835	0.984851	0.0585964	0.405372
	13988-67	3	SL020265	NMRL1	Q9HBL8	57407	NMRAL1	20		2.80979	-0.0040951	0.922983	0.0299402	0.256962
	13990-1	3	SL003652	pyruvate carboxylase	P11498	5091	PC	20		2.62036	0.0147643	0.532908	0.0358492	0.016451
	13991-47	3	SL020285	IF4G3	O43432	8672	EIF4G3	20		3.05763	-0.00636469	0.672448	-0.0107155	0.252696
	13992-12	3	SL007239	NSF	P46459	4905	NSF	0.5	Y	2.86113	0.00994246	0.901584	0.0348151	0.486302
	13993-20	3	SL020300	E41L1	Q9H4G0	2036	EPB41L1	20	Y	4.22436	-0.0432574	0.667531	0.0633929	0.312057
	13994-1	3	SL020302	FBRL	P22087	2091	FBL	20		3.33397	0.0162676	0.272753	0.00205112	0.823269
	13996-16	3	SL020266	COAC	Q96CD2	60490	PPCDC	20	Y	3.00504	0.00309836	0.858273	0.00530406	0.622408
	13998-26	3	SL020277	PURA1	Q8N142	122622	ADSS1	20		2.84136	-0.020136	0.40382	-0.00223088	0.881419
	14002-18	3	SL020303	DOCK9	Q9BZ29	23348	DOCK9	20		2.71791	-0.00409796	0.57753	-3.65788e-05	0.993608
	14005-2	3	SL008319	CHD7	Q9P2D1	55636	CHD7	20		2.59866	0.0144982	0.151751	-0.000688039	0.912288
	14006-36	3	SL020278	GNMT	Q14749	27232	GNMT	20		3.0567	0.00107703	0.929466	-0.00675621	0.372353
	14007-22	3	SL020287	PAPS1	O43252	9061	PAPSS1	20		2.95416	-0.00960333	0.713958	0.0113842	0.4832
	14008-22	3	SL020295	DCP1A	Q9NPI6	55802	DCP1A	20		2.802	0.00235913	0.871997	2.34862e-05	0.99794
	14009-65	3	SL005721	TNFAIP3	P21580	7128	TNFAIP3	20		2.83297	0.00939727	0.747607	0.019304	0.288664
	14011-17	3	SL004809	S100A11	P31949	6282	S100A11	20	Y	3.38059	0.0346404	0.272994	-0.00212048	0.913331
	14012-17	3	SL007593	LGP2	Q96C10	79132	DHX58	20		2.92307	0.0397659	0.0964816	-0.00378672	0.797329
	14013-11	3	SL015118	TANK	Q92844	10010	TANK	20		2.92433	-0.0320092	0.468112	0.0364453	0.185127
	14019-73	3	SL020305	EVPL	Q92817	2125	EVPL	20	Y	2.98346	0.0207893	0.468423	-0.00621058	0.727044
	14021-81	3	SL020316	MED4	Q9NPJ6	29079	MED4	20		2.86492	0.00722162	0.803684	0.0114276	0.52641
	14022-17	3	SL004350	IL-17B	Q9UHF5	27190	IL17B	20		2.5629	-0.00744396	0.623224	-0.00350332	0.709288
	14023-84	3	SL004660	BSP	P21815	3381	IBSP	0.5		3.35781	-0.0293282	0.120314	-0.00757101	0.515586
	14024-196	3	SL004644	EDA	Q92838	1896	EDA	20		2.88986	0.00935798	0.330969	-0.0031546	0.5955
	14025-18	3	SL004126	4-1BB	Q07011	3604	TNFRSF9	20		2.63189	0.0367633	0.338275	0.0149021	0.531475
	14026-24	3	SL004352	IL-17F	Q96PD4	112744	IL17F	20		2.77744	-0.00496827	0.373035	-0.000590611	0.863506
	14028-22	3	SL020311	P3C2A	O00443	5286	PIK3C2A	20		3.51325	0.00838418	0.714943	-0.0193375	0.176862
	14029-42	3	SL010966	CSN2	P61201	9318	COPS2	0.5	Y	3.2991	0.0279762	0.585167	0.0154298	0.627813
	14030-21	3	SL004649	OX40 Ligand	P23510	7292	TNFSF4	20		2.72024	-0.0359888	0.125904	-0.0378481	0.0109945
	14031-18	3	SL001691	FGF7	P21781	2252	FGF7	20		2.67571	-0.0202444	0.215999	0.000548295	0.956777
	14032-2	3	SL003310	VEGF121	P15692	7422	VEGFA	20		3.02483	-0.0700435	0.116589	-0.039519	0.153598
	14034-22	3	SL001890	GA733-1 protein	P09758	4070	TACSTD2	20		2.67232	-0.00464982	0.568675	0.000791805	0.87571
	14035-13	3	SL007386	TIAM1	Q13009	7074	TIAM1	20		2.40086	0.00958746	0.260684	-0.00326916	0.535951
	14036-116	3	SL020312	MPDZ	O75970	8777	MPDZ	20		2.29964	-0.0506746	0.0784344	-0.0264873	0.137143
	14037-18	3	SL013273	RANB3	Q9H6Z4	8498	RANBP3	20	Y	3.18886	0.00110389	0.978537	0.027969	0.273699
	14038-130	3	SL007049	CYTF	O76096	8530	CST7	20		4.09641	0.0101549	0.876929	0.0595732	0.145588
	14039-33	3	SL003863	kallikrein 5	Q9Y337	25818	KLK5	20		2.59795	0.000655582	0.929734	0.00168802	0.714865
	14041-13	3	SL004068	Granzyme B	P10144	3002	GZMB	20		2.86644	0.0561967	0.0403036	-0.010421	0.535896
	14042-11	3	SL003770	SARP-2	Q8N474	6422	SFRP1	20		3.62368	-0.00323722	0.953	0.0119476	0.726412
	14043-12	3	SL008204	EEA1	Q15075	8411	EEA1	20	Y	2.91142	0.0109473	0.288443	-0.00574446	0.36936
	14045-12	3	SL020317	NCOA2	Q15596	10499	NCOA2	20		2.87849	0.0231001	0.0479076	-0.00203856	0.776261
	14047-78	3	SL003951	BDNF	P23560	627	BDNF	0.5		3.68664	-0.0641776	0.395977	0.00958144	0.838077
	14048-7	3	SL004588	IL-1 R AcP	Q9NPH3	3556	IL1RAP	0.005		3.39498	-0.0196541	0.480877	0.0314098	0.0722532
	14049-17	3	SL000483	IL-7	P13232	3574	IL7	20		2.73311	-0.0157432	0.567367	-0.0253704	0.14008
	14050-61	3	SL004140	Ephrin-A4	P52798	1945	EFNA4	20		3.26849	0.00640442	0.69529	-0.00212965	0.833872
	14051-54	3	SL007629	FOXC2	Q99958	2303	FOXC2	20		2.48595	0.000613701	0.926759	-0.00140012	0.734537
	14052-26	3	SL009417	UN13A	Q9UPW8	23025	UNC13A	20		2.58707	0.00792788	0.579381	0.00195714	0.825524
	14054-17	3	SL004151	IL-15 Ra	Q13261	3601	IL15RA	20		4.03467	-0.00647646	0.852248	0.0119123	0.581815
	14056-32	3	SL013948	Glycoprotein hormones a-chain	P01215	1081	CGA	20		3.382	-0.00309897	0.878108	-0.0120615	0.337738
	14056-4	3	SL013948	Glycoprotein hormones a-chain	P01215	1081	CGA	20		3.01252	-0.0116993	0.291674	0.0020329	0.767483
	14057-68	3	SL004686	TNFSF15	O95150	9966	TNFSF15	20		3.39367	-0.0263563	0.156145	-0.00787808	0.493076
	14060-67	3	SL007435	NCF4	Q15080	4689	NCF4	20		2.91789	-0.035431	0.327841	-0.0491387	0.030394
	14061-48	3	SL002541	sRANKL	O14788	8600	TNFSF11	20		3.0536	-0.0038644	0.695769	0.00174287	0.77646
	14063-17	3	SL000530	OSM	P13725	5008	OSM	20		2.77288	0.0183293	0.429038	-0.0123362	0.39181
	14064-21	3	SL004515	PGRP-S	O75594	8993	PGLYRP1	20		2.47258	-0.00268773	0.630726	-0.0026161	0.451666
	14065-11	3	SL025816	CD5:CD	P06127	921	CD5	20		2.34486	-0.00850451	0.513025	-0.0157045	0.0542534
	14066-49	3	SL020306	MAGI2	Q86UL8	9863	MAGI2	20		2.70407	0.0225575	0.363149	0.00199522	0.896789
	14067-6	3	SL008289	PKP2	Q99959	5318	PKP2	20		2.58967	-0.0425687	0.323138	0.0494537	0.0661258
	14068-29	3	SL003197	TECK	O15444	6370	CCL25	20		3.44983	-0.0472072	0.104896	-0.0271077	0.13349
	14069-61	3	SL010369	Carbonic Anhydrase IV	P22748	762	CA4	20		2.89927	-0.0178998	0.279112	-0.00373941	0.714895
	14070-56	3	SL018907	ITSN1	Q15811	6453	ITSN1	20	Y	3.16184	-0.0690289	0.148464	-0.0464385	0.118036
	14072-9	3	SL005679	TCTP	P13693	7178	TPT1	0.5	Y	3.13369	0.00687966	0.764852	0.0116029	0.417527
	14073-31	3	SL000440	Hemopexin	P02790	3263	HPX	0.005	Y	5.28838	0.00090208	0.935632	0.00678629	0.328827
	14074-2	3	SL020307	SHC2	P98077	25759	SHC2	20		2.45185	0.0336007	0.67245	0.0293685	0.552117
	14076-74	3	SL007888	Cystatin-S	P01036	1472	CST4	20		2.79726	0.00619154	0.904773	-0.0259737	0.420061
	14077-6	3	SL002086	Ficolin-3	O75636	8547	FCN3	0.5		3.37923	0.0077321	0.720468	-0.0020765	0.877034
	14078-69	3	SL003186	Lymphotactin	P47992	6375	XCL1	20		3.39247	0.0135973	0.533918	0.0333178	0.0157698
	14079-14	3	SL004152	IL-18 Ra	Q13478	8809	IL18R1	20		3.48721	0.0261532	0.274127	-0.00779175	0.598909
	14081-5	3	SL005227	ULBP-1	Q9BZM6	80329	ULBP1	20		2.71404	0.0136411	0.427495	-0.0189931	0.0775099
	14082-56	3	SL016540	TLN2	Q9Y4G6	83660	TLN2	20	Y	3.18214	-0.0110707	0.784008	0.0322016	0.201374
	14083-25	3	SL020314	SPS1	P49903	22929	SEPHS1	20		3.88203	-0.0293708	0.364195	0.0152014	0.449293
	14085-28	3	SL001718	IL-13	P35225	3596	IL13	20		2.97604	-0.0366958	0.263292	-0.0144477	0.477404
	14086-11	3	SL012754	ASM3A	Q92484	10924	SMPDL3A	0.5		2.53781	-0.0434451	0.330238	0.0409049	0.141298
	14088-38	3	SL005172	IGFBP-6	P24592	3489	IGFBP6	0.5		5.02479	0.00849812	0.715242	-0.00735977	0.611135
	14090-23	3	SL020308	DEFI6	Q9H4E7	50619	DEF6	20		3.45981	-0.0393664	0.581821	3.34276e-05	0.999397
	14091-42	3	SL005371	Carbonyl reductase 3	O75828	874	CBR3	20	Y	3.27437	0.0151317	0.574428	0.0239997	0.153483
	14093-10	3	SL004343	Flt3 ligand	P49771	2323	FLT3LG	20		2.99221	0.123759	0.134703	0.0255708	0.616795
	14094-29	3	SL000138	HB-EGF	Q99075	1839	HBEGF	20		3.17519	-0.0651395	0.389575	-0.00137269	0.976661
	14095-1	3	SL005204	NKG2D	P26718	22914	KLRK1	20		2.46915	-0.00839859	0.464352	0.000566539	0.936578
	14096-1	3	SL000597	TNF-b	P01374	4049	LTA	20		3.13133	-0.00177926	0.962286	0.0119398	0.609742
	14097-86	3	SL007502	ST4S6	Q7LFX5	51363	CHST15	0.5		3.30237	-0.0088307	0.65954	0.00044946	0.971186
	14098-28	3	SL020309	SYCC	P49589	833	CARS1	20	Y	3.65064	0.00256169	0.973232	0.0469543	0.323467
	14099-20	3	SL009468	PSA4	P25789	5685	PSMA4	20	Y	2.66643	0.0184305	0.174358	-0.00414487	0.621035
	14100-63	3	SL007929	C1QC	P02747	714	C1QC	20		2.88899	-0.0104169	0.77093	0.00231791	0.916927
	14101-2	3	SL005153	CNTFR alpha	P26992	1271	CNTFR	0.5		2.91917	-0.0127438	0.540568	0.00728755	0.573084
	14102-6	3	SL000678	Granulysin	P22749	10578	GNLY	0.5		3.13147	-0.014761	0.686206	-0.00731178	0.747316
	14103-12	3	SL010619	TPSG1	Q9NRR2	25823	TPSG1	20		2.97961	-0.0041887	0.568936	-0.000466473	0.918247
	14104-1	3	SL026018	TRIL:CD	Q7L0X0	9865	TRIL	20		2.64012	0.0110324	0.0296334	-0.00213162	0.493294
	14105-5	3	SL004876	Kallistatin	P29622	5267	SERPINA4	0.005		4.69554	0.00540314	0.691484	-0.00809586	0.339587
	14106-46	3	SL003682	GDP/GTP exchange protein	P52306	5910	RAP1GDS1	20	Y	2.74576	-0.00193458	0.835517	0.0132504	0.0240257
	14107-1	3	SL020315	MTHFS	P49914	10588	MTHFS	20		3.91634	-0.00919983	0.91208	0.066027	0.204164
	14108-15	3	SL000584	TGF-b1	P01137	7040	TGFB1	20		3.29554	-0.057711	0.0225419	0.0130044	0.401853
	14109-15	3	SL003190	MIP-5	Q16663	6359	CCL15	0.5		3.35608	-0.0424387	0.139983	-0.0290528	0.10436
	14110-200	3	SL000532	ON	P09486	6678	SPARC	20		3.46452	-0.023252	0.160973	0.00379455	0.711189
	14111-15	3	SL007206	TSP2	P35442	7058	THBS2	20		2.66947	-0.013345	0.25958	-0.0113489	0.123983
	14112-40	3	SL005213	RELT	Q969Z4	84957	RELT	20		2.68928	-0.0040304	0.747566	-0.004599	0.555178
	14114-18	3	SL019019	PIANP	Q8IYJ0	196500	PIANP	20		3.21386	0.0197912	0.535095	0.00846865	0.669156
	14115-34	3	SL002782	Adrenomedullin	P35318	133	ADM	0.5		3.17466	-0.015325	0.153393	-0.00244182	0.7123
	14116-129	3	SL004821	S100A4	P26447	6275	S100A4	0.5	Y	3.44077	-0.0161628	0.747901	0.0210321	0.501643
	14120-2	3	SL018629	RNF43	Q68DV7	54894	RNF43	20		2.86418	0.0138091	0.142619	-0.00206124	0.721364
	14121-24	3	SL004159	TRAIL R4	Q9UBN6	8793	TNFRSF10D	20		2.98578	-0.00434445	0.691498	-0.00594458	0.381324
	14122-132	3	SL018971	ZNRF3	Q9ULT6	84133	ZNRF3	20		2.88246	0.01018	0.58253	-0.00443027	0.700424
	14123-34	3	SL025873	GI24:ECD	Q9H7M9	64115	VSIR	20		3.62224	-0.046759	0.106843	0.0290318	0.107054
	14124-6	3	SL004843	Ephrin-A2	O43921	1943	EFNA2	20		3.47011	-0.00322291	0.914231	-0.00765441	0.680635
	14125-5	3	SL004747	ApoM	O95445	55937	APOM	0.5		2.66611	0.000512975	0.977984	0.00221082	0.848228
	14127-240	3	SL001880	IFN-b	P01574	3456	IFNB1	20		2.69645	0.0344047	0.0356444	-0.00267518	0.789971
	14128-121	3	SL017106	IFN10	P01566	3446	IFNA10	20		2.57347	-0.0142953	0.58515	-0.0370027	0.0249118
	14129-1	3	SL019978	IFNA7	P01567	3444	IFNA7	20		2.56156	-0.00748783	0.491618	-0.00681182	0.31438
	14131-37	3	SL025841	EFNB2:ECD	P52799	1948	EFNB2	20	Y	3.8632	-0.0183289	0.587259	-0.00495354	0.813169
	14132-21	3	SL020171	HHLA2	Q9UM44	11148	HHLA2	0.5		2.60084	-0.00935918	0.539326	-0.0182356	0.0565608
	14133-93	3	SL000145	IL-1 sRII	P27930	7850	IL1R2	0.5		3.82104	0.0237936	0.323897	0.00398616	0.789681
	14134-49	3	SL015046	AMGO2	Q86SJ2	347902	AMIGO2	20		2.95364	-0.000551459	0.98124	-0.000326978	0.982059
	14135-3	3	SL020172	RXFP1	Q9HBX9	59350	RXFP1	20		2.65107	0.00124181	0.806386	-0.00550806	0.0834381
	14136-234	3	SL007696	C1QR1	Q9NPY3	22918	CD93	0.5		3.72743	-0.0288849	0.220767	0.000929098	0.949211
	14139-16	3	SL007828	NRG4	Q8WWG1	145957	NRG4	20		2.65838	-0.0110054	0.402617	0.00779219	0.3406
	14143-8	3	SL014983	H2B2E	Q16778	8349	H2BC21	20	Y	3.83447	-0.134093	0.0286031	0.0134034	0.721041
	14144-3	3	SL019979	H2A3	Q7L7L0	92815	H2AW	20	Y	3.33475	-0.15077	0.0163883	0.02447	0.524101
	14146-92	3	SL008158	H31	P68431	8350	H3C1	20	Y	2.91948	-0.0680182	0.0109269	0.0157413	0.335106
	14148-2	3	SL015510	UCRP	P05161	9636	ISG15	20	Y	3.55617	0.0153537	0.839606	0.0302092	0.521867
	14149-9	3	SL005179	IL-1F8	Q9NZH7	27177	IL36B	20		2.72328	0.00621264	0.471683	-0.0018002	0.736797
	14150-7	3	SL005177	IL-1F6	Q9UHA7	27179	IL36A	0.5		3.30863	-0.0145531	0.78783	-0.0260199	0.439324
	14151-4	3	SL015510	UCRP	P05161	9636	ISG15	20	Y	3.39176	-0.0145799	0.886452	0.0633794	0.319002
	14153-8	3	SL004139	Ephrin-A3	P52797	1944	EFNA3	20		2.90399	0.00866419	0.527413	0.000171309	0.983931
	14156-33	3	SL004815	14-3-3 protein beta/alpha	P31946	7529	YWHAB	0.5	Y	3.71644	-0.0173644	0.845456	0.075077	0.177135
	14157-21	3	SL004984	14-3-3E	P62258	7531	YWHAE	20	Y	3.38791	0.0330721	0.558143	0.0319734	0.362954
	14158-17	3	SL003848	Annexin V	P08758	308	ANXA5	20	Y	2.73902	0.00523242	0.705354	-0.00919921	0.284261
	14175-78	3	SL019907	SCP2D	Q9UJQ7	140856	SCP2D1	20		2.46441	0.0516532	0.269854	0.020063	0.48934
	14178-18	3	SL007463	CDKN3	Q16667	1033	CDKN3	20		2.79876	-0.00690236	0.602827	0.00168742	0.83731
	14186-13	3	SL019795	RFFL	Q8WZ73	117584	RFFL	20	Y	3.41826	0.0402299	0.170444	0.0214484	0.238771
	14192-31	3	SL019930	PDCL2	Q8N4E4	132954	PDCL2	20		3.31255	0.00946983	0.706197	-0.00267526	0.863833
	14197-2	3	SL019864	PRDM1	O75626	639	PRDM1	20		2.74797	0.0139846	0.198582	-0.00545732	0.414186
	14203-3	3	SL008375	ANXA7	P20073	310	ANXA7	20	Y	4.28854	-0.0280917	0.737681	0.0488796	0.349218
	14204-55	3	SL019533	FOXJ2	Q9P0K8	55810	FOXJ2	0.5		2.47414	0.0334351	0.429778	0.0130602	0.619198
	14205-6	3	SL019865	HEXI2	Q96MH2	124790	HEXIM2	20		2.6323	-0.0260454	0.204086	0.0219471	0.086199
	14206-28	3	SL025794	APBB1:PID 2	O00213	322	APBB1	20		2.2583	0.00445869	0.682821	-0.0121611	0.0750777
	14208-3	3	SL019932	RET7	Q96R05	116362	RBP7	20		3.39861	0.0575511	0.0702117	-0.014669	0.451444
	14216-35	3	SL019957	DDX46	Q7L014	9879	DDX46	20		2.55706	0.010145	0.520827	-0.00574936	0.557997
	14226-120	3	SL008524	BHMT2	Q9H2M3	23743	BHMT2	20		2.87942	0.00715481	0.502953	0.00237865	0.719749
	14227-21	3	SL008040	MYL6B	P14649	140465	MYL6B	20	Y	2.77314	-0.0244382	0.343037	-0.00639376	0.689028
	14229-5	3	SL019900	MOCS3	O95396	27304	MOCS3	20		3.15043	0.0104598	0.370808	-0.00310594	0.66706
	14237-1	3	SL000451	HSP 70	P0DMV8			0.005	Y	3.26625	0.00536251	0.792174	-0.00596947	0.637284
	14245-195	3	SL019901	SNX7	Q9UNH6	51375	SNX7	20		2.20178	0.029685	0.191279	-0.00215807	0.876884
	14246-50	3	SL016379	DOK2	O60496	9046	DOK2	20		2.79777	-0.0478928	0.504964	0.0576829	0.19772
	14249-68	3	SL019794	TRIM1	Q9UJV3	11043	MID2	20		2.5209	0.0127931	0.11869	-0.00376712	0.455144
	14250-115	3	SL008191	BLMH	Q13867	642	BLMH	20	Y	2.55425	-0.059106	0.154221	-0.0537788	0.0381984
	14254-27	3	SL019925	PTN4	P29074	5775	PTPN4	0.5		3.13617	0.00871688	0.567657	0.00417704	0.659225
	14260-112	3	SL015522	ARHG8	Q7Z628	10276	NET1	20	Y	2.49621	-0.0189837	0.425226	-0.00336618	0.819665
	14268-4	3	SL007647	SRXN1	Q9BYN0	140809	SRXN1	0.5	Y	2.67984	-0.0347776	0.134901	-0.00957483	0.503446
	14271-23	3	SL007707	RAB6B	Q9NRW1	51560	RAB6B	20	Y	3.58013	-0.0405433	0.649722	0.0740851	0.183572
	14273-19	3	SL010939	PPCE	P48147	5550	PREP	20	Y	3.41701	-0.00467866	0.959686	0.0534361	0.353854
	14283-12	3	SL008144	RAB14	P61106	51552	RAB14	20	Y	3.20255	0.0298231	0.434397	0.00993159	0.674816
	14284-23	3	SL006773	E2AK4	Q9P2K8	440275	EIF2AK4	20		1.77112	0.0304263	0.405194	-0.0153394	0.496334
	14286-2	3	SL005769	NF-ATc1	O95644	4772	NFATC1	20		2.52627	-0.00358922	0.763338	-0.0166422	0.0267293
	14286-7	3	SL005769	NF-ATc1	O95644	4772	NFATC1	20		2.95068	0.0252739	0.462735	-0.0078005	0.715002
	14287-6	3	SL008533	RAB5C	P51148	5878	RAB5C	20	Y	4.17389	-0.0193315	0.784045	0.0481306	0.273583
	14291-53	3	SL019710	AGAP2	Q99490	116986	AGAP2	20		2.39268	-0.0358499	0.411834	0.0235137	0.386348
	14294-61	3	SL013880	MBD1	Q9UIS9	4152	MBD1	20		3.4694	0.0202392	0.474359	0.00599337	0.732593
	14309-8	3	SL013160	HNRH1	P31943	3187	HNRNPH1	20	Y	3.41039	0.0113954	0.55704	-0.0120269	0.31972
	14314-6	3	SL019714	PPIL2	Q13356	23759	PPIL2	20	Y	2.53153	0.013601	0.47179	-0.0108542	0.352912
	14318-1	3	SL013288	VPS29	Q9UBQ0	51699	VPS29	0.5	Y	3.43262	0.018633	0.487662	-0.0166108	0.320112
	14324-52	3	SL005089	CSPG6	Q9UQE7	9126	SMC3	20		3.98509	0.00726811	0.926228	0.0251938	0.605749
	14326-4	3	SL006253	UB2E1	P51965	7324	UBE2E1	20		3.80933	-0.00837423	0.910207	0.0468831	0.310756
	14329-4	3	SL011624	DIDO1	Q9BTC0	11083	DIDO1	20		2.61066	0.000775726	0.947036	-0.00499362	0.49063
	14331-262	3	SL019738	DYLT1	P63172	6993	DYNLT1	20		2.59586	-0.0466995	0.186747	-0.0100496	0.645538
	14332-3	3	SL008025	RALA	P11233	5898	RALA	0.5	Y	2.98019	-0.0294732	0.603677	0.0524882	0.138907
	14334-3	3	SL014781	RECO	P35243	5957	RCVRN	20		2.40749	0.0166675	0.095595	0.00479082	0.437981
	14337-1	3	SL019699	TPPC3	O43617	27095	TRAPPC3	0.5	Y	2.88147	-0.00290643	0.913505	0.0215431	0.19737
	14341-8	3	SL019767	FA69C	Q0P6D2	125704	DIPK1C	0.5		3.03543	0.0077397	0.343853	-0.00146464	0.772577
	14583-49	3	SL004357	Myostatin	O14793	2660	MSTN	0.5		2.41468	-0.0136719	0.301607	-0.0224408	0.00743173
	14587-16	3	SL004345	GDF-11	O95390	10220	GDF11	20		2.01407	0.0395091	0.614358	0.0278128	0.567975
	14593-152	3	SL020072	F210A	Q96ND0	125228	FAM210A	0.5		3.20664	-0.0323766	0.090912	-0.00584664	0.620649
	14597-5	3	SL020074	SEM6C	Q9H3T2	10500	SEMA6C	20		2.31479	-0.0201393	0.012306	0.00302554	0.537449
	14599-18	3	SL007723	STAB1	Q9NY15	23166	STAB1	20		2.75927	-0.00494139	0.338053	-0.000513044	0.872432
	14603-51	3	SL020082	KIAA0040	Q15053	9674	KIAA0040	20		3.37474	0.0150363	0.566885	0.00825069	0.612442
	14614-41	3	SL008890	CA130	Q5T1S8	400746	NCMAP	20		3.85292	0.00620046	0.827429	-0.00654436	0.711241
	14615-46	3	SL020089	KRA24	Q9BYR9	85294	KRTAP2-4	20	Y	2.73054	-0.0165509	0.537992	-0.0293458	0.0815504
	14616-16	3	SL020097	ZN382	Q96SR6	84911	ZNF382	20		1.87475	0.00936978	0.45077	0.00169521	0.825907
	14618-26	3	SL012766	ECOP	Q96AW1	81552	VOPP1	20		3.12308	0.00223149	0.932678	0.0265177	0.109047
	14619-8	3	SL020098	ZN526	Q8TF50	116115	ZNF526	20		2.21577	0.0556128	0.0477973	-0.00809363	0.639062
	14623-26	3	SL018938	SUMO3	P55854	6612	SUMO3	20	Y	3.93576	-0.0140514	0.848007	0.0457625	0.316312
	14624-51	3	SL011618	CTCF	P49711	10664	CTCF	20		2.65116	-0.00128302	0.871084	0.00442364	0.368892
	14628-72	3	SL020051	FBX3	Q9UK99	26273	FBXO3	20		2.63019	0.00826416	0.406969	-0.00156744	0.798938
	14631-22	3	SL020115	DUS16	Q9BY84	80824	DUSP16	20		2.58256	-0.0105044	0.350312	-0.013738	0.0512692
	14633-26	3	SL020121	T185A	Q8NFB2	84548	TMEM185A	20		3.05813	0.0146249	0.294608	-0.00910587	0.293554
	14634-13	3	SL020122	LSHR	P22888	3973	LHCGR	20		2.19198	0.0191655	0.267979	-0.00335876	0.753888
	14636-25	3	SL005350	Ribonuclease UK114	P52758	10247	RIDA	20		3.95243	0.0159097	0.786414	0.0268255	0.462168
	14645-253	3	SL020127	GSTA4	O15217	2941	GSTA4	20		2.81528	0.0162308	0.228726	-0.0113862	0.174605
	14655-1	3	SL020140	DJC17	Q9NVM6	55192	DNAJC17	20		2.90305	-0.0116702	0.891433	0.049532	0.352199
	14662-6	3	SL020179	MZF1	P28698	7593	MZF1	20		3.30044	-0.00116156	0.976039	0.00699774	0.780252
	14663-44	3	SL020180	RNF8	O76064	9025	RNF8	0.5		3.03049	-0.0088193	0.500071	0.00141772	0.861435
	14670-1	3	SL020187	SKIL	P12757	6498	SKIL	0.5		3.11145	-0.0207284	0.561697	0.023242	0.295922
	14674-63	3	SL020191	PACN3	Q9UKS6	29763	PACSIN3	20		2.19961	-0.0104698	0.349593	-0.00388597	0.575652
	14675-20	3	SL011011	IF4B	P23588	1975	EIF4B	20	Y	4.24833	-0.0076854	0.932332	0.0528285	0.348616
	14684-17	3	SL011179	CAN2	P17655	824	CAPN2	20	Y	3.67042	-0.0445721	0.218705	0.0083908	0.708245
	14685-17	3	SL003722	PKB beta	P31751	208	AKT2	0.5		3.15439	-0.0263234	0.0804228	-0.00672055	0.468067
	14687-6	3	SL007972	M6PBP	O60664	10226	PLIN3	20	Y	2.33633	0.0134125	0.507196	-0.0118807	0.344561
	14688-6	3	SL020212	PTN7	P35236	5778	PTPN7	20	Y	2.38391	-0.0345379	0.356588	0.00221782	0.923897
	14689-3	3	SL011207	SEC13	P55735	6396	SEC13	0.5		3.09183	-0.0136275	0.143924	0.00750818	0.192439
	14692-3	3	SL020215	ZN276	Q8N554	92822	ZNF276	20		3.6992	0.0336798	0.184771	-0.00752173	0.632011
	14696-45	3	SL010617	TPSB2	P20231	64499	TPSB2	20		2.54178	0.0161132	0.488483	0.0135909	0.34766
	14703-6	3	SL004332	EG-VEGF	P58294	84432	PROK1	20		2.27698	-0.000815847	0.950218	-0.00413833	0.610497
	14705-1	3	SL003320	VEGF-D	O43915	2277	VEGFD	20		3.09361	-0.0267165	0.296162	-0.01008	0.524879
	14708-59	3	SL007931	CO8G	P07360	733	C8G	0.5		4.78131	0.000118894	0.995118	-0.00834067	0.490109
	14711-27	3	SL004438	Cystatin M	Q15828	1474	CST6	20		4.55909	0.0264276	0.334602	-0.0115783	0.495562
	14713-46	3	SL004589	Azurocidin	P20160	566	AZU1	20		2.42363	-0.00384148	0.528654	-0.00468452	0.217582
	14747-9	3	SL020310	CRLF1	O75462	9244	CRLF1	20		2.98054	0.0263456	0.16736	-0.00303028	0.796206
	14748-31	3	SL020313	RHG05	Q13017	394	ARHGAP5	20		2.82545	-0.0445476	0.30081	0.034168	0.202145
	14755-4	3	SL000496	Lactoferrin	P02788	4057	LTF	20	Y	2.46465	-0.016138	0.103013	-0.00347145	0.569743
	14756-29	3	SL003177	sICAM-2	P13598	3384	ICAM2	20		3.77216	0.0131738	0.6073	-0.00323655	0.83884
	14757-144	3	SL004342	FGF-8B	P55075	2253	FGF8	20		1.55066	0.0269998	0.438195	0.00573532	0.789155
	14759-149	3	SL000055	Cadherin E	P12830	999	CDH1	0.5		2.98616	-0.000531672	0.970571	-0.0022488	0.801718
	15295-81	3	SL025883	IGF-II:Mature	P01344	3481	IGF2	0.5		4.01331	-0.0409336	0.21845	-0.0297619	0.148336
	15297-3	3	SL004825	S100A3	P33764	6274	S100A3	20		2.37403	0.00183344	0.915599	-0.0165316	0.125638
	15298-199	3	SL017092	NETO1	Q8TDF5	81832	NETO1	20		2.40283	-0.00380768	0.736347	-0.000337492	0.961668
	15299-102	3	SL012502	MESD2	Q14696	23184	MESD	20	Y	3.55067	-0.0334341	0.521075	0.0610806	0.0614818
	15300-66	3	SL017096	CC134	Q9H6E4	79879	CCDC134	20	Y	3.19385	-0.01728	0.597656	0.0377577	0.0658479
	15301-24	3	SL009308	sperm protein 10	P26436	56	ACRV1	20		2.62417	0.000811021	0.962395	-0.0160169	0.136406
	15303-63	3	SL004826	S100A5	P33763	6276	S100A5	20		3.2346	0.0108332	0.811601	0.0395258	0.163797
	15304-1	3	SL002648	PAP1	Q06141	5068	REG3A	0.5		3.86053	-0.0304904	0.627085	0.0727703	0.064465
	15305-7	3	SL005696	Secretagogin	O76038	10590	SCGN	20		2.82111	0.0280536	0.295748	0.00861818	0.60403
	15306-20	3	SL005375	IgJ	P01591	3512	JCHAIN	20		2.75588	-0.00748983	0.561215	-0.0067313	0.400284
	15308-108	3	SL012520	VWC2	Q2TAL6	375567	VWC2	20		3.58367	-0.00408615	0.896015	0.0124672	0.521479
	15310-61	3	SL007011	PRC1	O43663	9055	PRC1	20		2.90467	0.01953	0.224865	-0.0112125	0.261733
	15312-14	3	SL019555	AGO1	Q9UL18	26523	AGO1	20		2.98828	0.0373513	0.562304	0.0312769	0.434995
	15313-28	3	SL007399	MD2L1	Q13257	4085	MAD2L1	20		2.94906	0.00261205	0.774446	-0.00949883	0.09569
	15314-49	3	SL008340	CLIC4	Q9Y696	25932	CLIC4	0.5	Y	3.96634	-0.0474085	0.419468	0.0665206	0.0703769
	15315-64	3	SL019798	CUTC	Q9NTM9	51076	CUTC	20		2.98194	0.0175636	0.372371	-0.0378728	0.0025253
	15316-262	3	SL019950	TXN4B	Q9NX01	54957	TXNL4B	20		3.17881	-0.0799447	0.383258	0.034185	0.547912
	15318-75	3	SL004212	Calpactin I light chain	P60903	6281	S100A10	20		3.22209	0.0120255	0.428288	-0.00255708	0.785364
	15319-226	3	SL013808	CCNA1	P78396	8900	CCNA1	20		2.77816	-0.026432	0.14459	0.0120978	0.278807
	15321-8	3	SL019971	CPLX2	Q6PUV4	10814	CPLX2	20		2.95362	-0.0277407	0.506268	-0.00186117	0.942714
	15322-35	3	SL007330	CRADD	P78560	8738	CRADD	20		3.41667	0.00684566	0.905733	0.0358704	0.319014
	15323-112	3	SL019972	AGO3	Q9H9G7	192669	AGO3	20	Y	3.08408	0.0622802	0.442325	0.0459853	0.361309
	15324-58	3	SL005628	Ferritin light chain	P02792	2512	FTL	0.5	Y	3.85322	0.0170843	0.779436	-0.0481447	0.206089
	15325-14	3	SL007137	NEUM	P17677	2596	GAP43	20		3.29525	-0.0713243	0.420705	0.0595839	0.279621
	15326-64	3	SL006479	GBP1	P32455	2633	GBP1	20		4.31027	0.0259497	0.475886	0.0193065	0.39354
	15329-167	3	SL015356	MAPIP	Q9Y2Q5	28956	LAMTOR2	20	Y	2.70123	-0.0137649	0.564335	-0.0191004	0.198837
	15331-47	3	SL013819	RBBP4	Q09028	5928	RBBP4	20		3.154	-0.00155097	0.974011	0.00705366	0.811515
	15333-11	3	SL012799	SDF2	Q99470	6388	SDF2	20		2.57226	0.00403472	0.930869	0.0573549	0.0496945
	15336-7	3	SL019976	SELM	Q8WWX9	140606	SELENOM	20		4.14063	-0.0373022	0.300629	0.00769351	0.730317
	15339-32	3	SL008333	COF2	Q9Y281	1073	CFL2	20	Y	2.88319	-0.0715064	0.189112	0.00951332	0.776453
	15343-337	3	SL000491	Kininogen, HMW, Two Chain	P01042	3827	KNG1	0.5		3.33872	0.0305207	0.287827	-0.0107872	0.544482
	15346-31	3	SL001802	IFN-g	P01579	3458	IFNG	20		2.41426	0.0158763	0.644229	0.0168562	0.430549
	15347-12	3	SL000440	Hemopexin	P02790	3263	HPX	0.005	Y	5.45014	0.00185772	0.849888	0.0016777	0.782642
	15358-28	3	SL012407	7B2	P05408	6447	SCG5	20		3.62918	0.0412444	0.141385	-0.0107646	0.534549
	15361-37	3	SL019275	ANKR1	Q15327	27063	ANKRD1	20		2.86331	-0.0123764	0.261543	-0.00147638	0.828711
	15363-32	3	SL004840	Apo A-V	Q6Q788	116519	APOA5	0.5		3.88022	-0.0157751	0.587527	0.0142227	0.431616
	15364-101	3	SL000275	Apo C-I	P02654	341	APOC1	0.005		5.26186	0.000331497	0.971005	-0.00211336	0.709262
	15365-41	3	SL020583	BAI3	O60242	577	ADGRB3	20		2.70368	-0.00859149	0.361347	-0.00586951	0.315506
	15367-38	3	SL012736	LPLC1	Q8TDL5	92747	BPIFB1	0.005		3.74858	-0.0541607	0.274785	0.0819688	0.00880617
	15368-3	3	SL007531	BMPER	Q8N8U9	168667	BMPER	20		3.21864	-0.00817354	0.612957	-0.0125006	0.214612
	15370-5	3	SL012877	BOLA1	Q9Y3E2	51027	BOLA1	20		3.0814	0.0344765	0.634437	0.0330278	0.463663
	15372-43	3	SL014748	BRD2	P25440	6046	BRD2	20		2.57752	-0.013361	0.302897	-0.00228721	0.775933
	15374-15	3	SL005611	CA11 protein	Q9NS71	56287	GKN1	20		3.11496	-0.0269511	0.355887	0.00347324	0.847764
	15375-49	3	SL011428	Carboxypeptidase B1	P15086	1360	CPB1	0.5		3.36524	-0.0215014	0.526891	0.0117157	0.578815
	15376-134	3	SL007121	CATE	P14091	1510	CTSE	20	Y	2.99397	0.0105725	0.661585	0.00924749	0.537042
	15381-45	3	SL004120	Discoidin domain receptor 2	Q16832	4921	DDR2	20		2.56784	-0.00675132	0.735357	-0.00172332	0.889523
	15383-200	3	SL004700	Endothelin 3	P14138	1908	EDN3	20		2.96685	-0.000516555	0.952641	0.00384956	0.47685
	15384-15	3	SL011369	KLOTHO	Q9UEF7	9365	KL	20		3.57796	-0.0274701	0.380583	-0.0317039	0.105234
	15385-116	3	SL004848	FABP2	P12104	2169	FABP2	20		3.28355	-0.110523	0.0163969	-0.00676434	0.80994
	15386-7	3	SL005086	FABPA	P15090	2167	FABP4	20		4.34583	-0.0475352	0.466765	-0.00715287	0.85989
	15387-44	3	SL005203	Neuropilin-2	O60462	8828	NRP2	0.5		4.42922	-0.00624174	0.719706	0.00107056	0.921041
	15388-24	3	SL004561	FcRIIIa	P08637	2214	FCGR3A	0.5		3.58492	-0.0430222	0.743583	-0.126187	0.124993
	15389-1	3	SL012513	FRDA	Q16595	2395	FXN	20		2.404	-0.0117566	0.276946	-0.0101388	0.132211
	15390-3	3	SL004430	Galanin	P22466	51083	GAL	20		2.75892	0.0190997	0.250326	-0.0228552	0.0284159
	15391-114	3	SL005707	GAS-6	Q14393	2621	GAS6	0.5		3.15949	-0.0253646	0.225031	0.000938706	0.942119
	15394-79	3	SL008959	UNC5B	Q8IZJ1	219699	UNC5B	20		3.96749	-0.000929584	0.976668	-0.00278768	0.88773
	15395-15	3	SL005254	GST M1-1	P09488	2944	GSTM1	20	Y	2.93704	-0.0152326	0.606403	-0.0585592	0.00204602
	15398-2	3	SL006727	HERV1	P55789	2671	GFER	20		2.69974	-0.0255514	0.35378	0.0341197	0.0482304
	15402-2	3	SL005354	ID-1	P41134	3397	ID1	20		3.02268	-0.0837329	0.1138	-0.00877781	0.787819
	15403-53	3	SL007347	ID2	Q02363	3398	ID2	20		2.88186	0.00642362	0.847311	-0.0313784	0.132149
	15404-3	3	SL018851	IFN21	P01568	3452	IFNA21	20		2.45425	-0.00638926	0.605654	-0.0202669	0.00969902
	15405-23	3	SL018075	IFNA4	P05014	3441	IFNA4	20		2.51679	-0.010535	0.108999	0.00340579	0.39424
	15412-40	3	SL003731	KIAP	Q96CA5	79444	BIRC7	20		2.52851	0.021327	0.102506	-0.00936068	0.246827
	15413-3	3	SL006349	LCAT	P04180	3931	LCAT	0.5		2.55419	0.00443367	0.824871	0.00841715	0.499423
	15414-316	3	SL019149	LDHA	P00338	3939	LDHA	0.5	Y	4.4775	-0.00165954	0.953975	0.0083479	0.640236
	15416-54	3	SL012646	LYG2	Q86SG7	254773	LYG2	20		2.90697	-0.00226203	0.887491	-0.0227345	0.0247827
	15417-3	3	SL003161	Maspin	P36952	5268	SERPINB5	20		2.6628	-0.00377932	0.790965	-0.00554306	0.53185
	15418-25	3	SL007282	MK10	P53779	5602	MAPK10	0.5		2.58471	-0.026416	0.663471	0.0510628	0.177789
	15419-15	3	SL012374	MMP20	O60882	9313	MMP20	20		2.67474	0.00327305	0.781717	-0.00237461	0.74628
	15422-12	3	SL019975	MYP2	P02689	5375	PMP2	20		2.09067	-0.00616019	0.766044	-0.00694171	0.589617
	15426-5	3	SL008692	NEUR1	Q99519	4758	NEU1	20		3.51767	-0.00928778	0.696912	0.000407095	0.978069
	15427-35	3	SL012455	LOXL3	P58215	84695	LOXL3	0.5		3.64358	-0.102642	0.10145	-0.0171592	0.657029
	15430-165	3	SL012859	OPT	Q9UBM4	26254	OPTC	20		3.3923	0.0165257	0.0708132	-0.00574119	0.30753
	15430-7	3	SL012859	OPT	Q9UBM4	26254	OPTC	0.5		2.14924	0.00868921	0.465558	-0.010456	0.158263
	15431-31	3	SL000531	OTCase	P00480	5009	OTC	0.5		3.15286	-0.0204755	0.715007	0.0429041	0.219981
	15432-1	3	SL004684	Otoraplin	Q9NRC9	56914	OTOR	20		2.93568	0.0107717	0.562249	0.00254639	0.825322
	15433-4	3	SL005268	p60-Src	P12931	6714	SRC	0.5	Y	3.02902	-0.0938227	0.353058	0.0647653	0.302357
	15434-5	3	SL012495	PNOC	Q13519	5368	PNOC	20		2.61153	-0.0896774	0.402088	-0.0544627	0.41269
	15435-4	3	SL005262	PNP	P00491	4860	PNP	0.5	Y	3.77741	-0.0252965	0.826243	0.0548939	0.44385
	15436-40	3	SL014638	RAMP1	O60894	10267	RAMP1	20		2.77037	0.0212838	0.0581732	0.00533277	0.440926
	15437-11	3	SL008721	RAMP3	O60896	10268	RAMP3	20		2.91255	0.0119606	0.25517	0.0023169	0.721827
	15439-21	3	SL014861	RND3	P61587	390	RND3	20		2.57723	-0.00339203	0.765671	-0.00362173	0.608675
	15440-57	3	SL012421	NEC2	P16519	5126	PCSK2	20		2.81983	0.00534586	0.596203	0.000885896	0.887511
	15441-6	3	SL008548	SAP3	P17900	2760	GM2A	0.5		3.04805	-0.019606	0.558369	0.00624902	0.763807
	15444-45	3	SL001959	SCCA2	P48594	6318	SERPINB4	20		2.89274	0.01027	0.738184	0.00751124	0.693983
	15446-25	3	SL004651	SMDF	Q02297	3084	NRG1	20		3.39381	-0.00312663	0.8586	-0.00568472	0.601958
	15447-45	3	SL000574	Sorbitol dehydrogenase	Q00796	6652	SORD	20	Y	4.35469	0.0072899	0.908949	0.022717	0.566483
	15448-47	3	SL018151	SQSTM	Q13501	8878	SQSTM1	20		2.82688	0.0786859	0.151488	-0.0383509	0.25876
	15449-33	3	SL010387	TIM-4	Q96H15	91937	TIMD4	0.005		2.79172	-0.0503091	0.0901396	-0.0436692	0.0186993
	15452-5	3	SL000246	5'-Nucleotidase	P21589	4907	NT5E	20		4.02395	-0.0145075	0.519896	-0.0103183	0.461538
	15453-3	3	SL003022	a1-Microglobulin	P02760	259	AMBP	0.005	Y	5.01281	-0.00561139	0.73428	0.00204359	0.842245
	15455-40	3	SL025784	ADA15:ECD	Q13444	8751	ADAM15	20		3.35465	-0.00498595	0.789544	0.00667286	0.56561
	15457-14	3	SL005238	Aminopeptidase N	P15144	290	ANPEP	20	Y	2.96363	-0.0532725	0.0472574	-0.0183788	0.266914
	15460-9	3	SL003281	CD26	P27487	1803	DPP4	20		3.10852	0.000662854	0.942684	-0.0089089	0.121463
	15462-28	3	SL007072	CD8A	P01732	925	CD8A	20		4.19613	0.070815	0.0337161	-0.0179248	0.380791
	15465-79	3	SL012684	CNPY4	Q8N129	245812	CNPY4	0.5	Y	3.48303	-0.071665	0.118942	0.042181	0.139205
	15466-30	3	SL007148	CO9A1	P20849	1297	COL9A1	20		2.32189	-0.00649797	0.714055	-0.0128033	0.246817
	15467-10	3	SL009396	CTHR1	Q96CG8	115908	CTHRC1	0.5		4.52747	-0.0182789	0.633631	0.0193554	0.417263
	15468-14	3	SL002690	FHR1	Q03591	3078	CFHR1	0.005		4.64852	0.0427291	0.065309	-0.00119479	0.933147
	15470-11	3	SL005383	Hexosaminidase B	P07686	3074	HEXB	0.5		2.94356	-0.0430386	0.18269	0.0349921	0.0822449
	15471-29	3	SL012442	LIPR2	P54317	5408	PNLIPRP2	0.5		2.7313	0.0484785	0.413502	0.00317038	0.93129
	15472-16	3	SL017588	LRP11	Q86VZ4	84918	LRP11	0.5		3.48175	-0.0104001	0.684082	-0.0104375	0.511248
	15474-7	3	SL013908	PIN1	Q13526	5300	PIN1	20	Y	3.72267	-0.0321797	0.725813	0.0582504	0.30808
	15475-4	3	SL004948	PLTP	P55058	5360	PLTP	0.005		4.11159	0.0279321	0.17891	-0.0117689	0.360616
	15476-6	3	SL007493	REG3G	Q6UW15	130120	REG3G	20		3.35052	-0.011534	0.812109	0.0101523	0.736322
	15480-2	3	SL018020	VNN2	O95498	8875	VNN2	0.5		3.02411	0.0222974	0.521232	-0.0122911	0.569156
	15481-45	3	SL004525	LL-37	P49913	820	CAMP	0.5		4.39227	-0.0191017	0.54584	-0.0237976	0.228259
	15482-12	3	SL012348	A2ML1	A8K2U0	144568	A2ML1	20		2.91807	-0.0504423	0.159461	-0.0325971	0.143542
	15483-377	3	SL005368	Agrin	O00468	375790	AGRN	0.5		3.50648	-0.00631264	0.773688	-0.00361958	0.790698
	15486-126	3	SL008573	ABP1	P19801	26	AOC1	20		3.5699	0.111001	0.0274638	-0.0533118	0.0835001
	15487-164	3	SL006149	carboxylesterase, liver	P23141	1066	CES1	20		3.51192	0.00892618	0.636235	-0.00184919	0.874608
	15491-20	3	SL008437	CD248	Q9HCU0	57124	CD248	0.5		4.1005	-0.0435264	0.129858	0.00464667	0.793165
	15492-1	3	SL025827	CRIM1:ECD	Q9NZV1	51232	CRIM1	20		2.38168	-0.0154417	0.200237	0.00499826	0.503002
	15494-11	3	SL011828	FGFP1	Q14512	9982	FGFBP1	20		3.2122	-0.0541085	0.0982629	-0.00309046	0.877582
	15495-9	3	SL012435	FOLR3	P41439	2352	FOLR3	20		2.59851	-0.0260716	0.673642	-0.025871	0.501492
	15497-9	3	SL012357	HS3S1	O14792	9957	HS3ST1	20		3.03574	0.00218009	0.831694	0.0020824	0.743629
	15499-11	3	SL006028	Attractin	O75882	8455	ATRN	0.005		3.03439	0.00868457	0.44582	-0.000577979	0.934582
	15503-15	3	SL004647	Lefty-A	O00292	7044	LEFTY2	20		4.17697	-0.0190403	0.556893	0.00907423	0.65216
	15503-20	3	SL004647	Lefty-A	O00292	7044	LEFTY2	20		2.84052	-0.0294564	0.29891	-0.00279162	0.873548
	15504-39	3	SL004299	Livin B	Q96CA5	79444	BIRC7	20		2.72415	-0.00966197	0.180469	-0.00130557	0.766611
	15506-34	3	SL018249	LRP12	Q9Y561	29967	LRP12	20		2.57303	0.0126383	0.135107	-0.0124772	0.0186994
	15509-2	3	SL003640	NAG	P54802	4669	NAGLU	20		3.67171	-0.0274781	0.421905	-0.036609	0.0870198
	15511-37	3	SL008970	NPTXR	O95502	23467	NPTXR	20		3.01631	0.0300153	0.42145	0.0270887	0.243867
	15513-108	3	SL003260	Prostasin	Q16651	5652	PRSS8	20		3.10757	-0.00369798	0.869205	0.00751264	0.590665
	15514-26	3	SL001814	Pseudocholinesterase	P06276	590	BCHE	0.005		4.05844	-0.00347556	0.874904	0.00535494	0.696322
	15515-2	3	SL000572	SAA	P0DJI8	6288	SAA1	0.5		3.52678	-0.0268097	0.67214	0.0350069	0.374592
	15516-12	3	SL005700	SAA-4	P35542	6291	SAA4	0.005		4.8874	-0.024915	0.347469	-0.0208703	0.206436
	15521-4	3	SL008440	Alcadein alpha-1	O94985	22883	CLSTN1	0.5		3.28912	-0.00719062	0.657017	-0.0049027	0.62576
	15522-2	3	SL008305	GAPR1	Q9H4G4	152007	GLIPR2	0.5	Y	4.43194	0.000172447	0.991884	0.00477954	0.650152
	15523-9	3	SL008037	HEM2	P13716	210	ALAD	20	Y	4.51442	-0.0430463	0.538256	0.0176332	0.684672
	15524-30	3	SL008043	PGAM2	P15259	5224	PGAM2	20	Y	3.15266	9.05894e-05	0.998715	-0.0333731	0.345526
	15525-294	3	SL014682	ADH1G	P00326	126	ADH1C	0.5		3.15074	0.0496358	0.285076	0.0738743	0.0116805
	15526-33	3	SL007246	GSHB	P48637	2937	GSS	0.5	Y	2.96082	0.0241566	0.628631	0.0217266	0.483978
	15527-90	3	SL008018	DLDH	P09622	1738	DLD	0.5		3.66329	-0.0393203	0.039748	0.0293129	0.0141108
	15529-33	3	SL001883	Cysteine-rich protein 1	P21291	1465	CSRP1	20		3.3065	0.000600166	0.992335	0.109565	0.00578715
	15530-33	3	SL004845	EphB4	P54760	2050	EPHB4	20	Y	3.76279	-0.0235699	0.467528	-0.0133133	0.508705
	15533-97	3	SL025926	Macrophage scavenger receptor:ECD	P21757	4481	MSR1	20		3.77013	-0.0469867	0.322749	0.00520122	0.85972
	15534-26	3	SL004917	Malate dehydrogenase 2	P40926	4191	MDH2	20	Y	4.03696	-0.0573954	0.452176	0.0708699	0.136978
	15535-3	3	SL011069	Marapsin	Q9BQR3	83886	PRSS27	20		3.19109	-0.0175124	0.482631	0.00262354	0.865407
	15539-15	3	SL008760	SLIK1	Q96PX8	114798	SLITRK1	20		2.96227	0.00327954	0.913322	0.00945897	0.613667
	15540-6	3	SL000649	Vimentin	P08670	7431	VIM	0.5	Y	3.18891	-0.0643111	0.0912448	0.0322646	0.171376
	15542-19	3	SL013015	KCRU	P12532	548596	CKMT1A	20		4.10723	-0.0185889	0.612042	0.0253156	0.267271
	15544-25	3	SL003919	kallikrein 14	Q9P0G3	43847	KLK14	20		3.54261	-0.0108196	0.754949	0.00296645	0.89044
	15545-13	3	SL004720	Calcineurin B a	P63098	5534	PPP3R1	20		3.6112	-0.0503474	0.0813829	-0.000604676	0.972883
	15548-35	3	SL018791	SERA	O43175	26227	PHGDH	0.5		2.786	-0.00550212	0.75312	0.000211489	0.984778
	15553-22	3	SL007155	ACES	P22303	43	ACHE	20	Y	2.75264	-0.0150975	0.309424	-0.00396543	0.666379
	15556-49	3	SL005393	Alpha-amylase 2B	P19961	280	AMY2B	0.5		3.40512	-0.0907963	0.0129144	-0.0197523	0.374567
	15558-63	3	SL008525	AMPE	Q07075	2028	ENPEP	20		3.56528	0.00872037	0.783287	-0.010276	0.602168
	15559-5	3	SL011048	ANTR2	P58335	118429	ANTXR2	0.5		3.82623	-0.0198797	0.462761	0.00255316	0.879125
	15560-52	3	SL003561	Apo-TC II	P20062	6948	TCN2	20		4.22153	-0.000857713	0.997002	0.0401419	0.777174
	15562-24	3	SL008667	BGLR	P08236	2990	GUSB	0.5	Y	3.30826	0.00617742	0.898212	0.0117515	0.695398
	15565-102	3	SL000327	CA125	Q8WXI7	94025	MUC16	20		1.81951	0.0155069	0.497347	0.00632331	0.65576
	15566-10	3	SL004911	Calponin-1	P51911	1264	CNN1	20		3.26571	-0.0126431	0.322065	0.0189503	0.0184278
	15567-2	3	SL004471	CD3-zeta	P20963	919	CD247	20		2.51143	0.0181648	0.0709796	-0.00294293	0.633474
	15569-15	3	SL002527	Collagen II	P02458	1280	COL2A1	0.5		3.01473	-0.0254877	0.0737013	0.00334932	0.702669
	15570-99	3	SL004551	Complement receptor type 2	P20023	1380	CR2	0.5		3.90926	0.00385562	0.912773	-0.00890137	0.684093
	15573-110	3	SL008782	CSPG3	O14594	1463	NCAN	20		3.47059	0.0487649	0.104758	-0.00872136	0.638122
	15574-37	3	SL000385	Cyclin A	P20248	890	CCNA2	20		2.87369	-0.0100102	0.458925	0.0143244	0.0911295
	15576-158	3	SL003107	ECP	P12724	6037	RNASE3	20		4.1332	0.0193735	0.62447	0.0374193	0.130161
	15579-26	3	SL008780	ENPP6	Q6UWR7	133121	ENPP6	20		2.70584	0.000442033	0.965073	-0.0125459	0.0473209
	15580-2	3	SL008537	EPHA7	Q15375	2045	EPHA7	20	Y	2.77824	0.00183408	0.866169	-0.0043146	0.523771
	15581-16	3	SL019927	FANK1	Q8TC84	92565	FANK1	20		2.46906	-0.0524868	0.262694	-0.0092176	0.750127
	15582-25	3	SL010462	FCN1	O00602	2219	FCN1	20		3.41713	-0.0402488	0.282354	-0.0177431	0.444299
	15583-18	3	SL012568	FCRLB	Q6BAA4	127943	FCRLB	20		2.60786	-0.0282908	0.546811	0.00422925	0.884633
	15584-9	3	SL002691	FHR2	P36980	3080	CFHR2	0.005		3.9212	-0.039285	0.367045	-0.0521186	0.0561113
	15585-304	3	SL004460	fibulin 5	Q9UBX5	10516	FBLN5	0.5		3.63198	0.0544014	0.336697	-0.0129197	0.712797
	15587-20	3	SL009334	FOLR2	P14207	2350	FOLR2	0.5		2.82588	-0.0250654	0.340099	0.00918704	0.572819
	15588-17	3	SL009217	galactosidase, alpha	P06280	2717	GLA	20		3.31014	-0.0528355	0.186179	-0.049694	0.0467732
	15589-1	3	SL000431	Gc-Globulin, Mixed Type	P02774	2638	GC	0.005	Y	4.28715	0.00124342	0.922241	0.00226559	0.774586
	15591-28	3	SL001812	Glutathione peroxidase	P07203	2876	GPX1	20	Y	3.81331	-0.0238189	0.799662	0.0553864	0.343265
	15594-47	3	SL008268	HTRA1	Q92743	5654	HTRA1	0.5		4.15848	-0.00483409	0.845774	0.0122444	0.428647
	15596-7	3	SL020142	HEXI1	O94992	10614	HEXIM1	20		3.40906	-0.0298165	0.715365	0.0283551	0.576571
	15602-43	3	SL001943	IL-6 sRa	P08887	3570	IL6R	0.5		3.45773	0.0259428	0.260766	0.0147388	0.303724
	15603-20	3	SL004086	Integrin alpha-2	P17301	3673	ITGA2	20		2.38847	0.00617684	0.638658	-0.00215714	0.791343
	15604-18	3	SL004716	JNK2	P45984	5601	MAPK9	20		3.696	0.0167738	0.712963	0.0295246	0.298595
	15606-19	3	SL000044	Keratin 19	P08727	3880	KRT19	0.5	Y	3.12293	-0.000515625	0.978442	-0.0109517	0.35678
	15607-56	3	SL009203	KPYR	P30613	5313	PKLR	20	Y	3.87943	-0.0208404	0.84091	0.0456169	0.479933
	15608-5	3	SL018792	KS6B1	P23443	6198	RPS6KB1	20		2.7524	0.0397445	0.104492	0.012136	0.421153
	15610-72	3	SL000499	LAP	P28838	51056	LAP3	20	Y	3.29719	0.0142509	0.861251	0.0577669	0.255765
	15612-5	3	SL012168	LIN7B	Q9HAP6	64130	LIN7B	20	Y	2.91619	0.0210462	0.7885	0.0435658	0.372324
	15613-16	3	SL012420	LIPP	P16233	5406	PNLIP	0.5		2.96558	0.0283286	0.304906	0.0179689	0.293556
	15614-168	3	SL012686	LIRA2	Q8N149	11027	LILRA2	20		3.62288	0.0067465	0.803216	-0.0154122	0.360595
	15615-8	3	SL019428	LIRB3	O75022	11025	LILRB3	20		3.0658	-0.00523819	0.906819	0.0461092	0.100201
	15617-8	3	SL010168	lymphotactin beta	Q9UBD3	6846	XCL2	0.5		3.20451	0.00933278	0.539164	0.0184653	0.0528142
	15619-49	3	SL012514	MOG	Q16653	4340	MOG	20		2.2345	0.00459146	0.781168	0.00686366	0.504319
	15620-4	3	SL018410	NLGN1	Q8N2Q7	22871	NLGN1	20		3.16146	-0.0423403	0.052031	0.0134566	0.316398
	15622-13	3	SL005491	OBCAM	Q14982	4978	OPCML	20		3.38256	-0.0170841	0.518503	0.00994482	0.545122
	15623-1	3	SL005211	PD-1	Q15116	5133	PDCD1	20		2.74052	0.00321832	0.870481	-0.0149049	0.226094
	15626-223	3	SL005400	Perlecan	P98160	3339	HSPG2	0.5	Y	3.22787	-0.0221286	0.226399	0.00560114	0.620761
	15627-83	3	SL003721	PKB	P31749	207	AKT1	20		3.6465	-0.0394	0.5204	0.0430332	0.259628
	15631-18	3	SL014708	PSG1	P11464	5669	PSG1	20		2.53414	-0.0103793	0.324122	0.00129202	0.842958
	15633-6	3	SL000566	RBP	P02753	5950	RBP4	0.005		3.63984	0.0146296	0.481547	-0.0147394	0.253192
	15634-139	3	SL012379	SLIT1	O75093	6585	SLIT1	20	Y	2.47749	0.0034138	0.633356	-0.00476814	0.284761
	15635-4	3	SL012834	SMOC2	Q9H3U7	64094	SMOC2	0.5		3.52983	0.0115264	0.735712	-0.004506	0.831761
	15636-49	3	SL014090	SORC1	Q8WY21	114815	SORCS1	20		2.6961	-0.0109053	0.472109	0.00393065	0.67636
	15637-38	3	SL014089	SORC3	Q9UPU3	22986	SORCS3	20		2.47892	0.000150061	0.989092	0.000994753	0.884014
	15640-54	3	SL008169	TAGL	Q01995	6876	TAGLN	0.5		3.38173	-0.0273531	0.595883	0.0313491	0.328982
	15641-20	3	SL020463	TEFF1	Q8IYR6	8577	TMEFF1	20		2.84163	-0.0411476	0.0160961	0.0164545	0.117616
	15644-1	3	SL000303	Biotinidase	P43251	686	BTD	0.005	Y	3.44945	-0.00674599	0.637007	-0.0120004	0.178845
	15653-9	3	SL006511	COAA1	Q03692	1300	COL10A1	20		2.54127	0.00270377	0.924045	0.0293377	0.0989527
	15666-21	3	SL000304	BMP-2	P12643	650	BMP2	20		2.49293	-0.00237887	0.860092	-0.00794891	0.343201
	15667-39	3	SL003996	BMP-4	P12644	652	BMP4	20		2.9047	-0.0323361	0.203789	-0.00720615	0.647041
	15668-19	3	SL004079	BMP-8	P34820	656	BMP8B	20		3.0093	0.0115588	0.249794	-0.00834719	0.179163
	15669-7	3	SL007123	BRAF1	P15056	673	BRAF	20	Y	3.0157	0.0139647	0.720367	0.0124141	0.608569
	15670-15	3	SL017430	C1QL2	Q7Z5L3	165257	C1QL2	20		2.56774	0.0440401	0.109138	-0.0199237	0.241697
	15674-3	3	SL011613	CD79A	P11912	973	CD79A	20		2.83679	-0.0552962	0.0475032	-0.00265338	0.876869
	15675-3	3	SL007136	CEBPB	P17676	1051	CEBPB	20		2.66564	0.0269603	0.543263	0.0240066	0.384113
	15678-71	3	SL009413	DKK2	Q9UBU2	27123	DKK2	20		4.09472	-0.0496748	0.326659	0.0157319	0.616275
	15686-49	3	SL007288	INHBC	P55103	3626	INHBC	0.5		3.06682	0.0143805	0.687537	-0.0249463	0.256239
	15688-30	3	SL004488	Mannose-binding lectin	P49257	3998	LMAN1	20	Y	2.50631	0.00761864	0.48348	-0.00564167	0.404225
	15692-300	3	SL007608	NODAL	Q96S42	4838	NODAL	20		2.47687	0.00190088	0.759238	-0.00188673	0.624529
	15693-9	3	SL000008	PgR	P06401	5241	PGR	20		3.95119	0.00199839	0.974017	0.0232938	0.541498
	15698-6	3	SL007220	TXLNA	P40222	200081	TXLNA	20		2.21681	-0.0110001	0.551645	-0.00872846	0.447447
	16015-19	3	SL000617	ALT	P24298	2875	GPT	20	Y	3.59473	0.0043227	0.78383	-0.0040255	0.680999
	16021-30	3	SL006909	Cadherin-8	P55286	1006	CDH8	20		2.72345	0.0384536	0.255431	-0.0361738	0.0846998
	16035-8	3	SL003322	VEGF sR3	P35916	2324	FLT4	20		3.93686	-0.0269322	0.285568	-0.0245444	0.118412
	16043-30	3	SL025982	SHC1:PID	P29353	6464	SHC1	20		3.65441	-0.00790678	0.926288	0.046472	0.382399
	16049-43	3	SL007327	OLR1	P78380	4973	OLR1	20		2.45436	0.0303529	0.443686	-0.0241184	0.324671
	16055-3	3	SL006830	complement factor H-related 5	Q9BXR6	81494	CFHR5	0.5		4.97661	-0.00918674	0.684819	-0.0108193	0.442201
	16057-6	3	SL003679	IGF-II receptor	P11717	3482	IGF2R	0.5		3.69984	0.0051099	0.811511	-0.00116858	0.930055
	16060-99	3	SL008193	NID2	Q14112	22795	NID2	20		3.46099	-0.0283489	0.44007	0.00322748	0.887197
	16070-7	3	SL004652	WIF-1	Q9Y5W5	11197	WIF1	20		2.97338	0.0178983	0.335549	-0.00891646	0.439502
	16074-12	3	SL005725	GRB2-related adapter protein 2	O75791	9402	GRAP2	20		2.93007	-0.0270129	0.253991	0.0168791	0.250509
	16079-2	3	SL010518	TEC	P42680	7006	TEC	20		3.21521	-0.0287506	0.415807	0.0326872	0.138166
	16081-38	3	SL005692	Aldose reductase-like	O60218	57016	AKR1B10	20		3.28834	-0.00353264	0.911517	-0.0101654	0.607021
	16288-17	3	SL013797	EPHA4	P54764	2043	EPHA4	0.5	Y	4.31005	-0.010176	0.587033	-0.00608331	0.601103
	16292-288	3	SL011908	GIP	P09681	2695	GIP	0.5		2.87183	-0.0525757	0.0315622	-0.00246781	0.869217
	16293-1	3	SL005255	Growth hormone-releasing factor	P01286	2691	GHRH	20		2.87418	0.0540731	0.0295342	-0.016873	0.268609
	16296-43	3	SL017638	LGR5	O75473	8549	LGR5	20		2.7368	-0.0132169	0.350359	-0.0163547	0.0645446
	16297-14	3	SL008763	ROBO4	Q8WZ75	54538	ROBO4	20		2.34508	0.0232563	0.342022	0.00237812	0.875397
	16298-84	3	SL003840	sPLA(2)-IID	Q9UNK4	26279	PLA2G2D	20		2.2016	0.0053319	0.658988	-0.0127301	0.0926089
	16299-13	3	SL017103	TIGIT	Q495A1	201633	TIGIT	20		2.61868	0.0103207	0.702141	-0.0121641	0.466461
	16300-4	3	SL017099	TREM2	Q9NZC2	54209	TREM2	20		3.84767	0.00511977	0.925613	-0.00903657	0.790839
	16302-11	3	SL010290	SPLC2	Q96DR5	140683	BPIFA2	0.5		2.90497	-0.0607677	0.0436262	-0.0284477	0.128851
	16304-6	3	SL017589	LGR4	Q9BXB1	55366	LGR4	20		2.85011	-0.0242144	0.165129	0.00680796	0.528045
	16305-10	3	SL025810	Cadherin-11:ECD	P55287	1009	CDH11	0.5		3.15192	-0.0237435	0.646372	-0.0403971	0.210756
	16307-22	3	SL005231	UNC5H4	Q6UXZ4	137970	UNC5D	20		3.1458	0.00349033	0.906705	0.00338007	0.85507
	16308-14	3	SL008978	BTLA	Q7Z6A9	151888	BTLA	20		3.05134	0.0162769	0.203171	-0.00254492	0.746196
	16309-30	3	SL010381	Soggy-1	Q9UK85	27120	DKKL1	20		2.73246	0.0193607	0.1262	-0.000997878	0.898136
	16312-45	3	SL004865	Cadherin-6	P55285	1004	CDH6	20		2.40463	0.0376492	0.0227427	-0.00165462	0.868845
	16315-105	3	SL003321	VEGF sR1	P17948	2321	FLT1	20		2.64107	-0.00756136	0.532925	0.00105568	0.887992
	16317-20	3	SL004969	Desmoglein-3	P32926	1830	DSG3	0.5		3.16337	-0.047282	0.470349	-0.00592347	0.884056
	16318-12	3	SL004851	ALK-1	P37023	94	ACVRL1	20		2.551	0.0193108	0.555747	0.0170922	0.401832
	16320-139	3	SL009127	CD320	Q9NPF0	51293	CD320	20		2.75077	-0.0142162	0.411291	0.0170419	0.115555
	16322-10	3	SL012743	PACAP	Q8WU39	51237	MZB1	20		3.98233	-0.0133051	0.666506	-0.00446552	0.81587
	16323-8	3	SL020462	NRX3A	Q9Y4C0	9369	NRXN3	20		3.59929	-0.0406876	0.15259	0.00537582	0.759535
	16324-38	3	SL026004	TLR1:ECD	Q15399	7096	TLR1	20		2.65285	0.0176078	0.0419563	-0.00578963	0.274483
	16536-3	3	SL006117	HMGA1	P17096	3159	HMGA1	20		2.36252	-0.00323805	0.802501	-0.00578114	0.470872
	16551-14	3	SL019098	STA5B	P51692	6777	STAT5B	20	Y	2.82568	0.00215743	0.761942	0.00251875	0.568271
	16558-2	3	SL008560	MYOC	Q99972	4653	MYOC	0.5		3.57108	-0.00641141	0.84652	-0.00238577	0.9077
	16561-9	3	SL005720	Alpha-1B-glycoprotein	P04217	1	A1BG	0.005		3.1459	0.00285688	0.854221	0.00679874	0.482144
	16583-8	3	SL020189	AP4A	P50583	318	NUDT2	20		3.27466	-0.00664874	0.948814	0.0837545	0.195142
	16585-16	3	SL017452	B3GN4	Q9C0J1	79369	B3GNT4	20		2.37939	0.00598781	0.751313	-0.00865763	0.459683
	16587-1	3	SL005871	Beta-casein	P05814	1447	CSN2	20		2.01998	0.0122625	0.684926	-0.0208171	0.266552
	16588-10	3	SL004629	BiP	P11021	3309	HSPA5	20	Y	3.81644	-0.0400749	0.37736	-0.00855183	0.760296
	16591-71	3	SL012820	CHIA	Q9BZP6	27159	CHIA	20		2.73738	0.00588882	0.400744	-0.00180772	0.676672
	16593-3	3	SL003820	FADD	Q13158	8772	FADD	0.5	Y	3.45437	-0.0118862	0.258005	0.000982904	0.879651
	16594-44	3	SL018037	FAIM1	Q9NVQ4	55179	FAIM	20		2.60417	0.0186212	0.544595	0.0281643	0.142402
	16596-25	3	SL012999	GLRX3	O76003	10539	GLRX3	20	Y	3.97204	0.0175453	0.857626	0.0579827	0.341062
	16597-11	3	SL013189	GLRX5	Q86SX6	51218	GLRX5	20	Y	2.49093	-0.00481286	0.844247	-0.0268329	0.0805544
	16599-38	3	SL018803	GPN1	Q9HCN4	11321	GPN1	20		2.64122	-0.000693539	0.988078	0.012186	0.672629
	16605-2	3	SL017275	C1T9A	P0C862	338872	C1QTNF9	20		2.55108	0.00979437	0.325719	0.00227174	0.713014
	16606-85	3	SL003659	Aldose reductase	P15121	231	AKR1B1	20	Y	3.80823	-0.00876407	0.846021	0.0267567	0.34106
	16607-78	3	SL005572	Gelsolin	P06396	2934	GSN	0.005	Y	5.15481	-0.00608675	0.552438	-0.00420371	0.50545
	16609-106	3	SL012592	KIRR2	Q6UWL6	84063	KIRREL2	20		2.46813	0.103567	0.272633	0.0441585	0.450666
	16610-13	3	SL007503	LRP10	Q7Z4F1	26020	LRP10	20		3.64306	-0.00814569	0.769915	-0.00535571	0.756894
	16612-28	3	SL020764	SDC3	O75056	9672	SDC3	0.5		3.01781	0.0184637	0.365056	-0.0228839	0.0720632
	16613-3	3	SL008898	CAD17	Q12864	1015	CDH17	0.5		3.9008	-0.0570407	0.172758	-0.0634973	0.0157612
	16614-27	3	SL017248	RSPO1	Q2MKA7	284654	RSPO1	20		3.25517	0.0114034	0.803112	0.0460088	0.108382
	16616-137	3	SL007119	ENOB	P13929	2027	ENO3	20	Y	3.3028	-0.0432624	0.393235	-0.0681237	0.032396
	16617-14	3	SL003718	Caspase-14	P31944	23581	CASP14	0.5	Y	2.67791	-0.0160855	0.349183	0.00242693	0.819311
	16618-7	3	SL007370	CD69	Q07108	969	CD69	20		2.23046	-0.033498	0.586041	-0.0470575	0.220181
	16620-26	3	SL007021	LY75	O60449	4065	LY75	20		3.67505	0.0080381	0.808857	0.0193039	0.350891
	16621-77	3	SL012584	AIBP	Q8NCW5	128240	NAXE	0.5	Y	3.8244	0.00260223	0.970221	0.0286825	0.50816
	16746-12	3	SL003950	Activin B	P09529	3625	INHBB	20		3.01736	0.0255217	0.334824	-0.00272645	0.867935
	16748-1	3	SL003995	BMP-3	P12645	651	BMP3	20		3.11189	0.00709505	0.533693	-0.00718381	0.311333
	16749-79	3	SL005151	BMP-3b	P55107	2662	GDF10	20		2.96477	0.0129449	0.143404	0.000570488	0.916582
	16751-15	3	SL002689	BNP	P16860	4879	NPPB	20		2.48383	0.01006	0.56966	0.00519784	0.636344
	16753-46	3	SL007942	CO6A2	P12110	1292	COL6A2	20		2.78445	-0.00853162	0.448023	0.00118072	0.865539
	16754-40	3	SL019118	CSKP	O14936	8573	CASK	20	Y	2.88285	-0.0121606	0.222618	0.00109588	0.858294
	16755-195	3	SL004675	GDF-3	Q9NR23	9573	GDF3	20		3.11511	0.00430326	0.751534	-0.000969362	0.908523
	16756-30	3	SL007504	GDF7	Q7Z4P5	151449	GDF7	20		2.60386	-0.00688412	0.334474	-0.00739261	0.0958743
	16758-96	3	SL013046	HDGF	P51858	3068	HDGF	20	Y	3.84706	-0.0136554	0.896106	0.0265885	0.682189
	16760-2	3	SL005186	IL-26	Q9NPH9	55801	IL26	0.5		3.25245	-0.011478	0.793464	-0.00433613	0.873342
	16763-11	3	SL017261	LECT2	O14960	3950	LECT2	0.5		3.85235	-0.0155482	0.420485	-0.0252881	0.0369771
	16765-52	3	SL004294	PBP	P02775	5473	PPBP	0.5		3.83853	-0.0369884	0.361094	0.00324389	0.897151
	16768-3	3	SL006467	PLAK	P14923	3728	JUP	20	Y	2.91279	0.0749383	0.0403982	-0.0389109	0.0855427
	16769-20	3	SL007310	RAC3	P60763	5881	RAC3	20	Y	2.85361	-0.0203124	0.698828	0.0264908	0.41731
	16770-3	3	SL012438	REG1B	P48304	5968	REG1B	0.5		4.31199	-0.012299	0.783595	0.0124528	0.654563
	16773-29	3	SL012672	SCUB3	Q8IX30	222663	SCUBE3	20		2.37773	-0.0176957	0.545883	-0.000789447	0.965351
	16780-6	3	SL000451	HSP 70	P0DMV8			20	Y	3.85613	-0.00979763	0.661264	-0.0032492	0.814167
	16781-2	3	SL012928	ENASE	Q8NFI3	64772	ENGASE	20		2.62426	0.0044081	0.874583	-0.00777814	0.653721
	16785-45	3	SL004530	HD-5	Q01523	1670	DEFA5	0.5		3.40263	-0.0329449	0.275335	0.0141032	0.4515
	16792-4	3	SL005216	Siglec-5	O15389	8778	SIGLEC5	0.5		3.91496	-0.0109325	0.713247	-0.0152379	0.410405
	16802-31	3	SL010530	OCAD1	Q9NX40	54940	OCIAD1	20		3.02868	0.0150856	0.338531	-0.0104043	0.288318
	16803-4	3	SL008657	CALB2	P22676	794	CALB2	20		2.69277	0.0570094	0.110708	-0.0452935	0.0419566
	16805-5	3	SL011405	PDE5A	O76074	8654	PDE5A	20		4.14476	-0.102645	0.202712	0.0417469	0.402989
	16807-35	3	SL020644	TNNT3	P45378	7140	TNNT3	20		3.2375	0.0106153	0.28349	-0.0021832	0.721015
	16809-1	3	SL006976	NDKM	O00746	4833	NME4	20		3.11456	-0.0789305	0.20293	0.0703316	0.0690686
	16810-3	3	SL002794	RhoGDI	P31150	2664	GDI1	20	Y	3.87348	-0.0590472	0.468147	0.0537977	0.288128
	16814-13	3	SL002083	SLIM 1	Q13642	2273	FHL1	20		2.81529	-0.00227501	0.889569	-0.0282073	0.00669742
	16818-200	3	SL017488	CDCP1	Q9H5V8	64866	CDCP1	20		3.19098	-0.0482397	0.370488	0.00307201	0.926638
	16823-75	3	SL007053	APOL3	O95236	80833	APOL3	20	Y	3.19545	0.0118754	0.797639	0.00181379	0.94967
	16825-20	3	SL018716	ATX3	P54252	4287	ATXN3	20	Y	3.69045	-0.00768342	0.942862	0.0424468	0.524298
	16828-8	3	SL002657	Collagen a1(VI)	P12109	1291	COL6A1	0.5		3.64805	0.189572	0.0342106	0.0306459	0.577075
	16831-7	3	SL019539	DOK1	Q99704	1796	DOK1	20		3.1087	-0.0386681	0.433446	0.0292168	0.341104
	16836-1	3	SL002693	FHR3	Q02985	10878	CFHR3	20		2.77337	0.0180023	0.77666	-0.0615981	0.120709
	16837-20	3	SL003743	FLIP	O15519	8837	CFLAR	20		2.04041	0.00345714	0.931096	-0.00287457	0.907314
	16845-15	3	SL017475	MPZL1	O95297	9019	MPZL1	20	Y	2.7119	0.0135485	0.200682	0.00381473	0.560963
	16847-39	3	SL008946	RAB3B	P20337	5865	RAB3B	20		2.65832	-0.00147959	0.964915	0.0358496	0.0884885
	16850-5	3	SL005359	RGS5	O15539	8490	RGS5	20		3.19673	-0.000166808	0.979024	0.00076419	0.845912
	16851-50	3	SL018615	SCO2	O43819	9997	SCO2	20		2.42028	-0.0104603	0.523711	0.019999	0.0520326
	16852-10	3	SL019239	NHRF3	Q5T2W1	5174	PDZK1	20		3.13137	0.0112608	0.180207	0.0023135	0.65611
	16853-5	3	SL006756	NRK1	Q9NWW6	54981	NMRK1	20		2.79627	0.00384828	0.841281	-0.00214333	0.857381
	16854-17	3	SL015367	LSM4	Q9Y4Z0	25804	LSM4	20		3.22009	0.0170409	0.186279	0.00281334	0.724486
	16856-79	3	SL007443	MARE2	Q15555	10982	MAPRE2	20	Y	2.63115	-0.0667238	0.284196	0.0621084	0.110028
	16857-2	3	SL008705	RAB2A	P61019	5862	RAB2A	20	Y	2.9588	-0.0347907	0.343263	0.0480071	0.0371925
	16858-384	3	SL017265	RCN3	Q96D15	57333	RCN3	20		2.66656	-0.000362168	0.98923	0.00462047	0.781493
	16859-100	3	SL016527	SHLB1	Q9Y371	51100	SH3GLB1	20	Y	3.03389	0.0177025	0.699834	0.0365825	0.203051
	16863-47	3	SL016552	NANP	Q8TBE9	140838	NANP	20	Y	2.91807	-0.00105548	0.959782	0.0039997	0.758216
	16865-62	3	SL013228	RBP56	Q92804	8148	TAF15	20	Y	3.21191	-8.09935e-05	0.998331	0.0269178	0.271403
	16867-76	3	SL007335	PCTK1	Q00536	5127	CDK16	20	Y	2.89722	-0.00498801	0.725627	0.0102192	0.247188
	16872-248	3	SL007013	MAAI	O43708	2954	GSTZ1	20		3.16811	0.0441943	0.705728	-0.017918	0.805308
	16875-13	3	SL019553	MGN2	Q96A72	55110	MAGOHB	20	Y	3.10789	0.0561248	0.45158	-0.00186866	0.967735
	16877-19	3	SL019317	MSRB2	Q9Y3D2	22921	MSRB2	20		3.01992	0.0878824	0.182907	-0.0526772	0.198427
	16882-27	3	SL008943	PHP14	Q9NRX4	29085	PHPT1	20	Y	4.08214	-0.0474017	0.6003	0.0399134	0.477831
	16883-57	3	SL007144	RAB4A	P20338	5867	RAB4A	20	Y	2.90521	-0.0163062	0.551218	0.0311194	0.0695256
	16885-49	3	SL020106	MARE3	Q9UPY8	22924	MAPRE3	20	Y	4.67636	-0.0307636	0.589168	-0.00534765	0.879788
	16887-29	3	SL017474	PTH2	Q9Y3E5	51651	PTRH2	20	Y	3.00878	0.0071283	0.57534	0.00671575	0.39559
	16890-37	3	SL012697	ATL1	Q8N6G6	92949	ADAMTSL1	20		3.92359	-0.0202264	0.578909	0.0161494	0.47601
	16892-23	3	SL008778	ENPP2	Q13822	5168	ENPP2	0.005		3.11975	-0.0218979	0.396099	0.0117448	0.461642
	16899-59	3	SL019034	OSBL9	Q96SU4	114883	OSBPL9	20	Y	3.0732	0.00946414	0.446505	-0.00285912	0.710097
	16900-29	3	SL012713	MDGA1	Q8NFP4	266727	MDGA1	0.5		2.97077	-0.0115294	0.71094	-0.000673935	0.972117
	16902-17	3	SL008407	LAMP1	P11279	3916	LAMP1	20	Y	2.96428	0.015927	0.126116	-0.00263883	0.680228
	16907-3	3	SL004806	Nectin-like protein 3	Q8N3J6	253559	CADM2	20		2.93536	0.000633205	0.976782	0.0125037	0.356262
	16908-5	3	SL010377	OMGP	P23515	4974	OMG	20		3.42183	-0.00109024	0.982127	0.0474953	0.118811
	16913-8	3	SL008937	RNT2	O00584	8635	RNASET2	20		3.15384	0.0050851	0.839547	0.00653902	0.675323
	16914-104	3	SL001743	sCD14	P08571	929	CD14	0.5		4.18143	0.00263166	0.890611	0.00447082	0.706926
	16915-153	3	SL014291	SEM4A	Q9H3S1	64218	SEMA4A	0.5		4.01379	0.0161795	0.530367	0.0238249	0.139183
	16916-19	3	SL018357	SLIK6	Q9H5Y7	84189	SLITRK6	0.5		2.73612	-0.0351852	0.0607081	0.0097854	0.397105
	16918-198	3	SL004491	TLR3	O15455	7098	TLR3	20		2.56954	-0.000533614	0.973642	0.013587	0.178028
	16919-1	3	SL008480	ACBP	P07108	1622	DBI	0.5	Y	3.68818	-0.0100454	0.83616	0.0368873	0.223513
	16922-53	3	SL014112	PLXB3	Q9ULL4	5365	PLXNB3	20		2.72355	0.00567997	0.844941	-0.0285547	0.116109
	16923-20	3	SL008767	Profilin II	P35080	5217	PFN2	20		2.73546	0.0227776	0.623647	0.0345375	0.232698
	16926-44	3	SL000255	Alkaline phosphatase, liver	P05186	249	ALPL	0.5		2.94513	0.0129111	0.152031	0.0154176	0.00672205
	16927-9	3	SL003003	Coagulation factor XIII	P05160|P00488	2165|2162	F13B|F13A1	0.005	Y	4.08538	-0.00989569	0.423828	-0.0159513	0.0395971
	16932-5	3	SL000580	SULT 1E	P49888	6783	SULT1E1	20	Y	2.8414	0.00344724	0.711807	0.000865704	0.881284
	17137-160	3	SL005328	Beta-globin	P68871	3043	HBB	0.5	Y	3.7164	-0.103906	0.494658	0.0113613	0.903926
	17138-8	3	SL005253	GST A1-1	P08263	2938	GSTA1	20	Y	2.93793	-0.00545737	0.845079	0.022493	0.197001
	17140-57	3	SL014328	PDGFD	Q9GZP0	80310	PDGFD	20		4.11562	-0.083869	0.220565	0.0116236	0.783703
	17145-1	3	SL004832	S100A8/S100A9	P06702|P05109	6280|6279	S100A9|S100A8	20	Y	3.36279	-0.0503023	0.559605	-0.0150035	0.779243
	17148-7	3	SL008080	BLVRB	P30043	645	BLVRB	0.5	Y	5.09734	-0.0486263	0.246196	0.010167	0.694376
	17150-8	3	SL005698	HSP 10	P61604	3336	HSPE1	20	Y	3.27811	-0.0595551	0.403901	0.0829486	0.0634175
	17151-84	3	SL004509	IRF-3	Q14653	3661	IRF3	20	Y	3.86155	-0.00455274	0.960912	0.0551956	0.340063
	17152-10	3	SL012437	KI2S4	P43632	3809	KIR2DS4	20		2.7472	-0.0300488	0.242029	-0.0273589	0.0874728
	17153-46	3	SL020993	KI2L3	P43628	3804	KIR2DL3	20		2.69545	0.0147046	0.846606	0.0663628	0.163341
	17154-2	3	SL004780	TEBP	Q15185	10728	PTGES3	20	Y	3.23079	0.020197	0.161291	-0.00712874	0.424334
	17155-1	3	SL005365	VPS28 protein homolog	Q9UK41	51160	VPS28	20	Y	3.57477	0.018381	0.325822	0.0108856	0.348688
	17156-72	3	SL006399	DCAK1	O15075	9201	DCLK1	20		3.4868	-0.0405845	0.356854	-0.0311085	0.256241
	17158-17	3	SL019858	UB2G1	P62253	7326	UBE2G1	20		3.4483	0.0375499	0.29147	-0.00143337	0.948038
	17161-1	3	SL016423	OST48	P39656	1650	DDOST	20	Y	2.90354	-0.0477359	0.119081	0.0407938	0.0331201
	17163-117	3	SL004210	Annexin III	P12429	306	ANXA3	20		2.45241	0.0225914	0.438513	-0.0356695	0.0510529
	17163-34	3	SL004210	Annexin III	P12429	306	ANXA3	20		2.8028	0.0231285	0.771166	0.0499524	0.313184
	17164-15	3	SL004211	annexin IV	P09525	307	ANXA4	20	Y	3.12158	0.0310546	0.652757	0.0172747	0.686915
	17165-1	3	SL003044	BTG	P02775	5473	PPBP	0.005		3.90812	-0.0495086	0.522439	0.00764109	0.872975
	17166-4	3	SL014309	FGF-8F	P55075	2253	FGF8	20		2.49034	0.0405704	0.117374	0.00238986	0.881126
	17170-15	3	SL011502	CALCB	P10092	797	CALCB	20		2.3951	0.0110429	0.673203	-0.0275074	0.0933244
	17172-19	3	SL007073	STAT	P02808	6779	STATH	20		2.97986	-0.00336936	0.970145	0.0952435	0.0912696
	17175-5	3	SL007270	MP2K6	P52564	5608	MAP2K6	20	Y	2.70765	0.0112324	0.411986	-0.00126437	0.881637
	17176-13	3	SL014348	PSIP1	O75475	11168	PSIP1	20		4.37472	-0.0275857	0.703742	0.0259194	0.565108
	17195-43	3	SL000023	BAG-1	Q99933	573	BAG1	20	Y	2.99401	0.0144602	0.885414	0.052026	0.404767
	17196-5	3	SL011328	ClpP endopeptidase	Q16740	8192	CLPP	20		2.95012	-0.031618	0.211761	-0.00363538	0.816427
[truncated: 8,778 more rows]
